# Supplementary material for: Underpinning Sustainable Vector Control through Informed Insecticide Resistance Management
Source: PLoS One. 2014 Jun 16;9(6):e99822. doi: 10.1371/journal.pone.0099822 (PMC4059741; doi:10.1371/journal.pone.0099822)
Supplement: Table S3 — Genes demonstrating significant differential expression according to microarray between deltamethrin resistant An. gambiae from Kitwe and Kisumu susceptible strain. (XLSX) [file pone.0099822.s003.xlsx]

## Sheet: Kitwe 
Table S3. Genes demonstrating significant differential expression according to microarray between deltamethrin resistant An. gambiae from Kitwe and Kisumu susceptible strain
ProbeName	Transcript ID	Description	p (corrected)	p	Regulation	Fold change
CUST_11573_PI422575199	AGAP008296-RA	trypsin	0.000179634	5.34624e-07	up	47.529
CUST_7983_PI422575199	AGAP000769-RB	isoform a	0.000234174	5.1978e-06	up	31.8403
CUST_7984_PI422575199	AGAP000769-RA	isoform a	0.000307843	1.42569e-05	up	26.5099
CUST_11565_PI422575199	AGAP008282-RA	d7-related 1 protein	0.000307843	1.2272e-05	up	25.6594
DETOX_770_PI422610884	AGAP001240-RA	SP11372 - Serine protease; target probed by LSTM-AGAM-DETOX V3 probe agam-detox-2C2	0.00217597	0.00124989	up	25.4174
DETOX_769_PI422610884	AGAP001240-RA	SP11372 - Serine protease; target probed by LSTM-AGAM-DETOX V3 probe agam-detox-2C2	0.00219315	0.00128828	up	23.5139
CUST_11566_PI422575199	AGAP008283-RA	d7-related 3 protein	0.00460659	0.00426499	up	19.3829
CUST_10757_PI422575199	AGAP012201-RA	histone h2b	0.00240253	0.00164979	up	16.53
CUST_7903_PI422575199	AGAP000082-RA	translation initiation factor eif-2b subunit epsilon	0.000325419	2.08759e-05	up	16.0626
CUST_8122_PI422575199	AGAP000883-RA	elongation factor 1-gamma	0.000186917	1.73174e-06	up	15.4814
CUST_5979_PI422575199	AGAP013274-RA	l-allo-threonine aldolase	0.00223471	0.00135014	up	13.685
CUST_10056_PI422575199	AGAP011460-RA	salivary cysteine-rich peptide	0.000954829	0.000272023	up	13.2544
CUST_10740_PI422575199	AGAP012184-RA	fk506-binding protein	0.000630853	9.34611e-05	up	13.0938
CUST_5932_PI422575199	AGAP003662-RA	prenylated rab acceptor	0.00256044	0.00181364	up	12.7372
CUST_13512_PI422575199	AGAP010287-RA	AGAP010287-PA [Anopheles gambiae str. PEST]	0.000307843	1.8324e-05	up	12.1207
DETOX_491_PI422610884	AGAP008217-RA	CYP6Z3 - Cytochrome P450 monooxygenase; target probed by LSTM-AGAM-DETOX V3 probe agam-detox-1O18	0.000456472	3.93979e-05	up	12.0426
CUST_4528_PI422575199	AGAP001298-RA	scaffold attachment factor b	0.000760669	0.000157423	up	11.908
CUST_11572_PI422575199	AGAP008295-RA	trypsin	0.000954829	0.000271301	up	11.6675
CUST_6937_PI422575199	AGAP013005-RA	AGAP013005-PA [Anopheles gambiae str. PEST]	0.00446108	0.00403277	up	11.5204
DETOX_771_PI422610884	AGAP001240-RA	SP11372 - Serine protease; target probed by LSTM-AGAM-DETOX V3 probe agam-detox-2C2; alternative detox probe for AG_DETOX_P258	0.00152375	0.000657572	up	11.2582
CUST_11562_PI422575199	AGAP008279-RA	d7 protein	0.000307843	1.22408e-05	up	11.0336
CUST_536_PI422575199	AGAP005144-RA	replication factor c subunit 5	0.000703175	0.000125704	up	10.8682
CUST_435_PI422575199	AGAP005061-RB	40s ribosomal protein s9	0.000878663	0.000231103	up	10.7401
CUST_4533_PI422575199	AGAP001302-RA	rna polymerase ii-associated factor 1-like protein	0.000307843	8.48162e-06	up	9.90198
CUST_7480_PI422575199	AGAP001659-RA	hexamerin 2 beta	0.00195161	0.00103687	up	9.7415
CUST_3349_PI422575199	AGAP001193-RA	10 kda salivary protein	0.00189804	0.000965964	up	9.28638
CUST_2394_PI422575199	AGAP006879-RA	h+ transporting atp synthase subunit e	0.000760669	0.000150134	up	9.09395
CUST_6453_PI422575199	AGAP004091-RA	28s ribosomal protein s5	0.000602812	7.68638e-05	up	8.67682
CUST_2074_PI422575199	AGAP005766-RA	hexamerin a	0.00272959	0.00203094	up	8.54163
CUST_8038_PI422575199	AGAP000092-RA	sterol desaturase	0.00057304	6.05636e-05	up	8.31913
CUST_2678_PI422575199	AGAP007146-RB	growth and transformation-dependent protein	0.00225169	0.00145242	up	8.03834
CUST_12209_PI422575199	AGAP008974-RA	cornichon protein	0.00589925	0.00582902	up	7.9305
DETOX_803_PI422610884	AGAP011054-RA	TPX2 - Thioredoxin dependent peroxidase; target probed by LSTM-AGAM-DETOX V3 probe agam-detox-1B10	0.000958615	0.000290942	up	7.83992
CUST_6252_PI422575199	AGAP003891-RA	tho complex subunit 3	0.000362366	2.80402e-05	up	7.81106
CUST_4653_PI422575199	AGAP002736-RB	isoform b	0.000630853	9.80251e-05	up	7.71389
DETOX_614_PI422610884	AGAP009195-RA	GSTE1 - Glutathion S-transferase; target probed by LSTM-AGAM-DETOX V3 probe agam-detox-1D5	0.00272959	0.00202451	up	7.25976
CUST_12423_PI422575199	AGAP009195-RA	glutathione-s-transferase gst	0.00245152	0.00170731	up	7.08284
DETOX_622_PI422610884	AGAP009193-RA	GSTE4 - Glutathion S-transferase; target probed by LSTM-AGAM-DETOX V3 probe agam-detox-1N16	0.000630853	9.55367e-05	up	6.94841
DETOX_624_PI422610884	AGAP009193-RA	GSTE4 - Glutathion S-transferase; target probed by LSTM-AGAM-DETOX V3 probe agam-detox-1N16; alternative detox probe for AG_DETOX_P208	0.000703175	0.00012766	up	6.91651
CUST_12421_PI422575199	AGAP009193-RA	glutathione-s-transferase gst	0.000630853	0.000105142	up	6.90592
DETOX_613_PI422610884	AGAP009195-RA	GSTE1 - Glutathion S-transferase; target probed by LSTM-AGAM-DETOX V3 probe agam-detox-1D5	0.00229039	0.00149966	up	6.86777
DETOX_623_PI422610884	AGAP009193-RA	GSTE4 - Glutathion S-transferase; target probed by LSTM-AGAM-DETOX V3 probe agam-detox-1N16	0.000814726	0.000191558	up	6.77942
CUST_7821_PI422575199	AGAP000646-RA	diminutive	0.000307843	1.58718e-05	up	6.7638
CUST_2696_PI422575199	AGAP007161-RA	lethal essential for life l2efl	0.000958615	0.000293861	up	6.62141
CUST_7559_PI422575199	AGAP013493-RA	AGAP013493-PA [Anopheles gambiae str. PEST]	0.00057304	6.18236e-05	up	6.60304
CUST_13535_PI422575199	AGAP008293-RA	trypsin	0.00305981	0.00241331	up	6.53622
CUST_11702_PI422575199	AGAP008438-RA	anopheles gambiae pest agap012637-pa	0.00493496	0.00468528	up	6.25315
CUST_6739_PI422575199	AGAP001477-RA	innexin inx7	0.00176225	0.000818185	up	6.19219
CUST_1230_PI422575199	AGAP005764-RA	---NA---	0.00296306	0.00230166	up	5.80724
CUST_7245_PI422575199	AGAP004596-RA	pyruvate kinase	0.00204915	0.00114655	up	5.80606
CUST_5221_PI422575199	AGAP003121-RA	phosphatidylinositol 4-kinase type ii	0.00136386	0.000489857	up	5.78983
CUST_2216_PI422575199	AGAP006707-RA	chymotrypsin 1	0.00305981	0.00242714	up	5.78923
DETOX_615_PI422610884	AGAP009195-RA	GSTE1 - Glutathion S-transferase; target probed by LSTM-AGAM-DETOX V3 probe agam-detox-1D5; alternative detox probe for AG_DETOX_P205	0.00225169	0.00144315	up	5.71274
CUST_4613_PI422575199	AGAP002704-RA	AGAP002704-PA [Anopheles gambiae str. PEST]	0.000630853	8.66134e-05	up	5.3617
CUST_1866_PI422575199	AGAP006389-RA	salivary secreted ribonuclease	0.000834597	0.000211787	up	5.30501
CUST_3620_PI422575199	AGAP002015-RA		0.000630853	0.000104727	up	5.14842
CUST_3619_PI422575199	AGAP002015-RB		0.00136386	0.000497443	up	5.10637
CUST_6619_PI422575199	AGAP004156-RA	synaptic vesicle protein	0.00087368	0.000226221	up	4.96261
CUST_10861_PI422575199	AGAP012306-RA	coiled-coil domain containing 94	0.000351967	2.6188e-05	up	4.91209
CUST_6620_PI422575199	AGAP004156-RB	synaptic vesicle protein	0.00100033	0.000309626	up	4.85567
CUST_1_PI422575199	AGAP004677-RB	methylenetetrahydrofolate dehydrogenase	0.00138711	0.000520996	up	4.78848
CUST_2_PI422575199	AGAP004677-RA	methylenetetrahydrofolate dehydrogenase	0.00140116	0.000544064	up	4.72768
CUST_5525_PI422575199	AGAP003371-RA	isoform b	0.000729078	0.000141042	up	4.69419
CUST_8633_PI422575199	AGAP000288-RA	alcohol dehydrogenase	0.000602812	8.07338e-05	up	4.53738
CUST_5313_PI422575199	AGAP003215-RA	26s protease regulatory subunit 4	0.00145321	0.000614155	up	4.51927
CUST_8420_PI422575199	AGAP001069-RA	surfeit 4-like protein	0.0006013	7.15834e-05	up	4.51457
CUST_11765_PI422575199	AGAP008502-RA	lung carbonyl reductase	0.00140722	0.000552835	up	4.46724
CUST_8923_PI422575199	AGAP000529-RA	vacuolar protein sorting vps16	0.000447155	3.59321e-05	up	4.43988
CUST_12010_PI422575199	AGAP008769-RA	acyl-coa dehydrogenase	0.00140852	0.000582793	up	4.42288
CUST_11798_PI422575199	AGAP008536-RA	phosphatase type 2c	0.00182105	0.000899686	up	4.40163
CUST_11837_PI422575199	AGAP008578-RA	atp-dependent rna helicase vasa	0.00078015	0.000173773	up	4.38383
CUST_862_PI422575199	AGAP005424-RA	AGAP005424-PA [Anopheles gambiae str. PEST]	0.00240253	0.0016573	up	4.38369
CUST_11408_PI422575199	AGAP008122-RA	u6 snrna-associated sm-like protein lsm7	0.00159299	0.000701675	up	4.37908
CUST_832_PI422575199	AGAP005396-RA	AGAP005396-PA [Anopheles gambiae str. PEST]	0.000834597	0.000208558	up	4.37305
CUST_4040_PI422575199	AGAP002324-RB	cation proton antiporter	0.00455565	0.00417602	up	4.26741
CUST_6551_PI422575199	AGAP013066-RA	kda salivary peptide	0.00250444	0.00175979	up	4.24725
CUST_8310_PI422575199	AGAP001023-RF	isoform e	0.00180563	0.000875938	up	4.24632
CUST_7019_PI422575199	AGAP004412-RA	diphthine synthase	0.00114674	0.000385661	up	4.23532
CUST_8953_PI422575199	AGAP000558-RA	mannosyl-oligosaccharide alpha- -mannosidase	0.00189804	0.000960425	up	4.20887
CUST_8954_PI422575199	AGAP000558-RB	mannosyl-oligosaccharide alpha- -mannosidase	0.00199973	0.00108269	up	4.19434
CUST_5999_PI422575199	AGAP003726-RA	isoform e	0.00111067	0.000357	up	4.0887
CUST_4357_PI422575199	AGAP002547-RA	nuclear cap-binding protein subunit 2	0.000307843	1.79267e-05	up	4.08496
DETOX_559_PI422610884	AGAP003178-RA	GRX2 - Glutaredoxin; target probed by LSTM-AGAM-DETOX V3 probe agam-detox-1B16	0.000954829	0.000268941	up	4.0633
CUST_2098_PI422575199	AGAP006603-RA	AGAP006603-PA [Anopheles gambiae str. PEST]	0.002215	0.00133164	up	4.05781
CUST_113_PI422575199	AGAP004769-RA	ras-related protein 2	0.00264196	0.00190284	up	4.05543
CUST_4912_PI422575199	AGAP002914-RA	galactokinase 1	0.00600412	0.00600412	up	4.03637
CUST_6867_PI422575199	AGAP004322-RA	pen_drome ame: full=protein penguin	0.00558602	0.00545302	up	4.01575
CUST_10476_PI422575199	AGAP011912-RA	cub domain serine protease	0.00207753	0.0011748	up	4.00271
CUST_4913_PI422575199	AGAP002914-RB	galactokinase 1	0.00493787	0.00470274	up	3.96968
CUST_5297_PI422575199	AGAP003178-RA	glutaredoxin (agap003178-pa)	0.00136386	0.000481826	up	3.89021
CUST_8927_PI422575199	AGAP000532-RA	histone deacetylase 6 isoform b	0.00139656	0.000532023	up	3.8633
CUST_8211_PI422575199	AGAP000942-RB	nudix hydrolase 3	0.000186917	1.87072e-06	up	3.8216
CUST_11926_PI422575199	AGAP008685-RA	juvenile hormone epoxide hydrolase 1	0.000881841	0.000236207	up	3.7796
CUST_8926_PI422575199	AGAP000532-RB	histone deacetylase 6 isoform b	0.000958615	0.000282833	up	3.73374
CUST_10199_PI422575199	AGAP011615-RA	cg7248 cg7248- partial	0.00057304	5.89633e-05	up	3.70278
CUST_8479_PI422575199	AGAP000022-RA	cd98hc amino acid transporter protein	0.00057304	6.31027e-05	up	3.68869
CUST_4825_PI422575199	AGAP002862-RA	cytochrome p450	0.00159299	0.000697481	up	3.6439
CUST_11781_PI422575199	AGAP008518-RA	actin binding	0.000307843	1.46852e-05	up	3.61465
CUST_6556_PI422575199	AGAP001166-RA	alpha-helical protein	0.0015624	0.0006789	up	3.58006
CUST_1615_PI422575199	AGAP006125-RA	density-regulated protein	0.000208485	3.10245e-06	up	3.54763
CUST_8959_PI422575199	AGAP000552-RA	tbc domain-containing protein kinase-like protein	0.00591612	0.0058633	up	3.54301
CUST_755_PI422575199	AGAP005326-RA	ankyrin repeat protein	0.00250184	0.0017498	up	3.52465
CUST_3347_PI422575199	AGAP001190-RA	chymotrypsin-like protein	0.00140116	0.000546286	up	3.48861
CUST_12771_PI422575199	AGAP009551-RA	sulfotransferase	0.00201432	0.00110023	up	3.48681
CUST_1057_PI422575199	AGAP005605-RA	uncharacterized protein c15orf41 (protein hh114)	0.000954829	0.000278146	up	3.4684
CUST_4041_PI422575199	AGAP002324-RA	cation proton antiporter	0.00267202	0.0019563	up	3.45468
CUST_5512_PI422575199	AGAP003360-RA	dynein light chain roadblock-type 2	0.000325419	2.21655e-05	up	3.42997
CUST_1804_PI422575199	AGAP006328-RA	heparan sulfate n-deacetylase n-sulfotransferase	0.00341933	0.00278838	up	3.42544
CUST_12014_PI422575199	AGAP008773-RA	mitochondrial ribosomal	0.00140852	0.000586594	up	3.42543
CUST_13539_PI422575199	AGAP008288-RA	timeless protein	0.00139736	0.000536486	up	3.41895
CUST_12109_PI422575199	AGAP008877-RA	AGAP008877-PA [Anopheles gambiae str. PEST]	0.00387632	0.0033687	up	3.35004
CUST_11795_PI422575199	AGAP008533-RA	cyclin-dependent kinase 5 activator	0.00594154	0.00592386	up	3.33526
CUST_8851_PI422575199	AGAP000468-RA	insect intestinal mucin 3	0.00456766	0.00420062	up	3.32428
CUST_9409_PI422575199	AGAP010766-RA	juvenile hormone-inducible	0.00225169	0.00145122	up	3.3093
CUST_2428_PI422575199	AGAP006907-RA	adenosine deaminase	0.00114674	0.000385025	up	3.2928
CUST_5656_PI422575199	AGAP003483-RA	amp dependent coa ligase	0.00219315	0.00130036	up	3.2847
CUST_6033_PI422575199	AGAP003753-RB	pftaire-interacting factor 1a	0.00292097	0.00226028	up	3.22201
DETOX_506_PI422610884	AGAP000818-RA	CYP9K1 - Cytochrome P450 monooxygenase; target probed by LSTM-AGAM-DETOX V3 probe agam-detox-1F21	0.00225169	0.00138818	up	3.21625
CUST_7231_PI422575199	AGAP004595-RA	gaba-b receptor	0.000718027	0.000133164	up	3.21597
DETOX_507_PI422610884	AGAP000818-RA	CYP9K1 - Cytochrome P450 monooxygenase; target probed by LSTM-AGAM-DETOX V3 probe agam-detox-1F21; alternative detox probe for AG_DETOX_P169	0.00219315	0.001282	up	3.21523
CUST_2671_PI422575199	AGAP007140-RA	5 nucleotidase	0.000630853	0.000100365	up	3.20565
CUST_12858_PI422575199	AGAP009636-RA	AGAP009636-PA [Anopheles gambiae str. PEST]	0.00104759	0.000330489	up	3.19106
CUST_6032_PI422575199	AGAP003753-RA	pftaire-interacting factor 1a	0.00225184	0.00146772	up	3.18977
CUST_7783_PI422575199	AGAP000627-RA	casein kinase alpha 1	0.000630853	9.57627e-05	up	3.18181
CUST_8311_PI422575199	AGAP001023-RB	isoform e	0.00451025	0.00410897	up	3.16961
CUST_5933_PI422575199	AGAP013323-RA	AGAP013070-PA [Anopheles gambiae str. PEST]	0.000834597	0.000213617	up	3.14911
DETOX_505_PI422610884	AGAP000818-RA	CYP9K1 - Cytochrome P450 monooxygenase; target probed by LSTM-AGAM-DETOX V3 probe agam-detox-1F21	0.00204915	0.00113446	up	3.13374
CUST_8312_PI422575199	AGAP001023-RD	isoform e	0.00362137	0.00299625	up	3.1189
CUST_8637_PI422575199	AGAP000040-RA	monocarboxylate transporter	0.00233541	0.00154999	up	3.11451
CUST_142_PI422575199	AGAP004797-RA	heat shock protein 70 -interacting	0.000760669	0.000153064	up	3.09588
DETOX_443_PI422610884	AGAP008213-RA	CYP6M3 - Cytochrome P450 monooxygenase; target probed by LSTM-AGAM-DETOX V3 probe agam-detox-1F17	0.0023738	0.0015896	up	3.09374
CUST_1424_PI422575199	AGAP005949-RA	diacylglycerol o-acyltransferase	0.00558602	0.00545208	up	3.08586
CUST_6922_PI422575199	AGAP001492-RA	cleft lip and palate transmembrane protein 1-like	0.000325419	2.22757e-05	up	3.08575
CUST_8186_PI422575199	AGAP000112-RA	glutamine-dependent nad(+) synthetase	0.00366805	0.00306589	up	3.08119
CUST_8309_PI422575199	AGAP001023-RE	isoform e	0.00387637	0.00339182	up	3.0753
CUST_5426_PI422575199	AGAP001360-RA	AGAP001360-PA [Anopheles gambiae str. PEST]	0.00552585	0.00536139	up	3.07506
CUST_8314_PI422575199	AGAP001023-RC	isoform e	0.00387632	0.00334677	up	3.07424
CUST_7784_PI422575199	AGAP000627-RC	casein kinase alpha 1	0.0006013	7.01576e-05	up	3.07245
CUST_3877_PI422575199	AGAP012960-RA	isoform a	0.000781996	0.000177887	up	3.07158
CUST_7782_PI422575199	AGAP000627-RB	casein kinase alpha 1	0.000667721	0.000115261	up	3.05984
CUST_1423_PI422575199	AGAP005948-RA	kynurenine 3-monooxygenase	0.000834597	0.000210664	up	3.04262
CUST_11225_PI422575199	AGAP007929-RA	bcdin3 domain containing	0.000834597	0.000199549	up	3.00252
CUST_8313_PI422575199	AGAP001023-RA	isoform e	0.00387632	0.00336303	up	3.00062
CUST_5329_PI422575199	AGAP003217-RA	mitochondrial ribosomal	0.000760669	0.000165264	up	2.99651
CUST_7751_PI422575199	AGAP000604-RA	AGAP000604-PA [Anopheles gambiae str. PEST]	0.00399809	0.00352213	up	2.99344
CUST_5854_PI422575199	AGAP003583-RA	alcohol dehydrogenase	0.00152375	0.00065706	up	2.99
CUST_2566_PI422575199	AGAP006974-RA	leucine-rich transmembrane protein	0.00195161	0.0010397	up	2.98818
DETOX_409_PI422610884	AGAP002862-RA	CYP6AA1 - Cytochrome P450 monooxygenase; target probed by LSTM-AGAM-DETOX V3 probe agam-detox-1E14	0.00225169	0.00146092	up	2.95898
CUST_7599_PI422575199	AGAP001754-RA		0.00225169	0.00145321	up	2.94501
CUST_3615_PI422575199	AGAP002012-RA	AGAP002012-PA [Anopheles gambiae str. PEST]	0.00369425	0.00311152	up	2.9275
CUST_9130_PI422575199	AGAP010463-RA	myo inositol monophosphatase	0.00140852	0.000578592	up	2.92675
DETOX_385_PI422610884	AGAP000088-RA	CYP4H24 - Cytochrome P450 monooxygenase; suspected Ensembl annotation error; target probed by LSTM-AGAM-DETOX V3 probe agam-detox-1C22	0.00114674	0.000385467	up	2.89653
CUST_120_PI422575199	AGAP004775-RB	xaa-pro dipeptidase	0.00163519	0.000725129	up	2.89201
CUST_119_PI422575199	AGAP004775-RA	xaa-pro dipeptidase	0.00219315	0.00127127	up	2.89195
CUST_7607_PI422575199	AGAP001752-RB	serine threonine protein kinase	0.00140852	0.000566194	up	2.89131
CUST_12856_PI422575199	AGAP009634-RA	---NA---	0.00136386	0.000483887	up	2.87826
CUST_7703_PI422575199	AGAP000567-RB	isoform b	0.00138711	0.000524296	up	2.87749
CUST_10712_PI422575199	AGAP012156-RA	atp-binding cassette sub-family a member	0.000760669	0.000163177	up	2.86569
DETOX_572_PI422610884	AGAP004164-RC	GSTD1_4 - Glutathion S-transferase; target probed by LSTM-AGAM-DETOX V3 probe agam-detox-1O24	0.00175669	0.000805149	up	2.86272
DETOX_573_PI422610884	AGAP004164-RC	GSTD1_4 - Glutathion S-transferase; target probed by LSTM-AGAM-DETOX V3 probe agam-detox-1O24; alternative detox probe for AG_DETOX_P191	0.000958615	0.000290205	up	2.84747
CUST_7896_PI422575199	AGAP013490-RA	cytochrome p450	0.00136023	0.00047365	up	2.84506
CUST_9672_PI422575199	AGAP011057-RA	down syndrome critical region protein	0.000456472	3.8926e-05	up	2.84191
CUST_10031_PI422575199	AGAP011435-RA	zinc carboxypeptidase a 1	0.00366805	0.00306762	up	2.83859
DETOX_410_PI422610884	AGAP002862-RA	CYP6AA1 - Cytochrome P450 monooxygenase; target probed by LSTM-AGAM-DETOX V3 probe agam-detox-1E14	0.00203751	0.00112184	up	2.83561
DETOX_386_PI422610884	AGAP000088-RA	CYP4H24 - Cytochrome P450 monooxygenase; suspected Ensembl annotation error; target probed by LSTM-AGAM-DETOX V3 probe agam-detox-1C22	0.00110519	0.00035195	up	2.82354
DETOX_411_PI422610884	AGAP002862-RA	CYP6AA1 - Cytochrome P450 monooxygenase; target probed by LSTM-AGAM-DETOX V3 probe agam-detox-1E14; alternative detox probe for AG_DETOX_P137	0.00225169	0.0014551	up	2.81951
CUST_5255_PI422575199	AGAP003154-RB	elongin b	0.000602812	7.78026e-05	up	2.80098
CUST_8035_PI422575199	AGAP000818-RA	cytochrome p450	0.00225169	0.00141894	up	2.78284
DETOX_387_PI422610884	AGAP000088-RA	CYP4H24 - Cytochrome P450 monooxygenase; suspected Ensembl annotation error; target probed by LSTM-AGAM-DETOX V3 probe agam-detox-1C22; alternative detox probe for AG_DETOX_P129	0.00114674	0.000377538	up	2.77588
CUST_5327_PI422575199	AGAP003199-RA	mitochondrial import inner membrane translocase subunit tim22	0.000760669	0.000160608	up	2.77403
DETOX_442_PI422610884	AGAP008213-RA	CYP6M3 - Cytochrome P450 monooxygenase; target probed by LSTM-AGAM-DETOX V3 probe agam-detox-1F17	0.00409802	0.00363456	up	2.77148
CUST_8983_PI422575199	AGAP010317-RA	agap010317 protein	0.000307843	1.65716e-05	up	2.76242
CUST_5256_PI422575199	AGAP003154-RA	elongin b	0.000834597	0.000202739	up	2.7602
CUST_12151_PI422575199	AGAP008917-RA	dna topoisomerase 2	0.00140852	0.000576037	up	2.75657
CUST_11523_PI422575199	AGAP008240-RA	AGAP008240-PA [Anopheles gambiae str. PEST]	0.00271673	0.00199712	up	2.75446
CUST_8379_PI422575199	AGAP000143-RA	isoform a	0.00278281	0.00210367	up	2.75212
DETOX_838_PI422610884	AGAP007918-RA	XD24352 - Xanthine dehydrogenase; target probed by LSTM-AGAM-DETOX V3 probe agam-detox-2F2	0.000186917	2.2252e-06	up	2.75086
CUST_11330_PI422575199	AGAP008037-RA	kdel motif-containing protein 1	0.00225169	0.00143204	up	2.74863
CUST_35_PI422575199	AGAP004702-RA	AGAP004702-PA [Anopheles gambiae str. PEST]	0.00119699	0.000406123	up	2.74812
CUST_8130_PI422575199	AGAP000889-RA	coactosin-like protein	0.000234174	4.39134e-06	up	2.72327
CUST_7328_PI422575199	AGAP001549-RA	3 -5 exonuclease	0.00260196	0.00185854	up	2.71742
CUST_5088_PI422575199	AGAP003048-RA	brix domain-containing protein 1	0.0042811	0.00382241	up	2.7169
CUST_5315_PI422575199	AGAP003214-RA	cdna sequence bc027231	0.0018	0.000857141	up	2.69906
CUST_11990_PI422575199	AGAP008749-RA	mannosyl-oligosaccharide alpha- -	0.00383116	0.00327245	up	2.69788
CUST_5224_PI422575199	AGAP003124-RA	collapsin response mediator protein	0.000307843	9.9869e-06	up	2.69399
CUST_13419_PI422575199	AGAP010194-RA	u2 snrnp auxiliary small subunit	0.00140852	0.000579007	up	2.67835
CUST_8212_PI422575199	AGAP000942-RA	nudix hydrolase 3	0.000234174	5.57558e-06	up	2.6769
CUST_1052_PI422575199	AGAP005600-RA	sugar transporter	0.000760669	0.000162831	up	2.67218
CUST_12880_PI422575199	AGAP009658-RA	AGAP009658-PA [Anopheles gambiae str. PEST]	0.00112252	0.000364151	up	2.66689
CUST_405_PI422575199	AGAP005036-RA	anopheles gambiae pest agap012760-pa	0.00240253	0.00165889	up	2.66643
CUST_11497_PI422575199	AGAP008213-RA	cytochrome p450	0.00544471	0.00523405	up	2.65863
CUST_11272_PI422575199	AGAP007977-RA	ubx domain-containing protein 8	0.000936651	0.000253676	up	2.65781
CUST_2843_PI422575199	AGAP007293-RA	inhibitor of apoptosis protein 1	0.00545778	0.00526286	up	2.64632
CUST_5823_PI422575199	AGAP003584-RA	alcohol dehydrogenase	0.00122122	0.000417978	up	2.64195
CUST_11567_PI422575199	AGAP008284-RA	d7-related 1 protein	0.00430867	0.00387268	up	2.64063
CUST_5513_PI422575199	AGAP003358-RA	sugar transporter sweet1-like	0.00291021	0.00223462	up	2.61686
CUST_13678_PI422575199	AGAP012536-RA	AGAP012536-PA [Anopheles gambiae str. PEST]	0.00356128	0.00293594	up	2.60431
CUST_1991_PI422575199	AGAP006508-RA	small calcium-binding mitochondrial	0.000729078	0.000140309	up	2.60217
CUST_6208_PI422575199	AGAP003877-RA	AGAP003877-PA [Anopheles gambiae str. PEST]	0.00236807	0.00157871	up	2.59292
CUST_12156_PI422575199	AGAP008922-RA	kda salivary secreted peptide	0.00302262	0.00235693	up	2.57401
CUST_9886_PI422575199	AGAP011288-RA	dph3_drome ame: full=dph3 homolog	0.00225169	0.00140462	up	2.56242
CUST_13277_PI422575199	AGAP010051-RA	heat repeat-containing protein 3	0.000878663	0.000232741	up	2.55978
CUST_1992_PI422575199	AGAP006508-RB	small calcium-binding mitochondrial	0.000630853	9.45251e-05	up	2.55481
CUST_251_PI422575199	AGAP004892-RA		0.00165525	0.000747423	up	2.54039
CUST_5551_PI422575199	AGAP003374-RA	sulf1_drome ame: full=extracellular sulfatase sulf-1 homolog short= ulf-1 flags: precursor	0.00476741	0.00449783	up	2.53879
CUST_4412_PI422575199	AGAP002581-RA	dna replication licensing factor mcm8	0.00461519	0.00432671	up	2.53462
CUST_11673_PI422575199	AGAP008408-RA	isoform a	0.000718027	0.00013463	up	2.52247
CUST_3424_PI422575199	AGAP001828-RA	drosophila melanogaster eg:	0.00165525	0.000748806	up	2.51947
CUST_8849_PI422575199	AGAP000466-RA	acetylcholinesterase	0.00195161	0.00103015	up	2.51808
DETOX_124_PI422610884	AGAP005756-RA	COEAE1D - Carboxylesterase; target probed by LSTM-AGAM-DETOX V3 probe agam-detox-1G23	0.00225169	0.00140531	up	2.50267
CUST_7379_PI422575199	AGAP001572-RA	AGAP001572-PA [Anopheles gambiae str. PEST]	0.00387632	0.00334945	up	2.49673
CUST_5081_PI422575199	AGAP003032-RA	ecdysone-inducible gene e3	0.00451025	0.00411157	up	2.49661
CUST_13867_PI422575199	AGAP012751-RA	myosin regulatory light chain interacting protein	0.00104759	0.00033012	up	2.49307
CUST_6465_PI422575199	AGAP004088-RA	ankyrin repeat	0.00199973	0.00108319	up	2.47636
CUST_1216_PI422575199	AGAP005753-RA	glucosyl glucuronosyl transferases	0.000954829	0.000278492	up	2.47382
CUST_6709_PI422575199	AGAP004229-RA	AGAP004229-PA [Anopheles gambiae str. PEST]	0.000630853	0.000103407	up	2.46629
CUST_7898_PI422575199	AGAP000086-RC	isoform d	0.00190176	0.000978362	up	2.45659
CUST_5942_PI422575199	AGAP003678-RA	zinc finger fyve domain-containing protein 28	0.00145321	0.00060993	up	2.44876
CUST_11315_PI422575199	AGAP008020-RA	cytochrome p450	0.00180563	0.000881319	up	2.43649
CUST_10608_PI422575199	AGAP012050-RA	cell differentiation protein rcd1 homolog	0.00206018	0.00115885	up	2.42944
CUST_98_PI422575199	AGAP004757-RA	exonuclease 3 -5 domain-containing protein 1-like	0.00233199	0.00154078	up	2.42122
CUST_7901_PI422575199	AGAP000086-RB	isoform d	0.000958615	0.000293165	up	2.42036
CUST_7900_PI422575199	AGAP000086-RD	isoform d	0.00140852	0.000586885	up	2.41841
CUST_13750_PI422575199	AGAP012619-RA	zinc finger protein 426-like	0.00267202	0.00194043	up	2.41821
CUST_12943_PI422575199	AGAP009725-RA	cadherin- isoform j	0.00189694	0.000948471	up	2.41669
CUST_6635_PI422575199	AGAP004164-RC	glutathione transferase	0.0021546	0.0012312	up	2.41657
CUST_7899_PI422575199	AGAP000086-RA	isoform d	0.00190176	0.000979179	up	2.41575
CUST_8281_PI422575199	AGAP000976-RA	AGAP000976-PA [Anopheles gambiae str. PEST]	0.000834597	0.000207582	up	2.4147
CUST_4824_PI422575199	AGAP013128-RA	cytochrome p450	0.00369614	0.00312412	up	2.41121
CUST_6454_PI422575199	AGAP004092-RA		0.00256258	0.00182278	up	2.4059
CUST_10038_PI422575199	AGAP011442-RA	retinoid-inducible serine carboxypeptidase	0.00430029	0.00385234	up	2.40042
CUST_10350_PI422575199	AGAP011768-RA	downstream of receptor kinase	0.000760669	0.000160835	up	2.40001
CUST_5563_PI422575199	AGAP003405-RA	adenylosuccinate synthetase	0.000667721	0.000114331	up	2.39204
CUST_13006_PI422575199	AGAP009788-RA	translocation protein isoform a	0.000326594	2.33281e-05	up	2.3897
CUST_4633_PI422575199	AGAP002724-RA	AGAP002724-PA [Anopheles gambiae str. PEST]	0.00199973	0.00107976	up	2.37984
CUST_13634_PI422575199	AGAP012488-RA	wd repeat and fyve domain-containing protein 3	0.00267202	0.00194313	up	2.36255
CUST_9219_PI422575199	AGAP010561-RA	cationic amino acid transporter	0.00479693	0.00453995	up	2.3608
CUST_6762_PI422575199	AGAP004232-RA	protein pellino	0.00175669	0.000804254	up	2.35612
DETOX_34_PI422610884	AGAP000466-RA	ACE2 - acetylcholinesterase; target probed by LSTM-AGAM-DETOX V3 probe agam-detox-1O1	0.0017676	0.000825932	up	2.35234
CUST_7535_PI422575199	AGAP001699-RB	isoform b	0.000602812	8.06701e-05	up	2.34393
CUST_9071_PI422575199	AGAP010403-RA	enoyl- hydratase domain-containing protein mitochondrial	0.00136386	0.000507387	up	2.34085
CUST_10910_PI422575199	AGAP012356-RA	AGAP012356-PA [Anopheles gambiae str. PEST]	0.000781996	0.000181535	up	2.33564
CUST_6262_PI422575199	AGAP013070-RA	AGAP013070-PA [Anopheles gambiae str. PEST]	0.00180563	0.000873941	up	2.33227
CUST_6158_PI422575199	AGAP003838-RA	AGAP003838-PA [Anopheles gambiae str. PEST]	0.0023894	0.00160715	up	2.32987
CUST_7195_PI422575199	AGAP001531-RA	sulfate transporter	0.00305981	0.00241323	up	2.32329
CUST_9263_PI422575199	AGAP010606-RA	mitochondrial import inner membrane translocase subunit tim8	0.00262907	0.00188573	up	2.3214
CUST_989_PI422575199	AGAP005545-RA	mmr1 hsr1 gtp binding protein	0.00369134	0.00309809	up	2.32043
CUST_9148_PI422575199	AGAP010481-RA	sodium- and chloride-dependent glycine transporter 2	0.00315003	0.00253127	up	2.31908
CUST_13476_PI422575199	AGAP010252-RA	60s ribosomal protein l23	0.00195161	0.00102165	up	2.31777
CUST_8433_PI422575199	AGAP000150-RA	gsg6 salivary protein	0.002215	0.00132947	up	2.31655
CUST_9907_PI422575199	AGAP011310-RB	l antigen family member 3	0.00330315	0.00267398	up	2.31652
CUST_3200_PI422575199	AGAP007641-RA	AGAP007641-PA [Anopheles gambiae str. PEST]	0.00461519	0.00430562	up	2.31395
CUST_5167_PI422575199	AGAP003106-RA	endothelin-converting enzyme 1	0.00176225	0.000818188	up	2.309
DETOX_500_PI422610884	AGAP012292-RA	CYP9J4 - Cytochrome P450 monooxygenase; target probed by LSTM-AGAM-DETOX V3 probe agam-detox-1I14	0.00338478	0.00275014	up	2.30349
CUST_9908_PI422575199	AGAP011310-RA	l antigen family member 3	0.00305981	0.00243146	up	2.2966
DETOX_525_PI422610884	AGAP007121-RA	Cytochrome_b5 - Cytochrome b5; target probed by LSTM-AGAM-DETOX V3 probe agam-detox-1M8; alternative detox probe for AG_DETOX_P175	0.00559823	0.0054816	up	2.28739
CUST_11901_PI422575199	AGAP008659-RA	AGAP008659-PA [Anopheles gambiae str. PEST]	0.00387637	0.00338444	up	2.2865
CUST_10074_PI422575199	AGAP011479-RA	hyaluronidase	0.00307087	0.00244938	up	2.28209
CUST_4447_PI422575199	AGAP002616-RA	peroxisomal n1-acetyl-spermine spermidine oxidase	0.00476741	0.0044939	up	2.27856
CUST_5916_PI422575199	AGAP013502-RA	AGAP013070-PA [Anopheles gambiae str. PEST]	0.00136386	0.000504259	up	2.27565
CUST_12384_PI422575199	AGAP009155-RA	cg15130 cg15130-pa	0.00123142	0.000425134	up	2.27466
CUST_10658_PI422575199	AGAP012099-RA	inositol polyphosphate multikinase	0.00282622	0.0021449	up	2.26146
CUST_1220_PI422575199	AGAP005756-RA	carboxylesterase	0.00278281	0.00209651	up	2.25933
CUST_4997_PI422575199	AGAP002968-RA	thiamin pyrophosphokinase 1	0.00140852	0.000566738	up	2.25661
DETOX_620_PI422610884	AGAP009197-RA	GSTE3 - Glutathion S-transferase; target probed by LSTM-AGAM-DETOX V3 probe agam-detox-1N12	0.0018	0.000854113	up	2.2495
CUST_5803_PI422575199	AGAP001407-RA	26s protease regulatory subunit s10b	0.00305981	0.00239741	up	2.24881
CUST_1642_PI422575199	AGAP006144-RA	zinc metalloproteinase nas-4	0.00365741	0.00303696	up	2.24767
DETOX_571_PI422610884	AGAP004164-RC	GSTD1_4 - Glutathion S-transferase; target probed by LSTM-AGAM-DETOX V3 probe agam-detox-1O24	0.00225169	0.00138969	up	2.24639
CUST_11771_PI422575199	AGAP008508-RA	AGAP008508-PA [Anopheles gambiae str. PEST]	0.00284445	0.00216975	up	2.24338
CUST_6763_PI422575199	AGAP004232-RB	protein pellino	0.00240253	0.00162755	up	2.24184
CUST_6819_PI422575199	AGAP004280-RA	groucho protein (enhancer of split)	0.00201432	0.00110308	up	2.23625
DETOX_501_PI422610884	AGAP012292-RA	CYP9J4 - Cytochrome P450 monooxygenase; target probed by LSTM-AGAM-DETOX V3 probe agam-detox-1I14; alternative detox probe for AG_DETOX_P167	0.00387632	0.00336436	up	2.22967
DETOX_36_PI422610884	AGAP000466-RA	ACE2 - acetylcholinesterase; target probed by LSTM-AGAM-DETOX V3 probe agam-detox-1O1; alternative detox probe for AG_DETOX_P012	0.000602812	7.58999e-05	up	2.22029
CUST_11527_PI422575199	AGAP008244-RA	omega-5 gliadin	0.00376588	0.00319427	up	2.22013
CUST_13877_PI422575199	AGAP012761-RA	synaptic vesicle protein	0.00189694	0.000947086	up	2.21743
CUST_7534_PI422575199	AGAP001699-RA	isoform b	0.000470264	4.19879e-05	up	2.21637
CUST_8347_PI422575199	AGAP000009-RA	isoform b	0.00182105	0.000896405	up	2.21558
CUST_1514_PI422575199	AGAP006031-RA	nucleoporin p54	0.00563554	0.00553491	up	2.2149
CUST_9253_PI422575199	AGAP010596-RA	alkaline phosphatase	0.000590365	6.67675e-05	up	2.21477
DETOX_499_PI422610884	AGAP012292-RA	CYP9J4 - Cytochrome P450 monooxygenase; target probed by LSTM-AGAM-DETOX V3 probe agam-detox-1I14	0.00376971	0.00320874	up	2.21047
CUST_2973_PI422575199	AGAP005205-RC	pgrp-la	0.00225169	0.00143136	up	2.20746
CUST_10847_PI422575199	AGAP012292-RA	cytochrome p450	0.00356128	0.00293487	up	2.19965
DETOX_35_PI422610884	AGAP000466-RA	ACE2 - acetylcholinesterase; target probed by LSTM-AGAM-DETOX V3 probe agam-detox-1O1	0.00189804	0.000959626	up	2.1918
CUST_6277_PI422575199	AGAP003925-RA	kinesin heavy chain	0.00327716	0.00264319	up	2.18002
CUST_9508_PI422575199	AGAP010877-RA	sulfite reductase	0.00240253	0.00163273	up	2.16872
CUST_11297_PI422575199	AGAP008002-RA	cyclin k	0.00451025	0.00412098	up	2.16711
CUST_6814_PI422575199	AGAP004273-RD	synapse-associated protein	0.00214132	0.00121724	up	2.1661
CUST_6483_PI422575199	AGAP004107-RC	mfs transporter	0.000521731	4.96887e-05	up	2.16541
CUST_6481_PI422575199	AGAP004107-RA	mfs transporter	0.000499951	4.61264e-05	up	2.15836
CUST_8108_PI422575199	AGAP000870-RA	rho gtpase-activating protein 5	0.000307843	1.51401e-05	up	2.15494
CUST_8345_PI422575199	AGAP000009-RC	isoform b	0.00152375	0.000656156	up	2.15229
CUST_8325_PI422575199	AGAP001030-RA	syntaxin 4	0.00224369	0.00136892	up	2.14488
CUST_8684_PI422575199	AGAP000314-RB	zinc finger swim domain-containing protein kiaa0913-like	0.00278281	0.00209529	up	2.143
CUST_6482_PI422575199	AGAP004107-RD	mfs transporter	0.000680662	0.000119521	up	2.13572
CUST_1520_PI422575199	AGAP006037-RA	ribosomal protein l23a	0.00250444	0.00176653	up	2.12916
CUST_9082_PI422575199	AGAP010414-RA	cytochrome p450	0.00267202	0.00195155	up	2.12815
DETOX_254_PI422610884	AGAP005660-RA	CYP306A1 - Cytochrome P450 monooxygenase; target probed by LSTM-AGAM-DETOX V3 probe agam-detox-1O3	0.00219315	0.00130241	up	2.12483
CUST_2099_PI422575199	AGAP006604-RA	u6 snrna-associated sm-like protein lsm5	0.00411328	0.00366033	up	2.12403
CUST_11134_PI422575199	AGAP007839-RA	lim domain transcription factor	0.000630853	9.23546e-05	up	2.1239
CUST_8346_PI422575199	AGAP000009-RB	syntaxin binding protein 5	0.00219315	0.0012825	up	2.12379
CUST_2470_PI422575199	AGAP006946-RA	prefoldin subunit 4	0.00195161	0.00102535	up	2.12271
CUST_11672_PI422575199	AGAP008406-RA	geranylgeranyl transferase type i beta subunit	0.00195161	0.00102638	up	2.11928
CUST_3838_PI422575199	AGAP002162-RA	novel krab box and zinc c2h2 type domain containing protein	0.00275302	0.00205657	up	2.10246
CUST_3519_PI422575199	AGAP001942-RA	fumarylacetoacetate hydrolase	0.00219315	0.00130545	up	2.10078
CUST_7938_PI422575199	AGAP013306-RA	AGAP013306-PA [Anopheles gambiae str. PEST]	0.00241189	0.00167253	up	2.09672
CUST_5923_PI422575199	AGAP003663-RB	dead box atp-dependent rna helicase	0.00461519	0.00432674	up	2.09314
CUST_7855_PI422575199	AGAP000694-RA	antibacterial	0.00224369	0.00136419	up	2.09243
CUST_856_PI422575199	AGAP005418-RA	multisynthetase auxiliary	0.00057304	5.73379e-05	up	2.09122
CUST_5929_PI422575199	AGAP003666-RA	isoform d	0.00078015	0.000174141	up	2.08909
CUST_5283_PI422575199	AGAP003189-RA	protein bric-a-brac 2	0.00312226	0.00249966	up	2.08825
CUST_8768_PI422575199	AGAP000419-RA	uncoordinated protein	0.00594154	0.00591926	up	2.08658
CUST_11603_PI422575199	AGAP008326-RA	AGAP008326-PA [Anopheles gambiae str. PEST]	0.00446108	0.00403622	up	2.08139
CUST_6435_PI422575199	AGAP013121-RB	glucosyl glucuronosyl transferases	0.00347346	0.00284286	up	2.08127
CUST_13017_PI422575199	AGAP009799-RA	sulfonylurea receptor abc transporter	0.00233199	0.00153561	up	2.07745
CUST_12814_PI422575199	AGAP009592-RA	zinc carboxypeptidase a 1	0.00284445	0.00217567	up	2.07016
CUST_9227_PI422575199	AGAP010567-RA	cationic amino acid transporter	0.00240253	0.00164263	up	2.06944
CUST_11732_PI422575199	AGAP008468-RA	fatty acid synthase	0.00549777	0.00531779	up	2.06532
CUST_8956_PI422575199	AGAP000561-RA	kinesin heavy chain	0.00272959	0.0020153	up	2.06182
CUST_1393_PI422575199	AGAP005923-RA	phosphatidyl inositol n-acetylglucosaminyl transferase subunit c	0.00460659	0.00425491	up	2.06094
CUST_13608_PI422575199	AGAP012458-RA	anopheles gambiae pest agap012458-pa	0.000954829	0.000267458	up	2.06056
CUST_727_PI422575199	AGAP005301-RA	alanyl aminopeptidase	0.0018	0.000853254	up	2.04453
CUST_6816_PI422575199	AGAP004273-RC	synapse-associated protein	0.00495234	0.00473125	up	2.04173
CUST_224_PI422575199	AGAP004870-RA	tripeptidyl peptidase ii	0.000307843	1.51145e-05	up	2.04084
CUST_4301_PI422575199	AGAP002505-RA	voltage- gated calcium channel alpha subunit (voltage-dependent t-type calcium channel	0.00460659	0.00427755	up	2.03554
CUST_4004_PI422575199	AGAP002292-RA	pheromone biosynthesis activating neuropeptide	0.00165525	0.000747911	up	2.03461
CUST_1515_PI422575199	AGAP006032-RA	AGAP006032-PA [Anopheles gambiae str. PEST]	0.000954829	0.000276437	up	2.02947
CUST_5257_PI422575199	AGAP003156-RA	isoleucyl-trna synthetase	0.00136386	0.00050309	up	2.02768
CUST_6873_PI422575199	AGAP004308-RA	myoblast city	0.00583632	0.00574947	up	2.02606
CUST_7962_PI422575199	AGAP013076-RA	AGAP013076-PA [Anopheles gambiae str. PEST]	0.00399809	0.00351493	up	2.02386
CUST_10076_PI422575199	AGAP011481-RA	serotonin receptor	0.00204915	0.00114648	up	2.02223
CUST_10279_PI422575199	AGAP011697-RA	AGAP011697-PA [Anopheles gambiae str. PEST]	0.000781996	0.000180297	up	2.02181
CUST_8454_PI422575199	AGAP001088-RA	anopheles gambiae pest agap012431-pa	0.00291054	0.00224354	up	2.01926
CUST_7868_PI422575199	AGAP000689-RA	AGAP000689-PA [Anopheles gambiae str. PEST]	0.00406163	0.00359019	up	2.01405
CUST_10441_PI422575199	AGAP011877-RA	zinc finger protein 383	0.00180563	0.000880557	up	2.00908
DETOX_74_PI422610884	AGAP006022-RA	Bhlh_PAS - Putative methoprene-tolerant protein (mutants resistant to JH agonist insecticides)	0.00136386	0.000494814	up	2.00867
CUST_8749_PI422575199	AGAP000393-RA	transmembrane protein 38a	0.00544471	0.00522223	up	2.00076
CUST_3450_PI422575199	AGAP012984-RA	protease m1 zinc metalloprotease	0.00211691	0.0010672	down	-2.00734
CUST_5332_PI422575199	AGAP003221-RA	atp-binding cassette transporter	0.00511751	0.00476414	down	-2.01241
CUST_11230_PI422575199	AGAP007934-RA	transmembrane protein 87a	0.00224615	0.0011633	down	-2.01802
CUST_7547_PI422575199	AGAP001719-RA	cg12811 cg12811-pa	0.00597477	0.00597477	down	-2.02128
CUST_9944_PI422575199	AGAP011346-RA	hematopoietic signal peptide-containing membrane domain-containing 1	0.00202636	0.000999227	down	-2.02185
CUST_5109_PI422575199	AGAP003038-RA	organic cation transporter	0.00149109	0.000501136	down	-2.02505
CUST_513_PI422575199	AGAP005123-RA	nucleoside diphosphate kinase 6-like	0.00362781	0.00263841	down	-2.02596
CUST_44_PI422575199	AGAP004710-RA	cytochrome b-c1 complex subunit 9	0.00294928	0.00184744	down	-2.0293
CUST_3389_PI422575199	AGAP001805-RA	ribosomal protein l13	0.00149692	0.000554164	down	-2.0304
CUST_5561_PI422575199	AGAP003400-RA	isoform c	0.00424006	0.00353922	down	-2.03132
CUST_4031_PI422575199	AGAP002305-RA	breast carcinoma amplified sequence 2	0.000753248	0.000109978	down	-2.03206
CUST_5245_PI422575199	AGAP003139-RA	serpin 9 inhibitory serine protease inhibitor	0.00448412	0.0038047	down	-2.03422
CUST_2965_PI422575199	AGAP007405-RA	quijote	0.00378167	0.00282864	down	-2.03956
CUST_243_PI422575199	AGAP004886-RA	microtubule binding	0.00194642	0.000922273	down	-2.04766
CUST_9485_PI422575199	AGAP010853-RA	sucrose transport protein	0.00418985	0.00347423	down	-2.0491
CUST_10883_PI422575199	AGAP012328-RA	serine protease 14	0.00149109	0.000480384	down	-2.05207
CUST_3471_PI422575199	AGAP001891-RA	arrestin domain-containing protein 2	0.000801794	0.000142184	down	-2.05321
CUST_10642_PI422575199	AGAP012084-RA	rpa43_n protein	0.00241627	0.00133793	down	-2.05513
CUST_49_PI422575199	AGAP004715-RA	nad dehydrogenase	0.00423417	0.00352265	down	-2.05794
CUST_4866_PI422575199	AGAP002895-RA	n6-adenosine-methyltransferase ime4	0.0020142	0.000959937	down	-2.05847
CUST_2963_PI422575199	AGAP007402-RA	cg15645	0.00282029	0.00174193	down	-2.06024
DETOX_262_PI422610884	CYP314A1	CYP314A1 - Cytochrome P450 monooxygenase; target probed by LSTM-AGAM-DETOX V3 probe agam-detox-1M21	0.00581756	0.00573743	down	-2.06658
CUST_4785_PI422575199	AGAP002831-RA	s-adenosyl-methyl transferase mraw	0.00491991	0.00436592	down	-2.06955
CUST_10455_PI422575199	AGAP011891-RA	AGAP011891-PA [Anopheles gambiae str. PEST]	0.00375234	0.00277032	down	-2.07135
CUST_3456_PI422575199	AGAP001892-RA	AGAP001892-PA [Anopheles gambiae str. PEST]	0.00286142	0.00178149	down	-2.07419
CUST_988_PI422575199	AGAP005544-RA	nedd8-activating enzyme e1 regulatory subunit	0.0011716	0.000293614	down	-2.07804
CUST_6949_PI422575199	AGAP001497-RB	alpha isoform b	0.00257162	0.00145192	down	-2.08242
CUST_7077_PI422575199	AGAP004457-RA	sugar transporter	0.00171868	0.000705462	down	-2.08625
CUST_7510_PI422575199	AGAP001682-RA	mitochondrial inner membrane protease subunit 1	0.00315762	0.00210508	down	-2.09383
CUST_6948_PI422575199	AGAP001497-RC	alpha isoform a	0.00310867	0.00205532	down	-2.09945
CUST_9924_PI422575199	AGAP011326-RA	iap2 protein	0.0029913	0.0018989	down	-2.10107
CUST_1825_PI422575199	AGAP006355-RA	general transcription factor iie subunit 1	0.00471449	0.00409109	down	-2.10967
DETOX_527_PI422610884	Cytochrome_c	Cytochrome_c - Cytochrome C; target probed by LSTM-AGAM-DETOX V3 probe agam-detox-1N17	0.00389737	0.00298476	down	-2.11018
DETOX_332_PI422610884	CYP4C26	CYP4C26 - Cytochrome P450 monooxygenase; target probed by LSTM-AGAM-DETOX V3 probe agam-detox-1C3	0.00392197	0.00305031	down	-2.11213
CUST_3154_PI422575199	AGAP007601-RA	monocarboxylate transporter	0.00392197	0.00305123	down	-2.11431
CUST_4885_PI422575199	AGAP013212-RA	mitochondrial import inner membrane translocase subunit tim16	0.00202636	0.000988877	down	-2.12191
CUST_5747_PI422575199	AGAP003547-RA	morn repeat-containing protein 4	0.00460997	0.00393689	down	-2.12238
CUST_6950_PI422575199	AGAP001497-RA	alpha isoform c	0.00348288	0.00248599	down	-2.12381
CUST_1397_PI422575199	AGAP005927-RA	mitochondrial ribosomal protein l36	0.00123984	0.00033038	down	-2.13041
CUST_4691_PI422575199	AGAP002769-RB	sterol desaturase	0.00159101	0.000617551	down	-2.13052
CUST_1876_PI422575199	AGAP006400-RA	alkaline phosphatase	0.00191568	0.000863206	down	-2.13149
CUST_6007_PI422575199	AGAP003713-RA	kda midgut protein	0.00378167	0.0028328	down	-2.1356
CUST_2839_PI422575199	AGAP007289-RB	odorant-binding protein	0.00577368	0.0056378	down	-2.13865
CUST_3036_PI422575199	AGAP007491-RA	sulfhydryl oxidase 1	0.000919943	0.000192445	down	-2.14556
CUST_6043_PI422575199	AGAP003755-RA	isoform f	0.000707742	9.83561e-05	down	-2.14602
CUST_3292_PI422575199	AGAP007721-RA	isoform d	0.00267762	0.00158592	down	-2.14673
CUST_470_PI422575199	AGAP005080-RA	ribulose-phosphate 3-epimerase	0.00194642	0.000898551	down	-2.14798
CUST_10169_PI422575199	AGAP011574-RA	AGAP011574-PA [Anopheles gambiae str. PEST]	0.00144327	0.000429341	down	-2.14884
CUST_6856_PI422575199	AGAP004312-RB	protein fam179b	0.00305711	0.00198375	down	-2.15136
CUST_8869_PI422575199	AGAP000481-RA	glycoside hydrolases	0.00149109	0.000472612	down	-2.1562
CUST_6902_PI422575199	AGAP004340-RA	isoform a	0.00592625	0.00590993	down	-2.16088
CUST_240_PI422575199	AGAP004883-RA	salivary secreted peptide	0.00392197	0.00305762	down	-2.16538
CUST_11662_PI422575199	AGAP008393-RA	dna-directed rna polymerase ii subunit rpb9	0.00149109	0.000469959	down	-2.16671
CUST_10671_PI422575199	AGAP012112-RA	glucose dehydrogenase	0.000900219	0.000176076	down	-2.19087
CUST_3293_PI422575199	AGAP007721-RC	isoform d	0.00149692	0.000560829	down	-2.1912
CUST_12332_PI422575199	AGAP009100-RA	protein-glutamine gamma-glutamyltransferase	0.00578701	0.00567542	down	-2.19275
CUST_10298_PI422575199	AGAP011716-RA	mitochondrial ribosomal	0.00202636	0.000990618	down	-2.19296
CUST_2615_PI422575199	AGAP007087-RA	---NA---	0.00317175	0.0021336	down	-2.19388
CUST_1530_PI422575199	AGAP006046-RA	mediator 155kd-	0.00173387	0.000730805	down	-2.1953
CUST_11042_PI422575199	AGAP007747-RA	AGAP007747-PA [Anopheles gambiae str. PEST]	0.00233952	0.00123743	down	-2.20597
CUST_3213_PI422575199	AGAP007651-RA	growth arrest and dna-damage-inducible beta variant 1	0.0051135	0.00467681	down	-2.20754
CUST_11349_PI422575199	AGAP008056-RA	AGAP008056-PA [Anopheles gambiae str. PEST]	0.00100723	0.000224754	down	-2.21531
CUST_1115_PI422575199	AGAP005656-RA	cytochrome p450	0.00323164	0.00222446	down	-2.21583
CUST_4692_PI422575199	AGAP002769-RA	sterol desaturase	0.00123984	0.000331308	down	-2.21588
CUST_7412_PI422575199	AGAP001603-RA	mitochondrial 18 kda protein	0.000704264	8.91132e-05	down	-2.21682
CUST_11809_PI422575199	AGAP008548-RA	maltose phosphorylase	0.00488531	0.00430661	down	-2.21852
CUST_7276_PI422575199	AGAP004627-RA	cg13365 cg13365-pa	0.000396002	3.05456e-05	down	-2.22383
DETOX_245_PI422610884	CYP305A1	CYP305A1 - Cytochrome P450 monooxygenase; target probed by LSTM-AGAM-DETOX V3 probe agam-detox-1M13	0.00319612	0.00216597	down	-2.23338
CUST_11681_PI422575199	AGAP008415-RA	phosphatidylserine receptor	0.00252527	0.0014122	down	-2.23579
CUST_3294_PI422575199	AGAP007721-RB	synaptobrevin	0.000933807	0.000200653	down	-2.2481
CUST_10447_PI422575199	AGAP011883-RA	isoform a	0.00378167	0.0028425	down	-2.2576
CUST_357_PI422575199	AGAP004993-RA		0.0050864	0.00463801	down	-2.26581
CUST_7283_PI422575199	AGAP004616-RA	mitochondrial atp synthase coupling factor 6	0.0053691	0.00505849	down	-2.28696
DETOX_244_PI422610884	CYP305A1	CYP305A1 - Cytochrome P450 monooxygenase; target probed by LSTM-AGAM-DETOX V3 probe agam-detox-1M13	0.00378167	0.00281183	down	-2.28743
CUST_5738_PI422575199	AGAP003539-RA	isoform a	0.00179904	0.000783052	down	-2.28768
CUST_9494_PI422575199	AGAP010862-RA	sodium shloride dependent amino acid transporter	0.00218488	0.00111351	down	-2.29038
DETOX_246_PI422610884	CYP305A1	CYP305A1 - Cytochrome P450 monooxygenase; target probed by LSTM-AGAM-DETOX V3 probe agam-detox-1M13; alternative detox probe for AG_DETOX_P082	0.00279918	0.00171961	down	-2.29607
CUST_13336_PI422575199	AGAP010111-RA	cg5783 cg5783-pa	0.00258371	0.00149471	down	-2.30252
CUST_13675_PI422575199	AGAP012533-RA	nadh dehydrogenase	0.001121	0.000262494	down	-2.30962
CUST_9174_PI422575199	AGAP010506-RA	small conductance calcium-activated potassium isoform j	0.00149692	0.000528885	down	-2.32178
DETOX_512_PI422610884	CYP9L2	CYP9L2 - Cytochrome P450 monooxygenase; target probed by LSTM-AGAM-DETOX V3 probe agam-detox-1M11	0.00316389	0.00211798	down	-2.32268
CUST_7349_PI422575199	AGAP012990-RA	ribosomal protein s23e	0.000707742	9.7882e-05	down	-2.34341
CUST_11799_PI422575199	AGAP008537-RA	homocysteine s-methyltransferase	0.00343282	0.00241149	down	-2.34947
CUST_130_PI422575199	AGAP004786-RA	pyruvate dehydrogenase	0.00149692	0.000553513	down	-2.35238
CUST_13207_PI422575199	AGAP009983-RA	bhlh factor math6 (atoh8 protein) (bhlh transcription factor)	0.000923886	0.000195976	down	-2.35688
CUST_2107_PI422575199	AGAP006610-RA	glutaminyl-peptide cyclotransferase	0.00408254	0.00336275	down	-2.36453
CUST_12872_PI422575199	AGAP009650-RA	yeats domain containing protein 4	0.00104881	0.000242699	down	-2.36567
CUST_2873_PI422575199	AGAP007320-RA	AGAP007320-PA [Anopheles gambiae str. PEST]	0.00485682	0.00426812	down	-2.37089
CUST_7130_PI422575199	AGAP004533-RA	cathepsin b	0.00149692	0.000517834	down	-2.37747
CUST_2767_PI422575199	AGAP007219-RA	AGAP007219-PA [Anopheles gambiae str. PEST]	0.00556343	0.00530288	down	-2.38296
CUST_3883_PI422575199	AGAP002195-RA	cytochrome p450	0.00485365	0.00425196	down	-2.38334
CUST_5688_PI422575199	AGAP003510-RA	AGAP003510-PA [Anopheles gambiae str. PEST]	0.000500781	4.4146e-05	down	-2.39037
DETOX_511_PI422610884	CYP9L2	CYP9L2 - Cytochrome P450 monooxygenase; target probed by LSTM-AGAM-DETOX V3 probe agam-detox-1M11	0.00279918	0.00170994	down	-2.39715
CUST_10669_PI422575199	AGAP012110-RA	zinc finger protein 484-like	0.00149109	0.000493864	down	-2.41157
CUST_10849_PI422575199	AGAP012294-RA	cytochrome p450	0.00208416	0.00103347	down	-2.41256
CUST_5733_PI422575199	AGAP003542-RA	epoxide hydrolase	0.00393239	0.00308062	down	-2.41341
CUST_13206_PI422575199	AGAP009982-RA	AGAP009982-PA [Anopheles gambiae str. PEST]	0.00202636	0.00099719	down	-2.41871
CUST_6187_PI422575199	AGAP003852-RA	snrna-activating protein complex subunit 3	0.00202636	0.000980165	down	-2.42336
CUST_2996_PI422575199	AGAP007453-RA	membrane glycoprotein lig-1	0.00570303	0.00553021	down	-2.42433
CUST_10949_PI422575199	AGAP012394-RA	peptide methionine sulfoxide reductase	0.00441038	0.00372999	down	-2.43034
CUST_3442_PI422575199	AGAP001865-RA	mitochondrial ribosomal protein l17	0.00347649	0.00247089	down	-2.44266
CUST_2906_PI422575199	AGAP007354-RA	AGAP007354-PA [Anopheles gambiae str. PEST]	0.00141584	0.00040564	down	-2.44411
CUST_12386_PI422575199	AGAP009157-RA	tpa_inf: venus kinase receptor	0.00545482	0.00516931	down	-2.4477
CUST_11715_PI422575199	AGAP008451-RA	cuticular protein 16 from low complexity family (agap008453-pa)	0.00476781	0.00415049	down	-2.45802
CUST_10950_PI422575199	AGAP012395-RA	peptide methionine sulfoxide reductase	0.00307405	0.00202251	down	-2.46013
CUST_1396_PI422575199	AGAP005926-RA	helicase sen1	0.0021893	0.00112179	down	-2.46435
CUST_11014_PI422575199	AGAP010812-RA	tep1	0.00577368	0.00564499	down	-2.46583
CUST_9805_PI422575199	AGAP011193-RA	histone h1	0.00380118	0.00286921	down	-2.47312
CUST_3102_PI422575199	AGAP007550-RB	carbonic anhydrase	0.00144327	0.000430825	down	-2.48012
CUST_1171_PI422575199	AGAP005712-RA	phenylalanine hydroxylase	0.00503269	0.00454744	down	-2.48187
CUST_11694_PI422575199	AGAP008430-RA	zinc finger protein 596	0.000801794	0.000141197	down	-2.48524
CUST_11113_PI422575199	AGAP007818-RA	inward rectifier potassium	0.00113713	0.000269404	down	-2.48667
CUST_6177_PI422575199	AGAP003856-RA	cg7713 cg7713-pa	0.000766102	0.000117743	down	-2.48715
CUST_1172_PI422575199	AGAP005712-RC	phenylalanine hydroxylase	0.00511751	0.00473834	down	-2.49097
CUST_3884_PI422575199	AGAP002195-RB	cytochrome p450	0.00511751	0.00473189	down	-2.49384
CUST_7390_PI422575199	AGAP001589-RA	translation initiation factor eif-2b	0.00132896	0.000366104	down	-2.49426
CUST_13589_PI422575199	AGAP012439-RA	apoptosis stimulating of p53	0.00507145	0.00459693	down	-2.5033
CUST_13777_PI422575199	AGAP012653-RA	anopheles gambiae pest agap012653-pa	0.00250375	0.00139327	down	-2.50516
CUST_3146_PI422575199	AGAP007593-RA	glycerol-3-phosphate dehydrogenase	0.00558714	0.00534087	down	-2.5075
DETOX_528_PI422610884	Cytochrome_c	Cytochrome_c - Cytochrome C; target probed by LSTM-AGAM-DETOX V3 probe agam-detox-1N17; alternative detox probe for AG_DETOX_P176	0.00389737	0.00298355	down	-2.51493
CUST_3101_PI422575199	AGAP007550-RA	carbonic anhydrase	0.0011716	0.000292724	down	-2.52244
CUST_6313_PI422575199	AGAP003968-RA	cytidylate kinase	0.00149109	0.000486479	down	-2.52321
CUST_9921_PI422575199	AGAP011323-RA	non-histone protein 10-like	0.00194642	0.000912968	down	-2.52417
CUST_5749_PI422575199	AGAP003551-RA	chitobiosyldiphosphodolichol beta-mannosyltransferase	0.00235654	0.00126555	down	-2.54314
CUST_5016_PI422575199	AGAP002989-RA	cg9427 cg9427-pa	0.00408254	0.00334537	down	-2.54389
CUST_3391_PI422575199	AGAP001801-RA	dtw domain-containing protein 2	0.00257162	0.00146334	down	-2.56574
CUST_3020_PI422575199	AGAP007476-RA	o-sialoglycoprotein endopeptidase	0.00162141	0.000647671	down	-2.56942
CUST_6343_PI422575199	AGAP003999-RA	cg5783 cg5783-pa	0.00228783	0.00119118	down	-2.57635
CUST_9915_PI422575199	AGAP011317-RA	hypothetical conserved protein	0.00577368	0.00564644	down	-2.58842
CUST_13674_PI422575199	AGAP012532-RA	anopheles gambiae pest agap012532-pa	0.000766102	0.000121335	down	-2.58882
CUST_6539_PI422575199	AGAP012982-RA	rhodopsin	0.00344288	0.00243752	down	-2.59859
CUST_11883_PI422575199	AGAP008640-RA	ly-6 neurotoxin superfamily member 1	0.00378167	0.00284407	down	-2.60509
CUST_12135_PI422575199	AGAP008901-RA	zinc finger protein 248	0.000308662	2.2108e-05	down	-2.61357
CUST_11302_PI422575199	AGAP008007-RA	cullin 1	0.00231342	0.00121088	down	-2.61692
CUST_6176_PI422575199	AGAP003855-RA	juvenile hormone-inducible	0.00491991	0.00437777	down	-2.65018
CUST_1303_PI422575199	AGAP005834-RA	juvenile hormone esterase	0.00592223	0.0058896	down	-2.66715
DETOX_815_PI422610884	TRX1	TRX1 - Thioredoxin; target probed by LSTM-AGAM-DETOX V3 probe agam-detox-1O8	0.0021086	0.00105291	down	-2.67837
CUST_10673_PI422575199	AGAP012114-RA	piggybac-derived 2 (agap012114-pa)	0.000999709	0.000220321	down	-2.6831
CUST_685_PI422575199	AGAP005264-RA	histone h1	0.000801794	0.000143572	down	-2.68544
CUST_9706_PI422575199	AGAP011091-RA	AGAP011091-PA [Anopheles gambiae str. PEST]	0.000766102	0.000124593	down	-2.6866
CUST_107_PI422575199	AGAP004764-RA	zinc finger protein 84	0.00344058	0.00242642	down	-2.69341
CUST_1117_PI422575199	AGAP005658-RA	cytochrome p450	0.00554069	0.00526594	down	-2.7013
CUST_6533_PI422575199	AGAP001149-RA	p21-activated protein kinase-interacting protein 1	0.00588187	0.00583326	down	-2.7045
CUST_133_PI422575199	AGAP004789-RA	high mobility group protein 20a	0.00194642	0.000907242	down	-2.71178
CUST_10207_PI422575199	AGAP011623-RA	structural maintenance of chromosomes 5 smc5	0.00126527	0.000341589	down	-2.71624
CUST_2002_PI422575199	AGAP006518-RA	charged multivesicular body protein	0.000469783	4.01192e-05	down	-2.7353
DETOX_226_PI422610884	CYP15B1	CYP15B1 - Cytochrome P450 monooxygenase; target probed by LSTM-AGAM-DETOX V3 probe agam-detox-1I3	0.00123909	0.00032428	down	-2.74586
CUST_5152_PI422575199	AGAP003085-RA	splicing factor 3a	0.0035223	0.00254226	down	-2.78743
CUST_135_PI422575199	AGAP004791-RA	high mobility group protein 20a	0.00236824	0.00128525	down	-2.78782
CUST_11378_PI422575199	AGAP008088-RA	ribonuclease h1	0.00363408	0.00265298	down	-2.80475
CUST_5977_PI422575199	AGAP003692-RA	alanyl aminopeptidase	0.000621953	6.33947e-05	down	-2.8049
CUST_9506_PI422575199	AGAP010875-RA	member ras oncogene family	0.00436033	0.00367565	down	-2.80743
CUST_5240_PI422575199	AGAP003142-RA	sulfide quinone reductase	0.00405398	0.00323871	down	-2.81775
CUST_4535_PI422575199	AGAP001300-RA	upf0451 protein c17orf61-like protein	0.0021086	0.0010572	down	-2.81911
CUST_13994_PI422575199	AGAP012890-RA	heme oxygenase	0.000766102	0.000126628	down	-2.83269
CUST_5681_PI422575199	AGAP003485-RA	thioredoxin domain-containing protein 9	0.00162141	0.000635586	down	-2.83277
CUST_4566_PI422575199	AGAP001116-RA	d-amino acid oxidase	0.00236925	0.00129884	down	-2.83301
CUST_5176_PI422575199	AGAP003083-RA	lysosomal acid	0.00258371	0.00149325	down	-2.84234
CUST_2005_PI422575199	AGAP006522-RA	zeta-coat protein	0.00232912	0.00122552	down	-2.85833
CUST_7083_PI422575199	AGAP004484-RA	cdgsh iron sulfur domain-containing protein 2-like protein	0.00169998	0.000693105	down	-2.86271
CUST_5434_PI422575199	AGAP001369-RA	insulin receptor tyrosine kinase substrate	0.00300884	0.0019313	down	-2.86815
CUST_10680_PI422575199	AGAP012121-RA	serine threonine-protein kinase rio1	0.000256621	1.28539e-05	down	-2.8699
CUST_10401_PI422575199	AGAP011824-RA	peroxiredoxin 2540	0.0039995	0.00315112	down	-2.87194
DETOX_449_PI422610884	CYP6N1	CYP6N1 - Cytochrome P450 monooxygenase; target probed by LSTM-AGAM-DETOX V3 probe agam-detox-1M22	0.00307405	0.00202396	down	-2.87994
DETOX_808_PI422610884	TPX4	TPX4 - Thioredoxin dependent peroxidase; target probed by LSTM-AGAM-DETOX V3 probe agam-detox-1B11	0.00348288	0.00250366	down	-2.91889
CUST_686_PI422575199	AGAP005265-RA	histone h1	0.00149692	0.000537107	down	-2.94935
CUST_10166_PI422575199	AGAP011571-RA	AGAP011571-PA [Anopheles gambiae str. PEST]	0.00323164	0.0022223	down	-2.95823
CUST_912_PI422575199	AGAP005477-RA	anopheles gambiae pest agap012552-pa	0.00173387	0.000727073	down	-2.97734
CUST_687_PI422575199	AGAP005266-RA	histone h1	0.000523453	4.75866e-05	down	-2.99863
CUST_6081_PI422575199	AGAP003763-RA	juvenile hormone-inducible	0.00101767	0.000229888	down	-3.01389
CUST_5227_PI422575199	AGAP003128-RA	isoform c	0.00277454	0.00167389	down	-3.01921
CUST_9650_PI422575199	AGAP011035-RA	splicing factor 3a subunit 2	0.00214999	0.0010898	down	-3.0249
CUST_5252_PI422575199	AGAP013060-RA	anopheles gambiae pest agap012571-pa	0.00407041	0.00328548	down	-3.03703
CUST_2846_PI422575199	AGAP007295-RA	cdna sequence	0.00497629	0.00445173	down	-3.0486
CUST_4868_PI422575199	AGAP002893-RA	mitochondrial ribosomal	0.000350422	2.60644e-05	down	-3.06217
CUST_12806_PI422575199	AGAP009584-RA	thioredoxin- isoform a	0.00153069	0.000581202	down	-3.06653
CUST_232_PI422575199	AGAP004877-RB	long form	0.000256621	4.36222e-06	down	-3.07394
CUST_10379_PI422575199	AGAP011802-RA	ribosomal protein l39	0.00219384	0.00113016	down	-3.0753
CUST_833_PI422575199	AGAP005397-RA	AGAP005397-PA [Anopheles gambiae str. PEST]	0.00435412	0.00365842	down	-3.07816
CUST_5362_PI422575199	AGAP003250-RA	serine protease 14	0.00406638	0.00327103	down	-3.08161
CUST_231_PI422575199	AGAP004877-RA	long form	0.000256621	1.13736e-05	down	-3.08262
CUST_2436_PI422575199	AGAP006916-RA	mitochondrial ribosomal	0.00141584	0.000404457	down	-3.13679
CUST_3419_PI422575199	AGAP001826-RA		0.00401673	0.00319145	down	-3.18238
CUST_12431_PI422575199	AGAP009202-RA	selenoprotein t	0.00117459	0.000297692	down	-3.18267
CUST_5860_PI422575199	AGAP013432-RA	cg30380 cg30380-pa	0.00149109	0.000491319	down	-3.18809
CUST_10164_PI422575199	AGAP011569-RA	secretory phospholipase	0.00460997	0.00393236	down	-3.19476
CUST_557_PI422575199	AGAP005161-RA	nol9_drome ame: full=polynucleotide 5 -hydroxyl-kinase nol9 ame: full=nucleolar protein 9 homolog	0.00417878	0.00345354	down	-3.21178
CUST_910_PI422575199	AGAP005475-RA	anopheles gambiae pest agap012715-pa	0.00157985	0.000604956	down	-3.23988
CUST_7863_PI422575199	AGAP000693-RA	cec-a	0.000662072	7.13773e-05	down	-3.24122
CUST_12776_PI422575199	AGAP009556-RA	microfibril-associated glycoprotein 4	0.00179904	0.000782807	down	-3.25689
CUST_1903_PI422575199	AGAP006422-RA	glycoside hydrolases	0.00307405	0.00201056	down	-3.25995
DETOX_316_PI422610884	CYP329A1	CYP329A1 - Cytochrome P450 monooxygenase; target probed by LSTM-AGAM-DETOX V3 probe agam-detox-1M10	0.00194642	0.000895261	down	-3.26191
CUST_10626_PI422575199	AGAP012068-RA	canb_drome ame: full=calpain-b ame: full=calcium-activated neutral proteinase b short=canp b contains: ame: full=calpain-b catalytic subunit 1 contains: ame: full=calpain-b catalytic subunit 2	0.00235654	0.00126591	down	-3.28619
CUST_3918_PI422575199	AGAP001236-RA	facilitated trehalose transporter tret1-like	0.00317175	0.00214071	down	-3.28711
CUST_5964_PI422575199	AGAP003700-RA	methionine aminopeptidase	0.00177228	0.000761639	down	-3.29923
DETOX_228_PI422610884	CYP15B1	CYP15B1 - Cytochrome P450 monooxygenase; target probed by LSTM-AGAM-DETOX V3 probe agam-detox-1I3; alternative detox probe for AG_DETOX_P076	0.00147497	0.000455087	down	-3.33623
CUST_5620_PI422575199	AGAP003462-RA	cg6554	0.00434758	0.00364095	down	-3.3484
CUST_10429_PI422575199	AGAP011852-RA	short-chain dehydrogenase	0.00167756	0.00067472	down	-3.35385
CUST_6002_PI422575199	AGAP003720-RA	annexin x	0.00162141	0.000644069	down	-3.36286
CUST_8177_PI422575199	AGAP000934-RA	diphthamide biosynthesis protein 2	0.000256621	9.17425e-06	down	-3.36998
DETOX_814_PI422610884	TRX1	TRX1 - Thioredoxin; target probed by LSTM-AGAM-DETOX V3 probe agam-detox-1O8	0.00149692	0.000530525	down	-3.37611
CUST_9798_PI422575199	AGAP011184-RA	AGAP011184-PA [Anopheles gambiae str. PEST]	0.00465375	0.00401274	down	-3.4018
CUST_12198_PI422575199	AGAP008963-RA	maltase 1	0.00323164	0.00222565	down	-3.41115
CUST_5888_PI422575199	AGAP003638-RA	proximal to isoform b	0.000704264	8.88553e-05	down	-3.4179
CUST_5164_PI422575199	AGAP003095-RA	dopachrome conversion enzyme	0.00561807	0.00538592	down	-3.42895
CUST_10364_PI422575199	AGAP011781-RA	serine protease	0.00267642	0.00157784	down	-3.4539
CUST_1010_PI422575199	AGAP005563-RC	sugar transporter	0.000256621	9.73067e-06	down	-3.46331
CUST_11308_PI422575199	AGAP008013-RA	hypothetical conserved protein	0.00517383	0.00483176	down	-3.47494
CUST_5166_PI422575199	AGAP003097-RA	dopachrome-conversion enzyme	0.00144327	0.000434952	down	-3.48458
CUST_1008_PI422575199	AGAP005563-RA	sugar transporter	0.000256621	1.08111e-05	down	-3.49561
CUST_5287_PI422575199	AGAP003171-RA	rna-binding protein 34	0.00235654	0.00126326	down	-3.53287
CUST_550_PI422575199	AGAP005158-RA	adenosine deaminase	0.00343282	0.00240299	down	-3.54674
DETOX_192_PI422610884	COEJHE2E	COEJHE2E - Carboxylesterase; target probed by LSTM-AGAM-DETOX V3 probe agam-detox-1G16; alternative detox probe for AG_DETOX_P064	0.00162141	0.000640877	down	-3.57803
CUST_5895_PI422575199	AGAP003646-RA	AGAP003646-PA [Anopheles gambiae str. PEST]	0.00348288	0.00250422	down	-3.5938
CUST_1009_PI422575199	AGAP005563-RB	sugar transporter	0.000256621	7.95699e-06	down	-3.59826
CUST_6471_PI422575199	AGAP013472-RA	af117579_1 cuticle protein	0.00511751	0.00471055	down	-3.6214
CUST_5873_PI422575199	AGAP012946-RA	serine protease	0.00269323	0.00161	down	-3.63767
CUST_6312_PI422575199	AGAP003966-RB	possible rna	0.00408254	0.0033608	down	-3.6391
CUST_6274_PI422575199	AGAP003917-RA	n-acetyltransferase mak3	0.00525087	0.00493263	down	-3.64517
CUST_10695_PI422575199	AGAP012136-RA	mitochondrial ribosomal protein s25	0.000919943	0.00018738	down	-3.65519
CUST_6279_PI422575199	AGAP003926-RA	protease m1 zinc metalloprotease	0.00235803	0.00127321	down	-3.6795
CUST_6512_PI422575199	AGAP013329-RA	AGAP013329-PA [Anopheles gambiae str. PEST]	0.00261171	0.00152529	down	-3.73772
CUST_7301_PI422575199	AGAP004638-RA	clip-domain serine protease	0.000919943	0.000184198	down	-3.74657
CUST_10368_PI422575199	AGAP011791-RA	clipa1 protein	0.00507145	0.00461041	down	-3.74884
CUST_12524_PI422575199	AGAP009296-RA	splicing factor 45	0.00102345	0.000234012	down	-3.79028
CUST_11405_PI422575199	AGAP008116-RA	AGAP008116-PA [Anopheles gambiae str. PEST]	0.00279863	0.00169614	down	-3.80592
CUST_11022_PI422575199	AGAP011783-RA	serine protease	0.00369519	0.00270777	down	-3.80889
CUST_148_PI422575199	AGAP004801-RB	huntingtin interacting protein	0.00144327	0.000425668	down	-3.87122
CUST_4843_PI422575199	AGAP013115-RA	AGAP013115-PA [Anopheles gambiae str. PEST]	0.00149692	0.00052459	down	-3.87837
CUST_9841_PI422575199	AGAP011231-RA	fbn8 protein	0.00191568	0.000865485	down	-3.89645
CUST_5801_PI422575199	AGAP001409-RA	odorant binding protein	0.00511751	0.00476506	down	-3.9047
DETOX_805_PI422610884	TPX3	TPX3 - Thioredoxin dependent peroxidase; target probed by LSTM-AGAM-DETOX V3 probe agam-detox-1B6	0.000704264	9.07955e-05	down	-3.90613
CUST_11691_PI422575199	AGAP008427-RA	hepatocellular carcinoma-associated antigen	0.00259566	0.00150877	down	-3.91707
CUST_1740_PI422575199	AGAP006231-RA	dullard protein	0.00191568	0.00086464	down	-3.92676
CUST_13173_PI422575199	AGAP009948-RA	signal recognition particle 19 kda protein	0.000919943	0.000192605	down	-3.94105
CUST_4047_PI422575199	AGAP013459-RA	AGAP013459-PA [Anopheles gambiae str. PEST]	0.00393239	0.00308742	down	-3.94304
CUST_146_PI422575199	AGAP004801-RA	huntingtin interacting protein	0.00149692	0.000508173	down	-3.97677
CUST_10460_PI422575199	AGAP011896-RA	60s ribosomal protein l31	0.00465375	0.00400834	down	-3.97986
CUST_3076_PI422575199	AGAP007530-RA	cytosolic carboxypeptidase-like protein 5	0.000116393	3.20641e-07	down	-3.98878
CUST_202_PI422575199	AGAP004849-RA	y6693_drome ame: full=j domain-containing protein cg6693	0.00279918	0.00171462	down	-4.01066
CUST_3230_PI422575199	AGAP007668-RA	eukaryotic translation initiation factor 3 subunit 4	0.000462468	3.82205e-05	down	-4.01524
CUST_6314_PI422575199	AGAP003970-RA	cog3_aedae ame: full=conserved oligomeric golgi complex subunit 3 short=cog complex subunit 3 ame: full=component of oligomeric golgi complex 3	0.00159101	0.000617997	down	-4.0236
CUST_147_PI422575199	AGAP004801-RC	huntingtin interacting protein	0.00149109	0.000487099	down	-4.06002
CUST_11710_PI422575199	AGAP008446-RA	cuticle protein	0.00565489	0.0054368	down	-4.06313
CUST_6860_PI422575199	AGAP012966-RA	AGAP012966-PA [Anopheles gambiae str. PEST]	0.00282029	0.00174811	down	-4.06492
CUST_11829_PI422575199	AGAP008570-RA	steroid dehydrogenase	0.00500604	0.00450958	down	-4.09504
CUST_13562_PI422575199	AGAP008368-RA	tep2 protein	0.00257162	0.00146646	down	-4.11185
CUST_5353_PI422575199	AGAP003243-RA	AGAP003243-PA [Anopheles gambiae str. PEST]	0.00176561	0.000750883	down	-4.12671
CUST_10363_PI422575199	AGAP011780-RA	serine protease	0.0032601	0.00225423	down	-4.13434
CUST_13140_PI422575199	AGAP009916-RB		0.00372586	0.00274051	down	-4.1896
CUST_1677_PI422575199	AGAP006177-RA	AGAP006177-PA [Anopheles gambiae str. PEST]	0.00257162	0.00146261	down	-4.1966
CUST_2067_PI422575199	AGAP006581-RB	cysteine-rich venom	0.00497629	0.00445535	down	-4.34482
CUST_4008_PI422575199	AGAP002286-RA	cdna sequence	0.000256621	1.24631e-05	down	-4.36199
CUST_11053_PI422575199	AGAP007758-RA	leucine-rich transmembrane	0.000974091	0.000211992	down	-4.37913
CUST_11023_PI422575199	AGAP010833-RA	clipb14	0.00294928	0.00185244	down	-4.40009
CUST_10681_PI422575199	AGAP012122-RA	dna-directed rna polymerase iii 25 kda polypeptide	0.00144327	0.000437355	down	-4.40955
CUST_11021_PI422575199	AGAP010968-RA	serine protease	0.00262373	0.00153955	down	-4.41403
CUST_10857_PI422575199	AGAP012302-RA	sulfate transporter	0.0018788	0.000832541	down	-4.4177
CUST_5367_PI422575199	AGAP003246-RA	serine protease 14	0.00511751	0.00469632	down	-4.42659
CUST_9849_PI422575199	AGAP011239-RA	fbn7 protein	0.00580593	0.00570996	down	-4.53004
CUST_11704_PI422575199	AGAP008440-RA	urate oxidase	0.00149692	0.000542577	down	-4.60128
CUST_10357_PI422575199	AGAP011775-RA	phd finger protein	0.00392197	0.00303214	down	-4.60907
CUST_1418_PI422575199	AGAP005944-RA	purine nucleoside phosphorylase	0.00236925	0.00129769	down	-4.64126
CUST_11253_PI422575199	AGAP007958-RA	acyl-coenzyme a oxidase 3	0.000256621	5.83064e-06	down	-4.66865
CUST_7647_PI422575199	AGAP004504-RB	liquid facets- isoform c	0.000571488	5.48107e-05	down	-4.73319
CUST_13666_PI422575199	AGAP012523-RA	dead box atp-dependent rna helicase	0.00149109	0.000500227	down	-4.7412
CUST_1900_PI422575199	AGAP006419-RA	venom allergen	0.00545482	0.00516692	down	-4.79055
CUST_6687_PI422575199	AGAP004207-RA	exocyst complex-subunit 84kd-	0.000256621	1.25043e-05	down	-4.81706
CUST_9809_PI422575199	AGAP011197-RA	fibrinogen	0.00389269	0.00295973	down	-4.92493
CUST_13949_PI422575199	AGAP012843-RA	serine protease 14	0.00300884	0.00192545	down	-4.95981
CUST_3000_PI422575199	AGAP007457-RA	membrane glycoprotein lig-1	0.000256621	1.57967e-05	down	-4.96114
CUST_555_PI422575199	AGAP005160-RE	gtpase_rho	0.00147497	0.000452604	down	-4.96595
CUST_10502_PI422575199	AGAP011938-RA	lamin	0.00141584	0.000401284	down	-4.99516
CUST_7592_PI422575199	AGAP001749-RA	probable er retained protein	0.000704264	8.77745e-05	down	-5.04911
CUST_1065_PI422575199	AGAP005612-RA	AGAP005612-PA [Anopheles gambiae str. PEST]	0.00392197	0.00305597	down	-5.12684
CUST_5400_PI422575199	AGAP003278-RA	cg1239-pa	0.00401673	0.0031979	down	-5.15583
CUST_2580_PI422575199	AGAP007054-RA	sodium dicarboxylate	0.00181082	0.00079317	down	-5.16154
CUST_7426_PI422575199	AGAP001612-RA	peroxisome assembly factor 2	0.000784618	0.00013185	down	-5.18729
CUST_6309_PI422575199	AGAP013252-RA	coagulation factor xi	0.00132896	0.000365989	down	-5.19909
CUST_12197_PI422575199	AGAP008962-RA	maltase 1	0.000838249	0.000154718	down	-5.23109
CUST_3194_PI422575199	AGAP007634-RA	ras-related gtp-binding protein d	0.000919943	0.000191723	down	-5.31582
CUST_11019_PI422575199	AGAP011787-RA	serine protease	0.00385156	0.00291785	down	-5.3446
CUST_993_PI422575199	AGAP005549-RA	splicing factor 3b subunit 3	0.000256621	1.4922e-05	down	-5.34611
CUST_6866_PI422575199	AGAP004324-RA	dopachrome-conversion enzyme	0.00321534	0.00218785	down	-5.36576
CUST_10602_PI422575199	AGAP012044-RA	tetratricopeptide repeat protein 4	0.0011716	0.000293706	down	-5.38581
CUST_8289_PI422575199	AGAP001002-RA	toll	0.0018788	0.000833295	down	-5.66583
DETOX_181_PI422610884	COEBE3C	COEBE3C - Carboxylesterase, incorrectly named as COEBE3D in Ensembl; target probed by LSTM-AGAM-DETOX V3 probe agam-detox-1G15	0.00408254	0.00333489	down	-5.71414
CUST_6075_PI422575199	AGAP003771-RA	isoform a	0.00587622	0.00581147	down	-5.71618
CUST_804_PI422575199	AGAP005372-RA	esterase fe4	0.00465302	0.00398647	down	-5.7268
CUST_5954_PI422575199	AGAP003689-RA	clipc7 protein	0.00123705	0.000320337	down	-5.78516
CUST_3025_PI422575199	AGAP007481-RA	chromatin accessibility complex 1	0.000662072	6.94128e-05	down	-5.79606
CUST_11299_PI422575199	AGAP008004-RA	ce5 protein	0.000766102	0.000124372	down	-5.80467
DETOX_110_PI422610884	COE13O	COE13O - Carboxylesterase; target probed by LSTM-AGAM-DETOX V3 probe agam-detox-1K20	0.000256621	6.64235e-06	down	-5.94787
CUST_3820_PI422575199	AGAP002143-RA	c1958_drome ame: full=coiled-coil domain-containing protein 164 homolog	0.00237817	0.00131029	down	-6.02755
CUST_11639_PI422575199	AGAP008369-RA	melanization-related protein	0.00149692	0.000534995	down	-6.03959
CUST_6121_PI422575199	AGAP003785-RC	glucose dehydrogenase	0.000256621	1.69667e-05	down	-6.04558
CUST_4144_PI422575199	AGAP002363-RA	transmembrane protein	0.0029913	0.00190356	down	-6.06579
CUST_8290_PI422575199	AGAP001002-RB	toll	0.00173209	0.000715738	down	-6.24831
CUST_6120_PI422575199	AGAP003785-RD	glucose dehydrogenase	0.000256621	1.63756e-05	down	-6.33761
CUST_9083_PI422575199	AGAP010415-RA	coagulation factor xi	0.00567032	0.00546725	down	-6.39471
CUST_5481_PI422575199	AGAP003334-RA	---NA---	0.00480089	0.00419251	down	-6.40724
CUST_11018_PI422575199	AGAP011790-RB	serine protease	0.0046667	0.00403676	down	-6.47328
CUST_2962_PI422575199	AGAP007401-RB	AGAP007401-PB [Anopheles gambiae str. PEST]	0.000888294	0.000168849	down	-6.54323
CUST_10666_PI422575199	AGAP012107-RA	ubiquitin-conjugating enzyme e2	0.00202636	0.000983079	down	-6.73992
CUST_6667_PI422575199	AGAP004199-RA	sodium solute symporter	0.00194642	0.000905924	down	-6.77291
DETOX_204_PI422610884	COEunkn	COEunkn - Carboxylesterase; target probed by LSTM-AGAM-DETOX V3 probe agam-detox-1K16; alternative detox probe for AG_DETOX_P068	0.00405927	0.00325413	down	-6.95194
CUST_3023_PI422575199	AGAP007479-RA	#NAME?	0.00176561	0.000753912	down	-7.07543
CUST_8288_PI422575199	AGAP013027-RA	toll	0.00401673	0.00318719	down	-7.17279
CUST_2278_PI422575199	AGAP006766-RA	nascent polypeptide associated complex protein alpha subunit	0.000753248	0.000109613	down	-7.30544
CUST_10995_PI422575199	AGAP010669-RA	toll-related protein	0.00357782	0.0025922	down	-7.56155
CUST_3451_PI422575199	AGAP013155-RA	protease m1 zinc metalloprotease	0.00523231	0.00490078	down	-7.58971
DETOX_688_PI422610884	NIT8537	NIT8537 - Nitrilase; target probed by LSTM-AGAM-DETOX V3 probe agam-detox-2A4	0.000621953	6.22275e-05	down	-7.64532
CUST_3_PI422575199	AGAP004678-RA	zinc finger hit domain-containing protein 6	0.000256621	1.40021e-05	down	-7.83901
CUST_2877_PI422575199	AGAP007324-RA	protein c11orf51 homolog	0.00149109	0.000464333	down	-7.84315
CUST_3137_PI422575199	AGAP007583-RA	cysteine-rich secretory protein-	0.0029913	0.00188886	down	-7.90355
DETOX_111_PI422610884	COE13O	COE13O - Carboxylesterase; target probed by LSTM-AGAM-DETOX V3 probe agam-detox-1K20; alternative detox probe for AG_DETOX_P032	0.000707742	9.60739e-05	down	-7.92396
CUST_3136_PI422575199	AGAP007583-RB	cysteine-rich venom	0.00305711	0.00198754	down	-7.95182
DETOX_109_PI422610884	COE13O	COE13O - Carboxylesterase; target probed by LSTM-AGAM-DETOX V3 probe agam-detox-1K20	0.000256621	1.3073e-05	down	-7.99603
CUST_2572_PI422575199	AGAP007045-RA	carboxypeptidase n subunit 2	0.00173387	0.000729845	down	-8.09094
CUST_6837_PI422575199	AGAP004297-RA	nad dependent epimerase dehydratase	0.000256621	6.22678e-06	down	-8.12243
CUST_5642_PI422575199	AGAP003473-RA	AGAP003473-PA [Anopheles gambiae str. PEST]	0.00408254	0.00331981	down	-8.20666
CUST_10103_PI422575199	AGAP011507-RA	carboxylesterase	0.000462468	3.75283e-05	down	-8.24062
CUST_13694_PI422575199	AGAP012553-RA	anopheles gambiae pest agap012553-pa	0.00149692	0.000527456	down	-8.39604
CUST_5872_PI422575199	AGAP013221-RA	serine protease	0.00149692	0.000558052	down	-8.4379
CUST_9840_PI422575199	AGAP011230-RA	fbn8	0.00144327	0.000427159	down	-8.50381
CUST_10487_PI422575199	AGAP011923-RA	AGAP011923-PA [Anopheles gambiae str. PEST]	0.00194642	0.000918752	down	-8.58098
CUST_11630_PI422575199	AGAP008355-RA	anopheles gambiae pest agap012553-pa	0.00149692	0.000560379	down	-8.72582
CUST_9902_PI422575199	AGAP011305-RA	alkaline phosphatase	0.00194642	0.000895046	down	-8.75611
CUST_10_PI422575199	AGAP004684-RA	coiled-coil domain-containing protein 86	0.000662072	7.42016e-05	down	-8.81624
CUST_3163_PI422575199	AGAP007610-RA	AGAP007610-PA [Anopheles gambiae str. PEST]	0.000256621	1.53686e-05	down	-8.8212
CUST_5734_PI422575199	AGAP003543-RA	u534_drome ame: full=upf0534 protein cg15027	0.000766102	0.000117584	down	-9.13977
CUST_5729_PI422575199	AGAP003540-RA	paraflagellar rod	0.00117637	0.000301385	down	-9.22727
CUST_6836_PI422575199	AGAP004297-RB	nad dependent epimerase dehydratase	0.000256621	7.56191e-06	down	-9.25074
DETOX_689_PI422610884	NIT8537	NIT8537 - Nitrilase; target probed by LSTM-AGAM-DETOX V3 probe agam-detox-2A4	0.000889728	0.000171573	down	-9.43711
CUST_5725_PI422575199	AGAP003515-RA	nitrilase member 2	0.00085223	0.000159646	down	-9.55079
CUST_12375_PI422575199	AGAP009145-RA	AGAP009145-PA [Anopheles gambiae str. PEST]	0.00334832	0.00232445	down	-9.76503
DETOX_202_PI422610884	COEunkn	COEunkn - Carboxylesterase; target probed by LSTM-AGAM-DETOX V3 probe agam-detox-1K16	0.00567546	0.00548784	down	-9.90949
CUST_10556_PI422575199	AGAP012000-RA	fibrinogen and fibronectin	0.00315762	0.00210163	down	-10.0957
CUST_1793_PI422575199	AGAP006278-RA	d7 protein	0.0011716	0.000287727	down	-10.4873
CUST_3212_PI422575199	AGAP007650-RA	gadd45 cg11086-pa	0.000571488	5.51022e-05	down	-10.521
CUST_13077_PI422575199	AGAP009849-RA	serine protease 14	0.0026957	0.0016189	down	-10.7237
CUST_172_PI422575199	AGAP004824-RA	eukaryotic translation initiation factor	0.00258371	0.0014866	down	-10.7652
CUST_5425_PI422575199	AGAP001357-RA	nuclear protein nap	0.000662072	7.47795e-05	down	-10.7853
CUST_6859_PI422575199	AGAP004316-RA	kda salivary protein	0.00303504	0.00195647	down	-10.8087
CUST_1820_PI422575199	AGAP006348-RA	lrim1	0.00153069	0.000581914	down	-10.8585
CUST_7464_PI422575199	AGAP001648-RA	clipb17 protein	0.000704264	9.11857e-05	down	-11.8007
DETOX_690_PI422610884	NIT8537	NIT8537 - Nitrilase; target probed by LSTM-AGAM-DETOX V3 probe agam-detox-2A4; alternative detox probe for AG_DETOX_P230	0.000801794	0.000139375	down	-11.822
CUST_12444_PI422575199	AGAP009216-RA	serine protease	0.00408254	0.0033611	down	-12.9575
CUST_144_PI422575199	AGAP004799-RA	antennal carrier protein ap-1	0.000818136	0.000148752	down	-13.4263
CUST_10590_PI422575199	AGAP012032-RA	basement membrane proteoglycan	0.000766102	0.000121239	down	-20.5153
CUST_889_PI422575199	AGAP005457-RA	5 nucleotidase	0.00500604	0.00450795	down	-21.8708
CUST_12376_PI422575199	AGAP009146-RA	AGAP009146-PA [Anopheles gambiae str. PEST]	0.00116984	0.000280374	down	-24.4271
CUST_5507_PI422575199	AGAP013192-RA	venom allergen 5	0.00169993	0.000688403	down	-24.4482
CUST_890_PI422575199	AGAP005458-RA	5 nucleotidase	0.00490673	0.00433901	down	-24.4807
CUST_2432_PI422575199	AGAP006911-RA	serpin 2 plasmodium-related inhibitory serine protease inhibitor	0.000707742	9.94348e-05	down	-25.0118
CUST_13563_PI422575199	AGAP009217-RA	serine protease	0.00340766	0.00237504	down	-25.1011
CUST_13273_PI422575199	AGAP010047-RA	salivary cys-rich secreted peptide	0.00136399	0.000379512	down	-37.6345
CUST_11306_PI422575199	AGAP008011-RA	AGAP008011-PA [Anopheles gambiae str. PEST]	0.000665408	7.69894e-05	down	-37.7165
CUST_3225_PI422575199	AGAP007663-RA	27 kda hemolymph protein	0.000256621	3.13911e-06	down	-44.7255
CUST_1414_PI422575199	AGAP005942-RA	AGAP005942-PA [Anopheles gambiae str. PEST]	0.000265188	1.82636e-05	down	-67.8097
CUST_2999_PI422575199	AGAP007456-RA	membrane glycoprotein lig-1	0.000256621	1.05747e-05	down	-111.505
CUST_3925_PI422575199	AGAP001582-RA	transient receptor potential cation channel protein painless	0.000256621	2.29755e-06	down	-120.662
