# Supplementary material for: Underpinning Sustainable Vector Control through Informed Insecticide Resistance Management
Source: PLoS One. 2014 Jun 16;9(6):e99822. doi: 10.1371/journal.pone.0099822 (PMC4059741; doi:10.1371/journal.pone.0099822)
Supplement: Table S4 — Genes demonstrating significant differential expression according to microarray between Etofenprox resistant An. funestus from Katete and Fang susceptible strain. (XLSX) [file pone.0099822.s004.xlsx]

## Sheet: Katete
Table S4. Genes demonstrating significant differential expression according to microarray between Etofenprox resistant An. funestus from Katete and Fang susceptible strain
ProbeName	Transcript ID	Description	p (corrected)	p	Regulation	Fold change
CUST_1505_PI406199769	combined_c761	---NA---	0.00042347	3.03195e-05	up	107.246
CUST_1504_PI406199769	combined_c761	---NA---	0.000382794	6.11772e-06	up	102.181
CUST_9227_PI426302897	Afun009227	argininosuccinate lyase	0.00184375	0.00147679	up	33.5258
CUST_8293_PI426302897	Afun008293	trypsin-related protease	0.00171785	0.00124428	up	24.8941
CUST_13921_PI426302897	Afun013921	chymotrypsin 1	0.00123192	0.000602329	up	19.245
CUST_10958_PI426302897	Afun010958	prefoldin subunit 6	0.00147013	0.000895071	up	12.3311
CUST_14861_PI406199769	combined_c7871	---NA---	0.000561558	6.73065e-05	up	11.8189
CUST_8968_PI426302897	Afun008968	selenophosphate synthase	0.00185645	0.00151311	up	11.7386
CUST_10990_PI426302897	Afun010990	wd-repeat protein	0.000886893	0.000271311	up	11.5146
CUST_8239_PI426302897	Afun008239	small bristles cg1664-pa	0.000985731	0.000367942	up	9.93554
CUST_5545_PI426302897	Afun005545	ankyrin repeat domain protein	0.000387061	1.34369e-05	up	9.56837
CUST_293_PI426302897	Afun000293	try1_anoga ame: full=trypsin-1 ame: full=antryp1 flags: precursor	0.000494257	4.75687e-05	up	8.98847
CUST_14862_PI406199769	combined_c7871	---NA---	0.000387061	2.0685e-05	up	8.16275
CUST_4004_PI406199769	combined_c2024	---NA---	0.0011892	0.000555038	up	7.94185
CUST_10150_PI426302897	Afun010150	phosphopantothenoylcysteine decarboxylase	0.0011892	0.000560808	up	7.92089
CUST_3600_PI406199769	combined_c1818	---NA---	0.000387061	2.22771e-05	up	7.47133
CUST_4005_PI406199769	combined_c2024	---NA---	0.000837856	0.000237965	up	7.00216
CUST_27_PI406199775	CYP6P9a	cytochrome p450	0.00197218	0.00170567	up	6.92855
CUST_11016_PI426302897	Afun011016	cg8928 cg8928-pa	0.000830708	0.000233009	up	6.72104
CUST_9200_PI426302897	Afun009200	AGAP006195-PA [Anopheles gambiae str. PEST]	0.00148797	0.000925865	up	6.70541
CUST_9478_PI426302897	Afun009478	ankyrin repeat domain protein	0.000387061	1.31458e-05	up	6.62982
CUST_11396_PI426302897	Afun011396	isoform cra_c	0.00170208	0.00121223	up	6.2927
CUST_7584_PI426302897	Afun007584	alpha-amylase	0.00129855	0.000668993	up	6.27133
CUST_8354_PI426302897	Afun008354	glutathione transferase (agap004382-pa)	0.000759673	0.00019158	up	6.25563
CUST_7950_PI426302897	Afun007950	AGAP001045-PA [Anopheles gambiae str. PEST]	0.000753809	0.000189325	up	6.17403
CUST_14070_PI426302897	Afun014070	hypothetical conserved protein	0.00125481	0.000622064	up	6.07184
CUST_14716_PI426302897	Afun014716	unknown [Anopheles gambiae]	0.00182884	0.00143352	up	6.0575
CUST_7369_PI426302897	Afun007369	cytochrome p450	0.000387061	1.68017e-05	up	5.88421
CUST_12556_PI426302897	Afun012556	delta-aminolevulinic acid dehydratase	0.0017837	0.00135994	up	5.82828
CUST_10322_PI426302897	Afun010322	nos protein	0.000583002	8.8176e-05	up	5.66798
CUST_115_PI426302897	Afun000115	SEC14, putative [Aedes aegypti]	0.000670116	0.000132299	up	5.27691
CUST_14679_PI406199769	combined_c7734	---NA---	0.00069391	0.000141882	up	5.24632
CUST_14678_PI406199769	combined_c7734	---NA---	0.000749753	0.000187149	up	5.17919
CUST_5886_PI426302897	Afun005886	NA	0.000670116	0.000133292	up	5.05351
CUST_9719_PI426302897	Afun009719	tripartite motif-containing 37	0.000867006	0.000253007	up	4.97783
CUST_13870_PI426302897	Afun013870	sulfotransferase	0.00147013	0.000893625	up	4.8407
CUST_7712_PI426302897	Afun007712	mucin-like peritrophin	0.00058648	9.08546e-05	up	4.82859
CUST_12185_PI426302897	Afun012185	isoform a	0.00166834	0.00117291	up	4.7112
CUST_3601_PI406199769	combined_c1818	---NA---	0.000784566	0.000208356	up	4.63055
CUST_8887_PI426302897	Afun008887	nucleotide binding protein 2 (nbp 2)	0.000387061	1.68158e-05	up	4.56976
CUST_9838_PI426302897	Afun009838	serine protease	0.00108848	0.000450925	up	4.45316
CUST_11723_PI406199769	combined_c5954	---NA---	0.00042347	3.0358e-05	up	4.3409
CUST_11865_PI406199769	combined_c6034	---NA---	0.0011691	0.000531838	up	4.30511
CUST_3660_PI406199769	combined_c1848	cg32687	0.00147013	0.000883908	up	4.27895
CUST_10612_PI426302897	Afun010612	juvenile hormone-inducible	0.00114678	0.000507498	up	4.20862
CUST_8_PI426302915	CYP6M3.seq	cytochrome p450	0.00211935	0.00204518	up	4.1628
CUST_11088_PI426302897	Afun011088	kinesin-like protein kif9	0.00132345	0.000706341	up	4.1143
CUST_9689_PI406199769	combined_c4907	---NA---	0.00177438	0.00134469	up	4.03184
CUST_10982_PI426302897	Afun010982	AGAP003357-PA [Anopheles gambiae str. PEST]	0.000674359	0.000135546	up	3.98483
CUST_14191_PI426302897	Afun014191	AGAP010256-PA [Anopheles gambiae str. PEST]	0.00151234	0.000966714	up	3.89017
CUST_12197_PI426302897	Afun012197	cytochrome p450	0.00112301	0.000481282	up	3.8457
CUST_11724_PI406199769	combined_c5954	---NA---	0.000387061	1.84803e-05	up	3.82481
CUST_45_PI426302897	Afun000045	glutathione-s-transferase gst	0.00179253	0.0013783	up	3.80774
CUST_11755_PI426302897	Afun011755	mitochondrial ribosomal	0.000561558	6.70164e-05	up	3.78727
CUST_15114_PI426302897	Afun015114	#NAME?	0.00110731	0.000467884	up	3.76558
CUST_14653_PI406199769	combined_c7710	---NA---	0.000749898	0.00018773	up	3.72542
CUST_6705_PI426302897	Afun006705	aminopeptidase n	0.00187967	0.00155559	up	3.63936
CUST_12237_PI426302897	Afun012237	isoform b	0.00202546	0.00185137	up	3.60987
CUST_11944_PI426302897	Afun011944	peptidyl-prolyl cis-trans isomerase 10	0.00201234	0.00182177	up	3.56728
CUST_6888_PI406199769	combined_c3485	niemann-pick type c-	0.00151842	0.000971382	up	3.56457
CUST_12663_PI426302897	Afun012663	AGAP004983-PA [Anopheles gambiae str. PEST]	0.00215061	0.00214317	up	3.53182
CUST_7039_PI426302897	Afun007039	aminopeptidase n	0.0011341	0.000491992	up	3.51753
CUST_13528_PI426302897	Afun013528	AGAP004607-PA [Anopheles gambiae str. PEST]	0.000985731	0.000367617	up	3.50429
CUST_14652_PI406199769	combined_c7710	---NA---	0.0011691	0.000530839	up	3.41904
CUST_7499_PI426302897	Afun007499	glutathione transferase	0.00149295	0.00093264	up	3.4093
CUST_13608_PI426302897	Afun013608	chymotrypsin-like protein	0.00164634	0.00114388	up	3.38208
CUST_6889_PI406199769	combined_c3485	niemann-pick type c-	0.00150298	0.000946811	up	3.35991
CUST_30_PI426302915	CYP6Z3rvcpl.seq	cytochrome p450	0.00103622	0.000411716	up	3.34735
CUST_4476_PI426302897	Afun004476	serine protease 14	0.00199514	0.0017694	up	3.33628
CUST_11653_PI426302897	Afun011653	anopheles gambiae pest agap012834-pa	0.0010946	0.00045761	up	3.33137
CUST_4175_PI406199769	combined_c2113	---NA---	0.00171424	0.00123196	up	3.31084
CUST_10789_PI426302897	Afun010789	anopheles gambiae pest agap012663-pa	0.00124391	0.000612544	up	3.30919
CUST_8005_PI426302897	Afun008005	serine threonine protein kinase	0.00172632	0.00126044	up	3.29083
CUST_3056_PI406199769	combined_c1543	---NA---	0.00126367	0.000634307	up	3.27712
CUST_12323_PI406199798	AGAP012689-RA_tRNA-A...		0.00183146	0.00144323	up	3.25649
CUST_13217_PI426302897	Afun013217	serine protease 14	0.00213742	0.00211982	up	3.25268
CUST_8489_PI426302897	Afun008489	chitin-binding protein	0.00166572	0.00116935	up	3.25162
CUST_3125_PI426302897	Afun003125	NA	0.00189629	0.00158496	up	3.23775
CUST_7894_PI426302897	Afun007894	trypsin delta gamma	0.000575892	8.39276e-05	up	3.20678
CUST_8492_PI406199769	combined_c4300	---NA---	0.00114338	0.000499936	up	3.19912
CUST_7242_PI426302897	Afun007242	60s ribosomal protein l9	0.0005778	8.62389e-05	up	3.19806
CUST_7312_PI426302897	Afun007312	60s ribosomal protein l8	0.000561871	7.80778e-05	up	3.18464
CUST_9335_PI426302897	Afun009335	cytochrome p450	0.000561871	7.10759e-05	up	3.18225
CUST_3057_PI406199769	combined_c1543	---NA---	0.000921112	0.000300084	up	3.18013
CUST_8773_PI406199769	combined_c4443	protein spitz-like	0.00181186	0.00140528	up	3.16354
CUST_5171_PI426302897	Afun005171	AGAP005475-PA [Anopheles gambiae str. PEST]	0.00130465	0.000676866	up	3.10858
CUST_15025_PI426302897	Afun015025	AGAP009107-PA [Anopheles gambiae str. PEST]	0.00114664	0.00050516	up	3.09526
CUST_10428_PI426302897	Afun010428	alkaline phosphatase	0.000561871	7.37098e-05	up	3.05533
CUST_29_PI426302915	CYP6Z3rvcpl.seq	cytochrome p450	0.00114678	0.000509302	up	3.05474
CUST_8447_PI426302897	Afun008447	short-chain dehydrogenase	0.000598713	9.45985e-05	up	3.02378
CUST_13730_PI426302897	Afun013730	zinc carboxypeptidase	0.0020459	0.00189422	up	3.0216
CUST_27_PI426302915	CYP6Z1_rvcpl_fixed.seq	cytochrome p450	0.00212753	0.00207296	up	2.9996
CUST_13692_PI426302897	Afun013692	AGAP005019-PA [Anopheles gambiae str. PEST]	0.00101063	0.000389514	up	2.9789
CUST_14142_PI426302897	Afun014142	AGAP001226-PA [Anopheles gambiae str. PEST]	0.00126367	0.000633743	up	2.92404
CUST_9400_PI406199769	combined_c4761	---NA---	0.00170208	0.00121505	up	2.92262
CUST_15063_PI426302897	Afun015063	AGAP009585-PA [Anopheles gambiae str. PEST]	0.00163261	0.00111574	up	2.88762
CUST_7329_PI426302897	Afun007329	brain chitinase and chia	0.0020459	0.00189655	up	2.87964
CUST_14900_PI426302897	Afun014900	transcription factor iib	0.00189641	0.00159579	up	2.87666
CUST_8455_PI426302897	Afun008455	cysteine-rich protein	0.0019741	0.00171445	up	2.86185
CUST_14377_PI426302897	Afun014377	ribonuclease hi large subunit	0.00214375	0.0021331	up	2.84924
CUST_11687_PI426302897	Afun011687	ribonuclease 29kd-	0.00212868	0.00208246	up	2.82941
CUST_7287_PI426302897	Afun007287	40s ribosomal protein s15	0.001033	0.000408593	up	2.82175
CUST_8626_PI426302897	Afun008626	oxidoreductase	0.00174275	0.00129615	up	2.78884
CUST_7157_PI426302897	Afun007157	NA	0.000387061	1.24224e-05	up	2.78608
CUST_2671_PI426302897	Afun002671	ched related family member (ptr-19)	0.00182917	0.00143597	up	2.77729
CUST_7431_PI426302897	Afun007431	mitochondrial succinate dehydrogenase cytochrome b subunit	0.00148925	0.000927427	up	2.77342
CUST_13367_PI406199769	combined_c6844	---NA---	0.00213742	0.00211581	up	2.77334
CUST_8909_PI426302897	Afun008909	cytochrome p450	0.000942661	0.000326511	up	2.76993
CUST_11027_PI426302897	Afun011027	10 kda salivary protein	0.00176885	0.00133005	up	2.76707
CUST_12746_PI426302897	Afun012746	AGAP008040-PA [Anopheles gambiae str. PEST]	0.00200744	0.00180494	up	2.75647
CUST_13507_PI426302897	Afun013507	anopheles gambiae pest agap012722-pa	0.00184375	0.00146605	up	2.73277
CUST_7346_PI426302897	Afun007346	glucosyl glucuronosyl transferases	0.002083	0.00195891	up	2.70761
CUST_2420_PI426302897	Afun002420	gag-pol poly	0.00065683	0.000121441	up	2.69898
CUST_3046_PI426302897	Afun003046	hypothetical protein AaeL_AAEL011636 [Aedes aegypti]	0.00200836	0.00180947	up	2.69661
CUST_7351_PI406199798	AGAP010523-RA_tRNA-A...		0.0021351	0.00210492	up	2.69531
CUST_7561_PI426302897	Afun007561	zinc carboxypeptidase	0.00101063	0.00038887	up	2.68456
CUST_11720_PI426302897	Afun011720	gamma-soluble nsf attachment protein	0.000561871	7.04229e-05	up	2.6527
CUST_9921_PI426302897	Afun009921	aminopeptidase n	0.00137576	0.000764707	up	2.64601
CUST_9640_PI426302897	Afun009640	retinol-binding protein	0.00141713	0.000824169	up	2.63668
CUST_1476_PI426302897	Afun001476	pentatricopeptide repeat domain 3	0.00171775	0.00124175	up	2.61267
CUST_8115_PI426302897	Afun008115	amp dependent ligase	0.00172632	0.00126796	up	2.59933
CUST_7755_PI426302897	Afun007755	ribosomal rna methyltransferase	0.00184451	0.00148662	up	2.58568
CUST_8312_PI426302897	Afun008312	gtp-binding protein	0.000791836	0.000212324	up	2.58019
CUST_12042_PI426302897	Afun012042	forkhead box subgroup o	0.00140777	0.000813652	up	2.5718
CUST_7768_PI406199769	combined_c3933	aldose 1-epimerase	0.00200433	0.00179905	up	2.55701
CUST_3628_PI426302897	Afun003628	NA	0.00142006	0.000828063	up	2.53729
CUST_2066_PI426302897	Afun002066	NA	0.00212753	0.00207677	up	2.51883
CUST_13220_PI426302897	Afun013220	mitochondrial brown fat uncoupling protein	0.0005778	8.61585e-05	up	2.51782
CUST_10181_PI426302897	Afun010181	transcription factor	0.0015981	0.00106716	up	2.50434
CUST_13054_PI426302897	Afun013054	hypothetical protein AaeL_AAEL000697 [Aedes aegypti]	0.00149728	0.000939404	up	2.50306
CUST_14447_PI426302897	Afun014447	anopheles gambiae pest agap012919-pa	0.000371319	5.73318e-06	up	2.48281
CUST_12417_PI426302897	Afun012417	dna-directed rna polymerase i 16 kda polypeptide	0.00198074	0.00173608	up	2.4734
CUST_15476_PI426302897	Afun015476	spermatogenesis associated 5-like 1	0.00154575	0.00100159	up	2.46764
CUST_8752_PI426302897	Afun008752	uncharacterized conserved protein	0.000387061	1.92302e-05	up	2.45759
CUST_15307_PI426302897	Afun015307	AGAP005474-PA [Anopheles gambiae str. PEST]	0.000387061	1.34984e-05	up	2.45457
CUST_12428_PI426302897	Afun012428	transcription initiation factor tfiid subunit 6	0.00160072	0.00107017	up	2.45394
CUST_15365_PI406199769	combined_c8164	40s ribosomal protein sa	0.0014785	0.000911442	up	2.44548
CUST_10353_PI426302897	Afun010353	coatomer delta subunit	0.00163261	0.00111669	up	2.44505
CUST_4638_PI426302897	Afun004638	bel12_ag transposon polyprotein	0.00211824	0.00204136	up	2.44082
CUST_5036_PI426302897	Afun005036	n-acetylgalactosaminyltransferase	0.00105365	0.000424702	up	2.4214
CUST_15366_PI406199769	combined_c8164	40s ribosomal protein sa	0.00139787	0.000804349	up	2.4087
CUST_11973_PI426302897	Afun011973	gtp-binding protein era	0.00178996	0.00137541	up	2.40783
CUST_717_PI426302897	Afun000717	NA	0.00161884	0.00109062	up	2.40264
CUST_8693_PI406199769	combined_c4401	---NA---	0.00199667	0.00178583	up	2.39214
CUST_14118_PI406199769	combined_c7314	AGAP006232-PA [Anopheles gambiae str. PEST]	0.00155157	0.00101548	up	2.38566
CUST_12213_PI406199769	combined_c6216	---NA---	0.000701308	0.000148537	up	2.36641
CUST_9703_PI426302897	Afun009703	farnesoic acid o-methyltransferase-like protein	0.00153879	0.000993919	up	2.36103
CUST_1213_PI426302897	Afun001213	NA	0.00100965	0.000387649	up	2.34619
CUST_12214_PI426302897	Afun012214	valacyclovir hydrolase	0.00125481	0.000623499	up	2.34446
CUST_9031_PI426302897	Afun009031	cg13605 cg13605-pa	0.000764324	0.0001959	up	2.34146
CUST_12794_PI406199769	combined_c6530	---NA---	0.000610734	0.00010379	up	2.3301
CUST_8442_PI426302897	Afun008442	ubiquitin-conjugating enzyme	0.00124259	0.000610105	up	2.32242
CUST_7919_PI426302897	Afun007919	amp dependent ligase	0.00129676	0.000667281	up	2.31978
CUST_4112_PI406199769	combined_c2080	40s ribosomal protein s11	0.00183146	0.00144432	up	2.31825
CUST_14133_PI426302897	Afun014133	small optic lobes protein	0.000724988	0.000170828	up	2.31126
CUST_13366_PI406199769	combined_c6844	---NA---	0.00181899	0.00141311	up	2.30437
CUST_3249_PI406199769	combined_c1641	kda salivary protein	0.000996981	0.000378678	up	2.29847
CUST_14496_PI426302897	Afun014496	AGAP001702-PA [Anopheles gambiae str. PEST]	0.00153055	0.000986233	up	2.28513
CUST_11415_PI406199769	combined_c5795	---NA---	0.0011892	0.000560448	up	2.27518
CUST_13794_PI426302897	Afun013794	nucleoporin nup37	0.00152566	0.000980191	up	2.27093
CUST_15436_PI426302897	Afun015436	gnbpb2 protein	0.00194245	0.00165915	up	2.26972
CUST_10283_PI426302897	Afun010283	isoform b	0.00185831	0.0015207	up	2.26738
CUST_8682_PI426302897	Afun008682	sec-23 interacting protein p125	0.00168931	0.00119461	up	2.26696
CUST_3453_PI426302897	Afun003453	anopheles gambiae pest agap012715-pa	0.00211477	0.00202661	up	2.26519
CUST_12656_PI426302897	Afun012656	anopheles gambiae pest agap012546-pa	0.00172904	0.00127965	up	2.26283
CUST_12642_PI426302897	Afun012642	AGAP006039-PA [Anopheles gambiae str. PEST]	0.00199514	0.00177745	up	2.25868
CUST_11855_PI426302897	Afun011855	lon peptidase n-terminal domain and ring finger 1	0.00202881	0.00185973	up	2.23526
CUST_12795_PI406199769	combined_c6530	---NA---	0.000603987	9.58583e-05	up	2.23419
CUST_7769_PI406199769	combined_c3933	aldose 1-epimerase	0.001033	0.000408468	up	2.21526
CUST_12593_PI426302897	Afun012593	gamma-tubulin complex component 3	0.00201839	0.0018366	up	2.21525
CUST_8732_PI426302897	Afun008732	AGAP005942-PA [Anopheles gambiae str. PEST]	0.0013211	0.000702434	up	2.21304
CUST_6993_PI426302897	Afun006993	AGAP001226-PA [Anopheles gambiae str. PEST]	0.00212753	0.00207735	up	2.19989
CUST_11539_PI426302897	Afun011539	NA	0.000962406	0.000346724	up	2.19552
CUST_454_PI426302897	Afun000454	lethal k08015 cg10228-pa	0.00207879	0.0019504	up	2.18654
CUST_1823_PI406199769	combined_c920	glutathione-s-transferase gst	0.00148678	0.000918238	up	2.18447
CUST_10627_PI426302897	Afun010627	odorant-binding protein	0.00209186	0.00197881	up	2.18042
CUST_11824_PI426302897	Afun011824	juvenile hormone-inducible	0.00164634	0.00114209	up	2.17592
CUST_764_PI406199769	combined_c384	rhodopsin	0.0017772	0.0013528	up	2.16908
CUST_8213_PI426302897	Afun008213	glutathione transferase	0.00200877	0.00181648	up	2.15566
CUST_11034_PI426302897	Afun011034	leucine-rich transmembrane protein	0.00199515	0.00177849	up	2.15304
CUST_577_PI406199769	combined_c291	venom allergen 5	0.00171941	0.00124907	up	2.1481
CUST_9413_PI426302897	Afun009413	niemann-pick type c-	0.000871853	0.00025509	up	2.14427
CUST_9611_PI426302897	Afun009611	AGAP010789-PA [Anopheles gambiae str. PEST]	0.00120853	0.000579211	up	2.13877
CUST_10892_PI426302897	Afun010892	dedicator of cytokinesis protein 1	0.00199514	0.00177313	up	2.13664
CUST_10869_PI426302897	Afun010869	dihydrofolate reductase	0.00197553	0.00172266	up	2.13094
CUST_12214_PI406199769	combined_c6216	---NA---	0.000791836	0.000211989	up	2.12495
CUST_7284_PI426302897	Afun007284	ribosomal protein s21	0.00208618	0.00196795	up	2.1249
CUST_4637_PI406199769	combined_c2347	---NA---	0.00139787	0.000803944	up	2.12009
CUST_12466_PI426302897	Afun012466	h aca ribonucleoprotein complex subunit 3	0.00184451	0.00148439	up	2.11859
CUST_689_PI426302897	Afun000689	NA	0.0018162	0.00140959	up	2.11199
CUST_8738_PI426302897	Afun008738	AGAP004018-PA [Anopheles gambiae str. PEST]	0.00131262	0.000692455	up	2.10833
CUST_2465_PI426302897	Afun002465	isoform b	0.00159055	0.00105764	up	2.10086
CUST_7422_PI426302897	Afun007422	protease m1 zinc metalloprotease	0.00177029	0.00133387	up	2.09359
CUST_14755_PI426302897	Afun014755	transmembrane protein 167	0.00185654	0.00151829	up	2.09276
CUST_3159_PI426302897	Afun003159	myosin vii	0.00182917	0.0014366	up	2.08579
CUST_4400_PI426302897	Afun004400	NA	0.00177438	0.00134762	up	2.0857
CUST_13664_PI406199769	combined_c7017	---NA---	0.000387061	1.74049e-05	up	2.07638
CUST_11721_PI426302897	Afun011721	AGAP010013-PA [Anopheles gambiae str. PEST]	0.000907334	0.000285322	up	2.07337
CUST_578_PI406199769	combined_c291	venom allergen 5	0.00144513	0.000862023	up	2.07208
CUST_14875_PI406199769	combined_c7878	maltase-like protein agm2	0.000904067	0.000283364	up	2.06516
CUST_10845_PI426302897	Afun010845	mitochondrial ribosomal	0.0013924	0.000795719	up	2.05914
CUST_10909_PI426302897	Afun010909	cytochrome p450	0.002083	0.00195877	up	2.05665
CUST_763_PI406199769	combined_c384	rhodopsin	0.00138013	0.000781043	up	2.05041
CUST_12302_PI426302897	Afun012302	aldose 1-epimerase	0.00118866	0.000549979	up	2.04465
CUST_12166_PI426302897	Afun012166	pinball wizard	0.00211509	0.00203152	up	2.04293
CUST_11127_PI426302897	Afun011127	AGAP007983-PA [Anopheles gambiae str. PEST]	0.00213583	0.00210881	up	2.0343
CUST_14997_PI426302897	Afun014997	AGAP009010-PA [Anopheles gambiae str. PEST]	0.00148406	0.000915794	up	2.02495
CUST_4236_PI406199769	combined_c2144	---NA---	8.78745e-05	2.11169e-07	up	2.02331
CUST_11758_PI426302897	Afun011758	testis-specific serine threonine kinase	0.00155157	0.00101311	up	2.01576
CUST_1624_PI406199769	combined_c821	---NA---	0.000949816	0.000338277	up	2.01561
CUST_970_PI406199772	EE589266.1	---NA---	0.000670116	0.000133276	up	2.01121
CUST_8247_PI426302897	Afun008247	AGAP003086-PA [Anopheles gambiae str. PEST]	0.00189865	0.00159866	up	2.00863
CUST_8876_PI426302897	Afun008876	apolipoprotein d	0.00109395	0.000455964	up	2.0045
CUST_7591_PI426302897	Afun007591	threonine dehydrogenase	0.000830403	0.000231627	up	2.00417
CUST_7756_PI426302897	Afun007756	alpha-amylase	0.00212697	0.00205368	up	2.00063
CUST_3325_PI426302897	Afun003325	NA	0.00211015	0.00201944	up	1.99799
CUST_4636_PI406199769	combined_c2347	---NA---	0.00166346	0.0011621	up	1.99625
CUST_13229_PI406199769	combined_c6767	troponin c	0.000387061	1.17905e-05	down	30.9969
CUST_7411_PI426302897	Afun007411	troponin c	0.000387061	2.47416e-05	down	28.9147
CUST_13228_PI406199769	combined_c6767	troponin c	0.000626388	0.00010963	down	27.6586
CUST_10482_PI426302897	Afun010482	cuticle protein	0.000765517	0.000198175	down	23.7072
CUST_7241_PI426302897	Afun007241	conserved hypothetical protein [Culex quinquefasciatus]	0.00212697	0.00206139	down	19.3855
CUST_4396_PI406199772	CD577168.1	cytochrome c oxidase subunit iii	0.000561871	7.50646e-05	down	19.0591
CUST_4369_PI406199772	CD577181.1	cytochrome c oxidase subunit iii	0.000472703	4.35481e-05	down	18.7795
CUST_4384_PI406199772	CD577174.1	cytochrome c oxidase subunit iii	0.000554176	6.33181e-05	down	17.8925
CUST_4366_PI406199772	CD577183.1	cytochrome c oxidase subunit iii	0.000575892	8.19485e-05	down	17.2743
CUST_4371_PI406199772	CD577180.1	cytochrome c oxidase subunit iii	0.000644684	0.000116461	down	17.0529
CUST_4364_PI406199772	CD577184.1	cytochrome c oxidase subunit iii	0.00090734	0.000286725	down	16.9566
CUST_12461_PI406199769	combined_c6348	stress-sensitive b	0.00130465	0.000677503	down	16.7274
CUST_4385_PI406199772	CD577173.1	cytochrome c oxidase subunit iii	0.000583002	8.85155e-05	down	16.6832
CUST_4386_PI406199772	CD577173.1	cytochrome c oxidase subunit iii	0.000560229	6.58733e-05	down	16.6189
CUST_48_PI426302897	Afun000048	NA	0.000575892	8.20145e-05	down	16.5672
CUST_81_PI426302897	Afun000081	NA	0.000450784	3.83895e-05	down	16.4539
CUST_4392_PI406199772	CD577170.1	cytochrome c oxidase subunit iii	0.00040096	2.73438e-05	down	16.3936
CUST_4368_PI406199772	CD577182.1	cytochrome c oxidase subunit iii	0.000610734	0.000102035	down	16.3301
CUST_3497_PI406199772	CD577638.1	cytochrome c oxidase subunit viia	0.000696326	0.000145501	down	16.0454
CUST_3496_PI406199772	CD577639.1	cytochrome c oxidase subunit viia	0.000836916	0.000236511	down	15.8904
CUST_7548_PI426302897	Afun007548	AGAP005399-PA [Anopheles gambiae str. PEST]	0.00051406	5.39723e-05	down	15.4119
CUST_4383_PI406199772	CD577174.1	cytochrome c oxidase subunit iii	0.000674131	0.000134965	down	14.7892
CUST_3498_PI406199772	CD577638.1	cytochrome c oxidase subunit viia	0.000935324	0.000312417	down	14.2289
CUST_4394_PI406199772	CD577169.1	cytochrome c oxidase subunit iii	0.000475369	4.40383e-05	down	14.0686
CUST_8525_PI426302897	Afun008525	cuticular protein rr-1 family (agap000047-pa)	0.000724273	0.000164985	down	13.8913
CUST_7372_PI426302897	Afun007372	AGAP003775-PA [Anopheles gambiae str. PEST]	0.00126367	0.000635422	down	13.7984
CUST_4379_PI406199772	CD577176.1	cytochrome c oxidase subunit iii	0.000877315	0.000261948	down	13.779
CUST_11634_PI426302897	Afun011634	AGAP004017-PA [Anopheles gambiae str. PEST]	0.000724273	0.000165133	down	13.6823
CUST_4359_PI406199772	CD577186.1	cytochrome c oxidase subunit iii	0.000325139	4.67944e-06	down	13.3298
CUST_386_PI426302897	Afun000386	AGAP006901-PB [Anopheles gambiae str. PEST]	0.000325139	3.3721e-06	down	13.1887
CUST_1920_PI426302897	Afun001920	atp gtp binding 5	0.00105123	0.000422707	down	13.1645
CUST_4372_PI406199772	CD577180.1	cytochrome c oxidase subunit iii	0.000387061	1.42602e-05	down	12.9878
CUST_4387_PI406199772	CD577172.1	cytochrome c oxidase subunit iii	0.000830403	0.000231317	down	12.9683
CUST_3495_PI406199772	CD577639.1	cytochrome c oxidase subunit viia	0.000584386	8.93272e-05	down	12.9043
CUST_4344_PI406199772	CD577194.1	cytochrome c oxidase subunit iii	8.78745e-05	1.40114e-07	down	12.7351
CUST_4373_PI406199772	CD577179.1	cytochrome c oxidase subunit iii	0.000532648	5.70205e-05	down	12.5319
CUST_4360_PI406199772	CD577186.1	cytochrome c oxidase subunit iii	0.000450784	3.70873e-05	down	12.5139
CUST_1548_PI406199772	EE589590.1	cytochrome c oxidase subunit iii	0.000208646	1.27055e-06	down	12.3345
CUST_4347_PI406199772	CD577192.1	cytochrome c oxidase subunit iii	0.000387061	1.20263e-05	down	12.2721
CUST_6134_PI406199769	combined_c3103	---NA---	0.000765252	0.000197713	down	11.771
CUST_33_PI426302915	CPLC8Fun		0.00115065	0.000515215	down	11.5644
CUST_12460_PI406199769	combined_c6348	stress-sensitive b	0.00163261	0.00111091	down	11.4785
CUST_14800_PI426302897	Afun014800	clipd1 protein	0.000826492	0.000228848	down	11.4543
CUST_4374_PI406199772	CD577179.1	cytochrome c oxidase subunit iii	0.000438968	3.32021e-05	down	11.3064
CUST_4376_PI406199772	CD577178.1	cytochrome c oxidase subunit iii	0.000656906	0.000123064	down	11.1803
CUST_4356_PI406199772	CD577188.1	cytochrome c oxidase subunit iii	0.000325139	3.93428e-06	down	11.0219
CUST_3536_PI406199772	CD577617.1	isoform a	0.00117744	0.000542967	down	10.9401
CUST_4361_PI406199772	CD577185.1	cytochrome c oxidase subunit iii	0.000770947	0.000200772	down	10.9318
CUST_4380_PI406199772	CD577176.1	cytochrome c oxidase subunit iii	0.000387061	1.3191e-05	down	10.7293
CUST_4961_PI406199769	combined_c2513	---NA---	0.00151995	0.000973941	down	10.6905
CUST_6664_PI406199769	combined_c3370	low quality protein: cell wall-associated hydrolase	0.000726951	0.000174384	down	10.6902
CUST_4362_PI406199772	CD577185.1	cytochrome c oxidase subunit iii	0.000387061	2.4167e-05	down	10.5956
CUST_1547_PI406199772	EE589590.1	cytochrome c oxidase subunit iii	0.00065683	0.000120457	down	10.512
CUST_4375_PI406199772	CD577178.1	cytochrome c oxidase subunit iii	0.000387061	1.28747e-05	down	10.4505
CUST_826_PI406199772	EE589401.1	gsg6 salivary protein	0.000886893	0.000269555	down	10.2617
CUST_10615_PI426302897	Afun010615	cg14168 cg14168-pa	0.000504786	5.11636e-05	down	10.1932
CUST_7451_PI426302897	Afun007451	glycerol-3-phosphate dehydrogenase	0.00181186	0.00140528	down	9.94585
CUST_4367_PI406199772	CD577182.1	cytochrome c oxidase subunit iii	0.000554176	6.30552e-05	down	9.93172
CUST_4365_PI406199772	CD577183.1	cytochrome c oxidase subunit iii	0.000387061	2.28883e-05	down	9.85801
CUST_2477_PI406199769	combined_c125	---NA---	0.000603987	9.70504e-05	down	9.77918
CUST_13083_PI426302897	Afun013083	isoform d	0.000926656	0.000304752	down	9.61169
CUST_7586_PI426302897	Afun007586	drosophila melanogaster cg14022	0.000826741	0.000229343	down	9.59522
CUST_11392_PI426302897	Afun011392	salivary secreted protein	0.00143954	0.000849797	down	9.5749
CUST_15158_PI406199769	combined_c8055	---NA---	0.000595859	9.26142e-05	down	9.48221
CUST_4355_PI406199772	CD577188.1	cytochrome c oxidase subunit iii	0.000149664	5.01971e-07	down	9.45742
CUST_4388_PI406199772	CD577172.1	cytochrome c oxidase subunit iii	0.000910708	0.000292646	down	9.2491
CUST_1939_PI426302897	Afun001939	AGAP002737-PA [Anopheles gambiae str. PEST]	0.00069391	0.000142496	down	9.17548
CUST_4370_PI406199772	CD577181.1	cytochrome c oxidase subunit iii	0.000426164	3.0926e-05	down	9.16161
CUST_9790_PI426302897	Afun009790	mitochondrial f1f0-atp synthase subunit e	0.000387061	7.2828e-06	down	8.89117
CUST_15157_PI406199769	combined_c8055	---NA---	0.000387061	2.52661e-05	down	8.85822
CUST_4363_PI406199772	CD577184.1	cytochrome c oxidase subunit iii	0.000387061	1.96545e-05	down	8.75699
CUST_4346_PI406199772	CD577193.1	cytochrome c oxidase subunit iii	0.000233148	1.91991e-06	down	8.74465
CUST_4960_PI406199769	combined_c2513	---NA---	0.000670116	0.000132272	down	8.73977
CUST_9867_PI406199769	combined_c4996	pupal cuticle	0.000935665	0.000317654	down	8.637
CUST_11900_PI426302897	Afun011900	cationic amino acid transporter	0.00195096	0.00167684	down	8.53893
CUST_7261_PI426302897	Afun007261	isoform i	0.000886893	0.000271826	down	8.51166
CUST_7895_PI406199769	combined_c3997	---NA---	0.000387061	1.0746e-05	down	8.49838
CUST_7353_PI426302897	Afun007353	actin	0.00101377	0.000392361	down	8.4696
CUST_4391_PI406199772	CD577170.1	cytochrome c oxidase subunit iii	0.000554176	6.18997e-05	down	8.42776
CUST_1661_PI406199772	EE589469.1	gsg6 salivary protein	0.00182097	0.00141653	down	8.28154
CUST_479_PI426302897	Afun000479	something about silencing protein 10	0.00138013	0.000780254	down	8.18239
CUST_708_PI406199772	EE589509.1	gsg6 salivary protein	0.001033	0.000408963	down	8.1295
CUST_3659_PI406199772	CD577553.1	mitochondrial cytochrome c oxidase subunit 5b isoform 1	0.00177438	0.00134785	down	8.12517
CUST_3710_PI406199769	combined_c1873	monkey king protein	0.00127751	0.000649268	down	8.05462
CUST_14679_PI426302897	Afun014679	low molecular weight protein-tyrosine-phosphatase	0.000724267	0.000161679	down	8.05157
CUST_7894_PI406199769	combined_c3997	---NA---	0.000387061	1.03495e-05	down	8.04985
CUST_9866_PI406199769	combined_c4996	pupal cuticle	0.000949816	0.000338024	down	8.04962
CUST_442_PI406199769	combined_c223	cytochrome c oxidase subunit viia	0.000561871	6.98615e-05	down	8.04872
CUST_10017_PI426302897	Afun010017	niemann-pick type c-	0.000149664	5.39193e-07	down	7.79159
CUST_4345_PI406199772	CD577193.1	cytochrome c oxidase subunit iii	0.000487177	4.63859e-05	down	7.7815
CUST_9188_PI426302897	Afun009188	aldo-keto reductase	0.000450784	3.94385e-05	down	7.77121
CUST_12974_PI406199769	combined_c6629	cytochrome c oxidase subunit ii	0.00161178	0.00108241	down	7.76468
CUST_12520_PI426302897	Afun012520	endogenous retrovirus a receptor	0.00145617	0.000872356	down	7.73495
CUST_3658_PI406199772	CD577554.1	mitochondrial cytochrome c oxidase subunit 5b isoform 1	0.000663809	0.000128457	down	7.66516
CUST_34_PI426302915	CPLC8Fun		0.000931112	0.000309808	down	7.66151
CUST_13954_PI406199769	combined_c7211	glycerol-3-phosphate dehydrogenase	0.00210408	0.00200662	down	7.59951
CUST_1813_PI406199772	EE589304.1	gsg6 salivary protein	0.000975732	0.000357254	down	7.54038
CUST_3663_PI406199772	CD577551.1	mitochondrial cytochrome c oxidase subunit 5b isoform 1	0.0013211	0.000703594	down	7.50718
CUST_4381_PI406199772	CD577175.1	cytochrome c oxidase subunit iii	0.00116974	0.00053629	down	7.45172
CUST_441_PI406199769	combined_c223	cytochrome c oxidase subunit viia	0.000387061	2.48225e-05	down	7.36972
CUST_4382_PI406199772	CD577175.1	cytochrome c oxidase subunit iii	0.000408425	2.83618e-05	down	7.32465
CUST_1142_PI406199772	EE590026.1	gsg6 salivary protein	0.0014214	0.000829579	down	7.31286
CUST_3664_PI406199772	CD577551.1	mitochondrial cytochrome c oxidase subunit 5b isoform 1	0.000886893	0.000271942	down	7.27689
CUST_12547_PI406199769	combined_c6397	---NA---	0.00090734	0.000285976	down	7.21834
CUST_12546_PI406199769	combined_c6397	---NA---	0.000724491	0.000167082	down	7.20709
CUST_4393_PI406199772	CD577169.1	cytochrome c oxidase subunit iii	0.000650125	0.000118113	down	7.18846
CUST_440_PI406199772	EE589764.1	gsg6 salivary protein	0.000801999	0.000218134	down	7.16232
CUST_3677_PI406199772	CD577544.1	nadh dehydrogenase subunit 5	0.00212753	0.00207442	down	7.11968
CUST_7305_PI406199769	combined_c3698	---NA---	0.000670116	0.000133816	down	7.01755
CUST_6665_PI406199769	combined_c3370	low quality protein: cell wall-associated hydrolase	0.000940576	0.000324821	down	6.96642
CUST_2476_PI406199769	combined_c125	---NA---	0.000465802	4.12341e-05	down	6.8735
CUST_10207_PI426302897	Afun010207	niemann-pick type c-	0.000584546	8.96524e-05	down	6.8485
CUST_7882_PI426302897	Afun007882	AGAP001515-PA [Anopheles gambiae str. PEST]	0.0019741	0.00171262	down	6.83355
CUST_3417_PI406199772	CD577683.1	conserved protein	0.000836916	0.000235625	down	6.71627
CUST_3471_PI406199769	combined_c1753	---NA---	0.000387061	1.3983e-05	down	6.6128
CUST_13813_PI426302897	Afun013813	clipb14	0.000443	3.43655e-05	down	6.58007
CUST_7841_PI426302897	Afun007841	c-type galactose-binding (agap010193-pa)	0.00213742	0.00211601	down	6.57346
CUST_4337_PI406199772	CD577198.1	cytochrome c oxidase subunit iii	0.000935665	0.00031656	down	6.53743
CUST_7431_PI406199769	combined_c3761	c-type lectin galactose-binding protein	0.0014785	0.000907372	down	6.46411
CUST_11483_PI426302897	Afun011483	NA	0.0005778	8.57386e-05	down	6.4603
CUST_4397_PI406199772	CD577167.1	cytochrome c oxidase subunit iii	0.000561871	6.9631e-05	down	6.44331
CUST_3657_PI406199772	CD577554.1	mitochondrial cytochrome c oxidase subunit 5b isoform 1	0.000575892	8.47685e-05	down	6.38677
CUST_11682_PI426302897	Afun011682	sodium solute symporter	0.000701308	0.000148708	down	6.3774
CUST_7746_PI426302897	Afun007746	ecdysone-induced protein 63f 1	0.00150059	0.000943757	down	6.35782
CUST_7430_PI406199769	combined_c3761	c-type lectin galactose-binding protein	0.00197606	0.00172791	down	6.33311
CUST_3976_PI406199772	CD577382.1	nadh dehydrogenase subunit 4l	0.00106683	0.000435957	down	6.16879
CUST_10619_PI406199769	combined_c5380	---NA---	0.000194073	8.98947e-07	down	6.14598
CUST_10871_PI426302897	Afun010871	small calcium-binding mitochondrial carrier	0.000501849	4.88159e-05	down	6.11501
CUST_9143_PI426302897	Afun009143	AGAP009762-PA [Anopheles gambiae str. PEST]	0.000387061	2.34904e-05	down	6.11436
CUST_13078_PI426302897	Afun013078	membrane glycoprotein lig-1	0.00185645	0.00151507	down	6.07926
CUST_2337_PI426302897	Afun002337	NA	0.00164049	0.00112968	down	6.06743
CUST_4395_PI406199772	CD577168.1	cytochrome c oxidase subunit iii	0.000548945	6.01777e-05	down	6.01878
CUST_3908_PI406199772	CD577422.1	hypothetical protein Phum_PHUM624180 [Pediculus humanus corporis]	0.000438968	3.33507e-05	down	5.96006
CUST_6773_PI426302897	Afun006773	nicotinic acetylcholine receptor subunit alpha beta9	0.0011892	0.000552517	down	5.95634
CUST_6135_PI406199769	combined_c3103	---NA---	0.00168779	0.00119115	down	5.95478
CUST_3492_PI406199772	CD577641.1	low molecular mass ubiquinone-binding protein	0.00076127	0.000192374	down	5.92532
CUST_778_PI406199772	EE589446.1	gsg6 salivary protein	0.000801686	0.000217441	down	5.91286
CUST_7185_PI406199769	combined_c3637	---NA---	0.000770947	0.000200325	down	5.8593
CUST_3772_PI406199772	CD577491.1	isoform a	0.000561871	7.43155e-05	down	5.83195
CUST_11853_PI406199769	combined_c6028	---NA---	0.00184815	0.00149146	down	5.8226
CUST_7112_PI406199769	combined_c3600	cg3560	0.000945843	0.000331148	down	5.78249
CUST_2072_PI406199772	CD578368.1	mitochondrial f0 atp synthase d	0.00065093	0.000118595	down	5.73511
CUST_7113_PI406199769	combined_c3600	cg3560	0.00138179	0.000783704	down	5.73044
CUST_3418_PI406199772	CD577683.1	conserved protein	0.000799873	0.000216126	down	5.71872
CUST_3660_PI406199772	CD577553.1	mitochondrial cytochrome c oxidase subunit 5b isoform 1	0.000387061	2.24267e-05	down	5.70804
CUST_11804_PI426302897	Afun011804	toll-like receptor 13	0.00142665	0.000837781	down	5.69987
CUST_7911_PI406199798	AGAP008196-RA___3R	anaphase promoting complex subunit 11	0.000597833	9.41518e-05	down	5.69124
CUST_10618_PI406199769	combined_c5380	---NA---	8.78745e-05	4.71708e-08	down	5.67829
CUST_3005_PI406199772	CD577897.1	atp synthase delta chain	0.00153342	0.000988873	down	5.64382
CUST_3770_PI406199772	CD577492.1	hypothetical protein AaeL_AAEL014039 [Aedes aegypti]	0.000468182	4.27987e-05	down	5.58567
CUST_14280_PI426302897	Afun014280	c-amp dependent protein kinase typei-beta regulatory subunit	0.00097571	0.000356355	down	5.52637
CUST_14766_PI426302897	Afun014766	AGAP007035-PA [Anopheles gambiae str. PEST]	0.00069391	0.000142283	down	5.52219
CUST_13673_PI406199769	combined_c7021	---NA---	0.00199667	0.0017846	down	5.49666
CUST_3977_PI406199772	CD577381.1	nadh dehydrogenase subunit 4l	0.00197553	0.00172276	down	5.48842
CUST_7332_PI406199769	combined_c3712	stress-sensitive b	0.000554176	6.33156e-05	down	5.43061
CUST_6234_PI426302897	Afun006234	bel12_ag transposon polyprotein	0.000387061	7.12181e-06	down	5.42227
CUST_3763_PI406199772	CD577495.1	isoform a	0.000561871	7.53147e-05	down	5.40524
CUST_3910_PI406199772	CD577421.1	nadh dehydrogenase subunit 3	0.000408425	2.85876e-05	down	5.37893
CUST_2036_PI406199769	combined_c1027	AGAP003778-PA [Anopheles gambiae str. PEST]	0.0016052	0.00107647	down	5.36517
CUST_3808_PI406199772	CD577473.1	cytochrome c oxidase subunit va	0.00147013	0.000895717	down	5.33732
CUST_3142_PI406199772	CD577827.1	cg3560	0.000999222	0.000382029	down	5.33201
CUST_6842_PI406199769	combined_c3461	atp synthase gamma mitochondrial	0.00184375	0.00146661	down	5.32875
CUST_11527_PI406199769	combined_c5852	---NA---	0.000724267	0.000164386	down	5.32332
CUST_1861_PI406199772	EE589249.1	---NA---	0.000927758	0.000307979	down	5.31867
CUST_9293_PI426302897	Afun009293	AGAP009110-PA [Anopheles gambiae str. PEST]	0.000945843	0.000329308	down	5.31849
CUST_3415_PI406199772	CD577684.1	conserved protein	0.000450784	3.70482e-05	down	5.30765
CUST_1348_PI426302897	Afun001348	cuticular protein rr-1 family (agap010887-pa)	0.00195096	0.00167629	down	5.30602
CUST_8857_PI406199769	combined_c4485	isoform a	0.00128154	0.000652973	down	5.30437
CUST_3764_PI406199772	CD577495.1	isoform a	0.000561871	7.73795e-05	down	5.28856
CUST_8289_PI426302897	Afun008289	stretchin- isoform d	0.00134179	0.000726488	down	5.28476
CUST_11205_PI426302897	Afun011205	sodium shloride dependent amino acid transporter	0.000325139	3.83122e-06	down	5.26694
CUST_3655_PI406199772	CD577555.1	mitochondrial cytochrome c oxidase subunit 5b isoform 1	0.000910708	0.000293682	down	5.26249
CUST_4897_PI406199772	BU038998.1	conserved protein	0.00116974	0.000534846	down	5.25367
CUST_2071_PI406199772	CD578368.1	mitochondrial f0 atp synthase d	0.000741215	0.000181054	down	5.1837
CUST_2262_PI406199772	CD578273.1	ubiquinol cytochrome c oxidoreductase-subunit -	0.00103755	0.000412933	down	5.17013
CUST_768_PI406199769	combined_c386	---NA---	0.000626388	0.000110255	down	5.16657
CUST_3416_PI406199772	CD577684.1	conserved protein	0.000438968	3.27226e-05	down	5.16107
CUST_1545_PI406199772	EE589591.1	conserved protein	0.00137649	0.000768134	down	5.15041
CUST_1546_PI406199772	EE589591.1	conserved protein	0.0011713	0.000538328	down	5.14628
CUST_11526_PI406199769	combined_c5852	---NA---	0.000783159	0.000207158	down	5.13593
CUST_9768_PI426302897	Afun009768	cuticular protein rr-1 family (agap009879-pa)	0.00130953	0.000687451	down	5.12923
CUST_3907_PI406199772	CD577422.1	hypothetical protein Phum_PHUM624180 [Pediculus humanus corporis]	0.000325139	4.18106e-06	down	5.12122
CUST_2666_PI426302897	Afun002666	NA	0.000850083	0.000245881	down	5.11783
CUST_2261_PI406199772	CD578273.1	ubiquinol cytochrome c oxidoreductase-subunit -	0.000966438	0.000350166	down	5.11339
CUST_3766_PI406199772	CD577494.1	hypothetical conserved protein	0.000561871	7.7887e-05	down	5.09447
CUST_732_PI426302897	Afun000732	pyruvate dehydrogenase	0.000387061	1.0073e-05	down	5.08399
CUST_13280_PI426302897	Afun013280	carboxypeptidase n subunit 2	0.000763494	0.000193329	down	5.07751
CUST_7972_PI406199769	combined_c4036	---NA---	0.00105554	0.000426454	down	5.07564
CUST_4898_PI406199772	BU038998.1	conserved protein	0.000706496	0.000150592	down	5.04986
CUST_2072_PI406199769	combined_c1045	---NA---	0.000387061	2.51607e-05	down	5.02631
CUST_4215_PI406199772	CD577259.1	cytochrome b	0.000919173	0.00029898	down	5.01946
CUST_4221_PI406199772	CD577256.1	cytochrome b	0.00124027	0.000608032	down	5.01872
CUST_2045_PI406199769	combined_c1031	---NA---	0.000387061	1.42954e-05	down	5.00653
CUST_4216_PI406199772	CD577259.1	cytochrome b	0.000724491	0.000168529	down	5.00439
CUST_15709_PI406199769	combined_c8337	nadh dehydrogenase subunit 5	0.00148797	0.000921713	down	5.00368
CUST_3901_PI406199772	CD577425.1	---NA---	0.000674359	0.000135705	down	5.00215
CUST_232_PI426302897	Afun000232	oxidase peroxidase	0.00040096	2.7446e-05	down	4.97355
CUST_2708_PI426302897	Afun002708	lysozyme c-6	0.000387061	1.38535e-05	down	4.96666
CUST_3603_PI406199772	CD577581.1	lethal neo18	0.00204793	0.00190223	down	4.96617
CUST_10975_PI426302897	Afun010975	conserved hypothetical protein [Culex quinquefasciatus]	0.000945843	0.000332086	down	4.96512
CUST_4859_PI426302897	Afun004859	NA	0.00143605	0.000846259	down	4.96436
CUST_9151_PI406199769	combined_c4636	isoform a	0.00065683	0.0001227	down	4.96189
CUST_1815_PI406199769	combined_c916	---NA---	0.000387061	8.10205e-06	down	4.95413
CUST_4220_PI406199772	CD577257.1	cytochrome b	0.000935665	0.000318419	down	4.95335
CUST_2927_PI406199772	CD577936.1	succinate dehydrogenase	0.000325139	4.56698e-06	down	4.93474
CUST_3155_PI406199772	CD577820.1	pupal cuticle	0.00114338	0.000499668	down	4.91135
CUST_3600_PI406199772	CD577583.1	lethal neo18	0.00213583	0.00210945	down	4.90761
CUST_4238_PI406199772	CD577248.1	cytochrome b	0.0010674	0.000436739	down	4.89392
CUST_4192_PI406199772	CD577271.1	atp synthase lipid-binding mitochondrial precursor	0.00164929	0.00114763	down	4.88233
CUST_3765_PI406199772	CD577494.1	hypothetical conserved protein	0.000935665	0.00031845	down	4.88166
CUST_3553_PI406199772	CD577608.1	glycogen phosphorylase	0.00151092	0.000960438	down	4.86293
CUST_8928_PI426302897	Afun008928	mitochondrial processing peptidase beta subunit	0.000443	3.40818e-05	down	4.86283
CUST_137_PI426302897	Afun000137	NA	0.000382794	6.30438e-06	down	4.86186
CUST_2073_PI406199769	combined_c1045	---NA---	0.000387061	7.1745e-06	down	4.85201
CUST_3767_PI406199772	CD577493.1	isoform a	0.00190276	0.00160309	down	4.84148
CUST_3807_PI406199772	CD577473.1	cytochrome c oxidase subunit va	0.000967989	0.000351708	down	4.82598
CUST_1141_PI406199772	EE590026.1	gsg6 salivary protein	0.000764324	0.000195714	down	4.82191
CUST_1277_PI426302897	Afun001277	hypothetical protein AaeL_AAEL008882 [Aedes aegypti]	0.000387061	1.99532e-05	down	4.81826
CUST_9713_PI426302897	Afun009713	AGAP008923-PA [Anopheles gambiae str. PEST]	0.00180445	0.0013949	down	4.7945
CUST_3156_PI406199772	CD577820.1	pupal cuticle	0.000724988	0.000170427	down	4.78805
CUST_4237_PI406199772	CD577248.1	cytochrome b	0.00159259	0.00105981	down	4.77919
CUST_11955_PI426302897	Afun011955	cuticle protein	0.00137649	0.000768163	down	4.77781
CUST_8072_PI426302897	Afun008072	pupal cuticle protein	0.00100738	0.00038574	down	4.75879
CUST_9928_PI426302897	Afun009928	neurexin domain-containing protein	0.000325139	4.68549e-06	down	4.75617
CUST_3141_PI406199772	CD577827.1	cg3560	0.00156095	0.0010259	down	4.72515
CUST_414_PI406199769	combined_c209	atp synthase f0 subunit 6	0.00114376	0.000502051	down	4.72474
CUST_11058_PI406199769	combined_c5614	---NA---	0.00112301	0.000481444	down	4.71614
CUST_695_PI406199769	combined_c350	atp synthase f0 subunit 6	0.000967989	0.000352666	down	4.70924
CUST_4225_PI406199772	CD577254.1	cytochrome b	0.000950343	0.000339443	down	4.69734
CUST_9406_PI406199769	combined_c4764	---NA---	0.00171785	0.00124484	down	4.69011
CUST_7077_PI406199769	combined_c3582	---NA---	0.000450784	3.77882e-05	down	4.67905
CUST_4196_PI406199772	CD577269.1	atp synthase lipid-binding mitochondrial precursor	0.000610734	0.000103837	down	4.67215
CUST_941_PI406199772	EE589294.1	cytochrome b	0.00114338	0.000499933	down	4.66444
CUST_4249_PI406199772	CD577242.1	cytochrome b	0.00129676	0.000667402	down	4.63957
CUST_3909_PI406199772	CD577421.1	nadh dehydrogenase subunit 3	0.00137649	0.00076896	down	4.63346
CUST_193_PI406199769	combined_c98	atp synthase f0 subunit 6	0.00135824	0.000741795	down	4.62433
CUST_4858_PI406199772	BU039019.1	lethal neo18	0.002083	0.00195972	down	4.62235
CUST_11786_PI426302897	Afun011786	nad dehydrogenase	0.00145617	0.000871843	down	4.61888
CUST_4191_PI406199772	CD577271.1	atp synthase lipid-binding mitochondrial precursor	0.00104333	0.000416934	down	4.61354
CUST_696_PI406199769	combined_c350	atp synthase f0 subunit 6	0.000903924	0.00028247	down	4.6025
CUST_16065_PI406199769	combined_c8517	atp synthase f0 subunit 6	0.000387061	2.35898e-05	down	4.60051
CUST_4195_PI406199772	CD577269.1	atp synthase lipid-binding mitochondrial precursor	0.000886893	0.000272022	down	4.57042
CUST_4218_PI406199772	CD577258.1	cytochrome b	0.00102049	0.000397588	down	4.56783
CUST_3554_PI406199772	CD577608.1	glycogen phosphorylase	0.000561871	7.04521e-05	down	4.565
CUST_8856_PI406199769	combined_c4485	isoform a	0.00104626	0.000420011	down	4.56479
CUST_12874_PI426302897	Afun012874	carboxylesterase 3	0.00166346	0.00116263	down	4.56332
CUST_1821_PI426302897	Afun001821	GA29088 [Drosophila pseudoobscura pseudoobscura]	0.000387061	2.25471e-05	down	4.55767
CUST_3692_PI406199772	CD577537.1	mitochondrial atp synthase gamma-subunit	0.000548945	6.01611e-05	down	4.55464
CUST_4190_PI406199772	CD577272.1	atp synthase lipid-binding mitochondrial precursor	0.0011166	0.000475448	down	4.55223
CUST_4205_PI406199772	CD577264.1	cytochrome b	0.00110827	0.000468864	down	4.54964
CUST_4198_PI406199772	CD577268.1	atp synthase lipid-binding mitochondrial precursor	0.00163477	0.00111901	down	4.54124
CUST_3146_PI406199772	CD577825.1	cytochrome b	0.0010946	0.000458009	down	4.5299
CUST_7819_PI426302897	Afun007819	protein kinase c isoform b	0.00140057	0.000807326	down	4.52889
CUST_3602_PI406199772	CD577582.1	lethal neo18	0.00114678	0.000510534	down	4.52719
CUST_4201_PI406199772	CD577266.1	cytochrome b	0.0019852	0.00174714	down	4.52271
CUST_4217_PI406199772	CD577258.1	cytochrome b	0.000724267	0.00016296	down	4.50357
CUST_3021_PI406199769	combined_c1522	---NA---	0.000810175	0.000222246	down	4.50301
CUST_4222_PI406199772	CD577256.1	cytochrome b	0.000775281	0.00020338	down	4.49948
CUST_4204_PI406199772	CD577265.1	cytochrome b	0.00106937	0.000438645	down	4.4836
CUST_203_PI426302897	Afun000203	myosin light chain kinase	0.000560229	6.6028e-05	down	4.48136
CUST_16066_PI406199769	combined_c8517	atp synthase f0 subunit 6	0.000450784	3.84243e-05	down	4.47998
CUST_3145_PI406199772	CD577825.1	cytochrome b	0.0011691	0.000527967	down	4.47594
CUST_4338_PI406199772	CD577198.1	cytochrome c oxidase subunit iii	0.0011892	0.000560341	down	4.46433
CUST_2044_PI406199769	combined_c1031	---NA---	0.000387061	8.23525e-06	down	4.43461
CUST_1252_PI406199769	combined_c635	atp synthase f0 subunit 6	0.00101063	0.000390103	down	4.43311
CUST_1253_PI406199769	combined_c635	atp synthase f0 subunit 6	0.00114664	0.000504145	down	4.43176
CUST_14835_PI406199769	combined_c7858	atp synthase subunit mitochondrial	0.000387061	2.21762e-05	down	4.42752
CUST_3606_PI406199772	CD577580.1	lethal neo18	0.000726951	0.000174572	down	4.42616
CUST_4189_PI406199772	CD577272.1	atp synthase lipid-binding mitochondrial precursor	0.00120853	0.000581407	down	4.42456
CUST_4193_PI406199772	CD577270.1	atp synthase lipid-binding mitochondrial precursor	0.00130342	0.000672169	down	4.42304
CUST_3769_PI406199772	CD577492.1	hypothetical protein AaeL_AAEL014039 [Aedes aegypti]	0.000775281	0.000203377	down	4.42005
CUST_7361_PI426302897	Afun007361	citrate synthase	0.000904151	0.000283856	down	4.41191
CUST_15151_PI426302897	Afun015151	NA	0.000603987	9.85404e-05	down	4.40939
CUST_3768_PI406199772	CD577493.1	isoform a	0.000877315	0.000259333	down	4.39229
CUST_4246_PI406199772	CD577244.1	cytochrome b	0.00116563	0.000524323	down	4.38647
CUST_15745_PI406199769	combined_c8355	nadh dehydrogenase subunit 5	0.000886893	0.000270244	down	4.37506
CUST_4206_PI406199772	CD577264.1	cytochrome b	0.00141349	0.000819139	down	4.37111
CUST_4910_PI406199772	BU038992.1	cytochrome c oxidase subunit va	0.00173212	0.00128361	down	4.37091
CUST_4203_PI406199772	CD577265.1	cytochrome b	0.00136626	0.000753558	down	4.36796
CUST_3694_PI406199772	CD577536.1	atp synthase gamma subunit	0.000561871	7.49116e-05	down	4.35697
CUST_14836_PI406199769	combined_c7858	atp synthase subunit mitochondrial	0.000387061	2.4182e-05	down	4.34732
CUST_3693_PI406199772	CD577536.1	atp synthase gamma subunit	0.000745156	0.000184181	down	4.33827
CUST_4245_PI406199772	CD577244.1	cytochrome b	0.0011892	0.000561856	down	4.33793
CUST_7383_PI426302897	Afun007383	isocitrate dehydrogenase	0.00120853	0.000577237	down	4.3363
CUST_7333_PI406199769	combined_c3712	stress-sensitive b	0.000657677	0.000125541	down	4.33283
CUST_4_PI426302897	Afun000004	AGAP007033-PA [Anopheles gambiae str. PEST]	0.00190747	0.00161099	down	4.32444
CUST_4219_PI406199772	CD577257.1	cytochrome b	0.000726025	0.000171885	down	4.32072
CUST_4183_PI406199772	CD577275.1	atp synthase lipid-binding mitochondrial precursor	0.000809121	0.000221124	down	4.32015
CUST_1012_PI406199769	combined_c513	stretchin- isoform h	0.000619405	0.000106211	down	4.30996
CUST_4197_PI406199772	CD577268.1	atp synthase lipid-binding mitochondrial precursor	0.00116882	0.000526962	down	4.30714
CUST_3068_PI406199769	combined_c155	---NA---	0.000575892	8.22437e-05	down	4.29472
CUST_4187_PI406199772	CD577273.1	atp synthase lipid-binding mitochondrial precursor	0.00108848	0.000449375	down	4.2926
CUST_1656_PI426302897	Afun001656	regulating synaptic membrane exocytosis protein	0.00134185	0.000727207	down	4.28681
CUST_41_PI426302897	Afun000041	hypothetical conserved protein	0.000387061	1.34204e-05	down	4.27749
CUST_3805_PI406199772	CD577474.1	cytochrome c oxidase subunit va	0.00137722	0.000773336	down	4.27729
CUST_413_PI406199769	combined_c209	atp synthase f0 subunit 6	0.00100752	0.000386309	down	4.2772
CUST_3599_PI406199772	CD577583.1	lethal neo18	0.000730985	0.000176445	down	4.2762
CUST_8417_PI426302897	Afun008417	AGAP010066-PA [Anopheles gambiae str. PEST]	0.00065683	0.000122712	down	4.26985
CUST_14329_PI406199769	combined_c7479	---NA---	0.000724267	0.000160133	down	4.26128
CUST_12640_PI406199769	combined_c6449	glutathione-s-transferase gst	0.000387061	1.61576e-05	down	4.25616
CUST_4194_PI406199772	CD577270.1	atp synthase lipid-binding mitochondrial precursor	0.00203057	0.00186336	down	4.23983
CUST_9407_PI406199769	combined_c4764	---NA---	0.00148797	0.000924232	down	4.23696
CUST_4226_PI406199772	CD577254.1	cytochrome b	0.0011892	0.000561709	down	4.21682
CUST_3605_PI406199772	CD577580.1	lethal neo18	0.000657677	0.000124652	down	4.21661
CUST_700_PI406199772	EE589520.1	sg3 protein	0.00189641	0.00159532	down	4.21431
CUST_4202_PI406199772	CD577266.1	cytochrome b	0.00212697	0.00206334	down	4.20473
CUST_194_PI406199769	combined_c98	atp synthase f0 subunit 6	0.00127716	0.000648112	down	4.20137
CUST_4175_PI406199772	CD577279.1	atp synthase lipid-binding mitochondrial precursor	0.000387061	8.6699e-06	down	4.2009
CUST_3902_PI406199772	CD577425.1	---NA---	0.00151092	0.000958091	down	4.1997
CUST_14964_PI406199769	combined_c7952	---NA---	0.00104333	0.000418299	down	4.18903
CUST_4055_PI406199772	CD577339.1	cytochrome c oxidase subunit iv	0.000504786	5.16471e-05	down	4.16317
CUST_4909_PI406199772	BU038992.1	cytochrome c oxidase subunit va	0.00114785	0.000513254	down	4.16228
CUST_3723_PI406199772	CD577521.1	mitochondrial cytochrome c oxidase subunit 6b	0.00199514	0.0017694	down	4.15971
CUST_3307_PI406199772	CD577739.1	nadh dehydrogenase 1 alpha subcomplex subunit 12	0.00120853	0.000586541	down	4.15914
CUST_6684_PI406199769	combined_c3380	---NA---	0.00099305	0.000375652	down	4.15426
CUST_3604_PI406199772	CD577581.1	lethal neo18	0.000387061	2.23674e-05	down	4.12078
CUST_589_PI426302897	Afun000589	nimrod b	0.000724267	0.000163541	down	4.11078
CUST_7221_PI426302897	Afun007221	hypothetical protein AaeL_AAEL011890 [Aedes aegypti]	0.0014785	0.000903988	down	4.10235
CUST_3722_PI406199772	CD577522.1	mitochondrial cytochrome c oxidase subunit 6b	0.00142408	0.000832243	down	4.09493
CUST_2672_PI426302897	Afun002672	gpcr class d orphan receptor 2 (agap005060-pa)	0.000783159	0.000206798	down	4.08467
CUST_10276_PI406199769	combined_c5206	---NA---	0.00125481	0.000624551	down	4.08242
CUST_4250_PI406199772	CD577242.1	cytochrome b	0.00140268	0.000809269	down	4.07797
CUST_3719_PI406199772	CD577523.1	mitochondrial cytochrome c oxidase subunit 6b	0.00171082	0.00122548	down	4.06737
CUST_15633_PI406199769	combined_c8299	nadh dehydrogenase subunit 5	0.000626388	0.000110005	down	4.05558
CUST_14719_PI426302897	Afun014719	macroglobulin complement	0.00163261	0.0011152	down	4.05532
CUST_9764_PI426302897	Afun009764	brain chitinase and chia	0.00155157	0.00101296	down	4.05235
CUST_3572_PI406199772	CD577597.1	nadh-ubiquinone oxidoreductase ashi subunit	0.00101779	0.000395489	down	4.04923
CUST_14963_PI406199769	combined_c7952	---NA---	0.000450784	3.90698e-05	down	4.04817
CUST_15746_PI406199769	combined_c8355	nadh dehydrogenase subunit 5	0.000940576	0.000324394	down	4.04651
CUST_4209_PI406199769	combined_c2130	isocitrate dehydrogenase	0.00172632	0.00127005	down	4.04543
CUST_4070_PI406199772	CD577332.1	cytochrome c oxidase subunit iv	0.000387061	2.43819e-05	down	4.04129
CUST_4068_PI406199772	CD577333.1	cytochrome c oxidase subunit iv	0.000468182	4.28906e-05	down	4.03602
CUST_942_PI406199772	EE589294.1	cytochrome b	0.00130453	0.000674362	down	4.03489
CUST_4247_PI406199772	CD577243.1	cytochrome b	0.00161178	0.00108254	down	4.03268
CUST_3688_PI406199772	CD577539.1	atp synthase subunit mitochondrial	0.00105365	0.000425148	down	4.03159
CUST_3721_PI406199772	CD577522.1	mitochondrial cytochrome c oxidase subunit 6b	0.00182668	0.0014287	down	4.01276
CUST_1813_PI426302897	Afun001813	nad dehydrogenase	0.000975732	0.000358437	down	4.00819
CUST_7435_PI426302897	Afun007435	NA	0.000734703	0.000178098	down	4.00659
CUST_4239_PI406199772	CD577247.1	cytochrome b	0.000539256	5.8283e-05	down	4.00478
CUST_12948_PI406199769	combined_c6615	atp synthase subunit mitochondrial	0.000561871	7.57582e-05	down	3.98995
CUST_4181_PI406199772	CD577276.1	atp synthase lipid-binding mitochondrial precursor	0.000935665	0.000315767	down	3.9868
CUST_10087_PI426302897	Afun010087	AGAP012233-PA [Anopheles gambiae str. PEST]	0.000504786	5.04471e-05	down	3.98429
CUST_762_PI426302897	Afun000762	NA	0.000992009	0.000373726	down	3.98248
CUST_4066_PI406199772	CD577334.1	cytochrome c oxidase subunit iv	0.000387061	2.08374e-05	down	3.98213
CUST_7566_PI406199769	combined_c3830	---NA---	0.000505662	5.20497e-05	down	3.97908
CUST_7973_PI406199769	combined_c4036	---NA---	0.00198219	0.00174065	down	3.97377
CUST_5066_PI406199769	combined_c2567	---NA---	0.000498661	4.82493e-05	down	3.97054
CUST_3806_PI406199772	CD577474.1	cytochrome c oxidase subunit va	0.00186434	0.00153411	down	3.96753
CUST_12641_PI406199769	combined_c6449	glutathione-s-transferase gst	0.000387061	1.4018e-05	down	3.96577
CUST_4179_PI406199772	CD577277.1	atp synthase lipid-binding mitochondrial precursor	0.00112239	0.000479456	down	3.96294
CUST_11992_PI406199769	combined_c6100	---NA---	0.00162229	0.00109711	down	3.95871
CUST_437_PI406199769	combined_c221	cytochrome b	0.0013924	0.000797506	down	3.95553
CUST_4230_PI406199772	CD577252.1	cytochrome b	0.000626763	0.000110966	down	3.9532
CUST_1086_PI406199772	EE590087.1	gsg6 salivary protein	0.00191655	0.00162754	down	3.95164
CUST_4177_PI406199772	CD577278.1	---NA---	0.000877315	0.000259743	down	3.95133
CUST_4052_PI406199772	CD577341.1	cytochrome c oxidase subunit iv	0.000626388	0.000109956	down	3.94199
CUST_7688_PI426302897	Afun007688	nadh ubiquinone oxidoreductase	8.78745e-05	1.52427e-07	down	3.94101
CUST_4240_PI406199772	CD577247.1	cytochrome b	0.000659329	0.000127251	down	3.94076
CUST_16069_PI406199769	combined_c8519	cytochrome b	0.00177438	0.00134307	down	3.92929
CUST_4185_PI406199772	CD577274.1	atp synthase lipid-binding mitochondrial precursor	0.000561871	7.19367e-05	down	3.92233
CUST_3724_PI406199772	CD577521.1	mitochondrial cytochrome c oxidase subunit 6b	0.00198219	0.00173953	down	3.91966
CUST_4182_PI406199772	CD577276.1	atp synthase lipid-binding mitochondrial precursor	0.000561871	7.75228e-05	down	3.91871
CUST_8490_PI426302897	Afun008490	prophenoloxidase	0.00188668	0.00157013	down	3.90373
CUST_4054_PI406199772	CD577340.1	cytochrome c oxidase subunit iv	0.000621683	0.000107827	down	3.90174
CUST_4161_PI406199772	CD577286.1	atp synthase lipid-binding mitochondrial precursor	0.000504786	5.16997e-05	down	3.89052
CUST_4180_PI406199772	CD577277.1	atp synthase lipid-binding mitochondrial precursor	0.0013211	0.000703757	down	3.88894
CUST_1752_PI406199769	combined_c885	---NA---	0.00130964	0.000688849	down	3.8882
CUST_4051_PI406199772	CD577341.1	cytochrome c oxidase subunit iv	0.000387061	9.20437e-06	down	3.88339
CUST_12814_PI426302897	Afun012814	AGAP000041-PA [Anopheles gambiae str. PEST]	0.000387061	1.43538e-05	down	3.88082
CUST_7957_PI426302897	Afun007957	succinyl-coa synthetase beta chain	0.000325139	4.5044e-06	down	3.87998
CUST_4489_PI406199769	combined_c2270	---NA---	0.000705276	0.000149912	down	3.87576
CUST_3656_PI406199772	CD577555.1	mitochondrial cytochrome c oxidase subunit 5b isoform 1	0.00065683	0.000122231	down	3.87113
CUST_6603_PI426302897	Afun006603	neuronal acetylcholine receptor subunit beta-3	0.00186806	0.00154319	down	3.86651
CUST_8191_PI426302897	Afun008191	cuticle protein 7	0.0011374	0.000494715	down	3.86285
CUST_140_PI426302897	Afun000140	aconitase cg9244-pb	0.00164068	0.00113166	down	3.8587
CUST_4053_PI406199772	CD577340.1	cytochrome c oxidase subunit iv	0.000561871	7.22377e-05	down	3.85789
CUST_15438_PI426302897	Afun015438	neuronal acetylcholine receptor subunit beta-3	0.00212753	0.00207826	down	3.85664
CUST_7234_PI406199769	combined_c3662	atp synthase subunit mitochondrial	0.000575892	8.45926e-05	down	3.85588
CUST_14484_PI426302897	Afun014484	AGAP007357-PA [Anopheles gambiae str. PEST]	0.00073263	0.000177219	down	3.8532
CUST_15086_PI426302897	Afun015086	chitin deacetylase 4	0.002083	0.00195866	down	3.84521
CUST_3482_PI406199769	combined_c176	---NA---	0.000939939	0.000323149	down	3.84069
CUST_3305_PI406199772	CD577740.1	nadh dehydrogenase 1 alpha subcomplex subunit 12	0.000910708	0.00029382	down	3.83606
CUST_7235_PI406199769	combined_c3662	atp synthase subunit mitochondrial	0.000749898	0.000187957	down	3.82871
CUST_5067_PI406199769	combined_c2567	---NA---	0.000450784	3.77525e-05	down	3.82694
CUST_2615_PI406199772	CD578093.1	AGAP003778-PA [Anopheles gambiae str. PEST]	0.00108848	0.00044893	down	3.8268
CUST_4857_PI406199772	BU039019.1	lethal neo18	0.000697398	0.000146209	down	3.81956
CUST_1266_PI406199772	EE589891.1	mitochondrial cytochrome c oxidase subunit 6b	0.00210408	0.002006	down	3.8112
CUST_322_PI406199769	combined_c1629	hypothetical protein AND_21766 [Anopheles darlingi]	0.00178371	0.00136413	down	3.81032
CUST_11537_PI426302897	Afun011537	AGAP005243-PA [Anopheles gambiae str. PEST]	0.000658933	0.000126235	down	3.80953
CUST_3320_PI406199772	CD577733.1	mitochondrial atp synthase b chain	0.00065683	0.000121395	down	3.78246
CUST_4248_PI406199772	CD577243.1	cytochrome b	0.000976478	0.00036084	down	3.78213
CUST_3687_PI406199772	CD577539.1	atp synthase subunit mitochondrial	0.000561871	7.73081e-05	down	3.77972
CUST_2847_PI406199772	CD577976.1	mitochondrial nadh:ubiquinone oxidoreductase esss	0.0013924	0.000794079	down	3.77962
CUST_3487_PI406199772	CD577643.1	ubiquinone binding	0.00184375	0.00146166	down	3.7638
CUST_8001_PI426302897	Afun008001	AGAP010032-PA [Anopheles gambiae str. PEST]	0.000387061	2.37314e-05	down	3.76298
CUST_3690_PI406199772	CD577538.1	mitochondrial atp synthase gamma-subunit	0.000579321	8.67639e-05	down	3.75432
CUST_3669_PI406199772	CD577548.1	cytochrome oxidase subunit 1	0.000561871	7.4787e-05	down	3.74811
CUST_4168_PI406199772	CD577283.1	mitochondrial atp synthase lipid binding protein precursor	0.000724267	0.000163753	down	3.7427
CUST_7710_PI426302897	Afun007710	ugp	0.000749255	0.000185868	down	3.74156
CUST_13267_PI406199769	combined_c6787	clipa6 protein	0.000724267	0.000160655	down	3.73994
CUST_2743_PI406199769	combined_c1383	---NA---	0.00151234	0.000965782	down	3.72626
CUST_864_PI426302897	Afun000864	lim domain-binding protein	0.00114678	0.000509633	down	3.72608
CUST_3573_PI406199772	CD577596.1	nadh-ubiquinone oxidoreductase ashi subunit	0.001033	0.000408848	down	3.72399
CUST_4999_PI406199769	combined_c2532	isoform c	0.000554176	6.25652e-05	down	3.71167
CUST_4935_PI406199769	combined_c2500	---NA---	0.000686621	0.000139417	down	3.71049
CUST_4235_PI406199772	CD577249.1	cytochrome b	0.0013211	0.000703556	down	3.70608
CUST_12949_PI406199769	combined_c6615	atp synthase subunit mitochondrial	0.00137649	0.000771484	down	3.69107
CUST_3260_PI406199772	CD577763.1	ubiquinol-cytochrome c reductase complex core protein	0.00129148	0.000660696	down	3.68972
CUST_13266_PI406199769	combined_c6787	clipa6 protein	0.000992074	0.00037442	down	3.68777
CUST_12382_PI426302897	Afun012382	AGAP011184-PA [Anopheles gambiae str. PEST]	0.00112563	0.000483735	down	3.68404
CUST_3685_PI406199772	CD577540.1	mitochondrial atp synthase gamma-subunit	0.000610734	0.00010324	down	3.68271
CUST_11672_PI426302897	Afun011672	map kinase phosphatase	0.000610734	0.000104042	down	3.67943
CUST_4998_PI406199769	combined_c2532	isoform c	0.000387061	1.24137e-05	down	3.67809
CUST_3686_PI406199772	CD577540.1	mitochondrial atp synthase gamma-subunit	0.000948035	0.000336344	down	3.67488
CUST_4176_PI406199772	CD577279.1	atp synthase lipid-binding mitochondrial precursor	0.00144214	0.000857542	down	3.67214
CUST_751_PI406199772	EE589480.1	---NA---	0.00197553	0.00172218	down	3.6642
CUST_4057_PI406199772	CD577338.1	cytochrome c oxidase subunit iv	0.000387061	1.86205e-05	down	3.65336
CUST_13799_PI426302897	Afun013799	serine protease 14	0.000230938	1.66399e-06	down	3.64835
CUST_3006_PI406199772	CD577897.1	atp synthase delta chain	0.00143574	0.000845338	down	3.64829
CUST_11059_PI406199769	combined_c5614	---NA---	0.00130761	0.000683466	down	3.64093
CUST_1712_PI406199769	combined_c865	stretch regulated skeletal muscle	0.000745156	0.000184467	down	3.63861
CUST_7273_PI426302897	Afun007273	ubiquinol-cytochrome c reductase iron-sulfur subunit	0.000629957	0.000111855	down	3.637
CUST_4924_PI426302897	Afun004924	AGAP000041-PA [Anopheles gambiae str. PEST]	0.000447983	3.59678e-05	down	3.61592
CUST_4186_PI406199772	CD577274.1	atp synthase lipid-binding mitochondrial precursor	0.00194245	0.00165913	down	3.60829
CUST_1671_PI406199769	combined_c844	isoform b	0.000387061	1.55926e-05	down	3.60359
CUST_4494_PI426302897	Afun004494	AGAP006776-PA [Anopheles gambiae str. PEST]	0.00138154	0.000782851	down	3.60099
CUST_905_PI406199772	EE589326.1	cytochrome c oxidase subunit i	0.00055535	6.48811e-05	down	3.59743
CUST_7387_PI426302897	Afun007387	succinate dehydrogenase	0.000554176	6.25124e-05	down	3.58752
CUST_2707_PI426302897	Afun002707	lysozyme c-6	0.00157776	0.00104238	down	3.58747
CUST_3800_PI406199772	CD577477.1	cytochrome c oxidase subunit va	0.00199514	0.00177328	down	3.58663
CUST_5233_PI406199769	combined_c2650	---NA---	0.000583002	8.8293e-05	down	3.58301
CUST_4160_PI406199772	CD577287.1	atp synthase lipid-binding mitochondrial precursor	0.000841046	0.000240237	down	3.58124
CUST_3334_PI406199772	CD577725.1	nadh dehydrogenase subunit 1	0.00202541	0.00185029	down	3.56879
CUST_14129_PI426302897	Afun014129	cuticular protein isoform b	0.000208646	1.37404e-06	down	3.56695
CUST_3799_PI406199772	CD577477.1	cytochrome c oxidase subunit va	0.00184375	0.00146455	down	3.53845
CUST_3691_PI406199772	CD577537.1	mitochondrial atp synthase gamma-subunit	0.000962406	0.000346247	down	3.53731
CUST_3574_PI406199772	CD577596.1	nadh-ubiquinone oxidoreductase ashi subunit	0.00208388	0.00196376	down	3.53151
CUST_1747_PI406199769	combined_c882	---NA---	0.000387061	1.96114e-05	down	3.50867
CUST_15710_PI406199769	combined_c8337	nadh dehydrogenase subunit 5	0.000387061	1.53986e-05	down	3.50728
CUST_3670_PI406199772	CD577548.1	cytochrome oxidase subunit 1	0.000647912	0.000117378	down	3.49843
CUST_3318_PI406199772	CD577734.1	mitochondrial atp synthase b chain	0.00124391	0.00061267	down	3.48963
CUST_10134_PI406199769	combined_c5134	---NA---	0.00174828	0.00131009	down	3.48639
CUST_4208_PI406199769	combined_c2130	isocitrate dehydrogenase	0.00107273	0.000441127	down	3.48568
CUST_5_PI406199775	CYP6AA4	cytochrome p450	0.00146356	0.000877533	down	3.48099
CUST_3308_PI406199772	CD577739.1	nadh dehydrogenase 1 alpha subcomplex subunit 12	0.00185654	0.00151699	down	3.47553
CUST_4058_PI406199772	CD577338.1	cytochrome c oxidase subunit iv	0.00124981	0.00061622	down	3.47332
CUST_9429_PI426302897	Afun009429	isoform d	0.000666572	0.000129678	down	3.4706
CUST_10064_PI406199769	combined_c5099	---NA---	0.000686621	0.000139129	down	3.461
CUST_6341_PI406199769	combined_c3206	nadh-ubiquinone oxidoreductase flavoprotein 1	0.00172632	0.00126442	down	3.45121
CUST_7832_PI406199769	combined_c3965	---NA---	0.00137358	0.000761372	down	3.44702
CUST_1670_PI406199769	combined_c844	isoform b	0.000387061	1.88813e-05	down	3.44102
CUST_3641_PI406199772	CD577562.1	atp synthase subunit mitochondrial	0.00137049	0.000757544	down	3.43763
CUST_4162_PI406199772	CD577286.1	atp synthase lipid-binding mitochondrial precursor	0.00089107	0.000274246	down	3.43761
CUST_4178_PI406199772	CD577278.1	---NA---	0.000891107	0.000274716	down	3.43315
CUST_2928_PI406199772	CD577936.1	succinate dehydrogenase	0.000450784	3.77146e-05	down	3.43217
CUST_15487_PI406199769	combined_c8226	atp synthase subunit mitochondrial	0.000561558	6.74379e-05	down	3.43191
CUST_4522_PI426302897	Afun004522	gram-negative bacteria binding protein	0.00155861	0.00102306	down	3.42705
CUST_37_PI406199769	combined_c1899	hypothetical protein AND_03841 [Anopheles darlingi]	0.000849729	0.000245341	down	3.418
CUST_3883_PI406199769	combined_c1961	---NA---	0.00030388	2.69392e-06	down	3.41673
CUST_13380_PI426302897	Afun013380	prophenoloxidase (agap004981-pa)	0.00120853	0.000583474	down	3.40562
CUST_15445_PI426302897	Afun015445	adam 12	0.000892541	0.000276077	down	3.40505
CUST_4188_PI406199772	CD577273.1	atp synthase lipid-binding mitochondrial precursor	0.00113346	0.000489434	down	3.40492
CUST_3319_PI406199772	CD577733.1	mitochondrial atp synthase b chain	0.00127279	0.000644582	down	3.40461
CUST_8440_PI426302897	Afun008440	mitochondrial sideroflexin tricarboxylate transporter	0.000724491	0.000168042	down	3.40438
CUST_4166_PI406199772	CD577284.1	atp synthase lipid-binding mitochondrial precursor	0.000554176	6.22936e-05	down	3.40327
CUST_7739_PI426302897	Afun007739	glycogen synthase	0.000387061	1.0601e-05	down	3.40324
CUST_14845_PI426302897	Afun014845	AGAP011530-PA [Anopheles gambiae str. PEST]	0.00117744	0.000542484	down	3.40233
CUST_4167_PI406199772	CD577283.1	mitochondrial atp synthase lipid binding protein precursor	0.000975732	0.000357771	down	3.40187
CUST_6771_PI406199769	combined_c3424	nadh:ubiquinone dehydrogenase	0.00106683	0.000435261	down	3.4011
CUST_4229_PI406199772	CD577252.1	cytochrome b	0.00055535	6.46016e-05	down	3.39497
CUST_4067_PI406199772	CD577333.1	cytochrome c oxidase subunit iv	0.000444682	3.494e-05	down	3.39199
CUST_3689_PI406199772	CD577538.1	mitochondrial atp synthase gamma-subunit	0.000926656	0.000303347	down	3.38817
CUST_4165_PI406199772	CD577284.1	atp synthase lipid-binding mitochondrial precursor	0.000603987	9.63951e-05	down	3.38653
CUST_566_PI406199798	AGAP000523-RA___X	atp synthase lipid-binding mitochondrial precursor	0.000387061	2.05085e-05	down	3.3817
CUST_4242_PI406199772	CD577246.1	cytochrome b	0.0011565	0.000519619	down	3.37004
CUST_15639_PI406199769	combined_c8302	atp synthase subunit mitochondrial	0.00104333	0.000417851	down	3.3699
CUST_15104_PI426302897	Afun015104	sodium dicarboxylate	0.000369356	5.51278e-06	down	3.36606
CUST_972_PI406199772	EE589265.1	sg3 protein	0.00188668	0.00156604	down	3.36362
CUST_4072_PI406199772	CD577331.1	---NA---	0.000727904	0.000175326	down	3.35483
CUST_1430_PI426302897	Afun001430	mind- isoform c	0.000610734	0.000102672	down	3.35157
CUST_14300_PI426302897	Afun014300	zinc finger protein	0.00171775	0.00124002	down	3.34372
CUST_11254_PI426302897	Afun011254	leucine rich repeat containing 15	0.00125577	0.000626269	down	3.34359
CUST_14011_PI426302897	Afun014011	AGAP007007-PA [Anopheles gambiae str. PEST]	0.000502528	4.94517e-05	down	3.3428
CUST_3882_PI406199769	combined_c1961	---NA---	0.000585829	9.04522e-05	down	3.33806
CUST_15729_PI406199769	combined_c8347	atp synthase subunit mitochondrial	0.000910069	0.000289142	down	3.337
CUST_10226_PI426302897	Afun010226	rna binding region containing protein 1	0.000387061	1.20667e-05	down	3.33618
CUST_6652_PI406199769	combined_c3364	AGAP009859-PA [Anopheles gambiae str. PEST]	0.000799873	0.000215988	down	3.33165
CUST_3674_PI406199772	CD577546.1	cytochrome oxidase subunit i	0.000609757	0.000100897	down	3.32746
CUST_3567_PI406199772	CD577599.1	nadh-ubiquinone oxidoreductase ashi subunit	0.000659329	0.000127199	down	3.32453
CUST_850_PI406199769	combined_c431	cytochrome c oxidase subunit i	0.00097571	0.000356539	down	3.32251
CUST_4159_PI406199772	CD577287.1	atp synthase lipid-binding mitochondrial precursor	0.000871853	0.00025532	down	3.31326
CUST_3483_PI406199769	combined_c176	---NA---	0.000724267	0.000159255	down	3.31288
CUST_15343_PI406199769	combined_c8153	---NA---	0.000935665	0.000317499	down	3.31263
CUST_4071_PI406199772	CD577331.1	---NA---	0.00154207	0.000997623	down	3.30818
CUST_7479_PI426302897	Afun007479	salivary cysteine-rich peptide	0.000387061	1.66256e-05	down	3.30609
CUST_7327_PI426302897	Afun007327	atp synthase delta chain	0.000914502	0.000296519	down	3.30278
CUST_3120_PI406199769	combined_c1575	---NA---	0.00197316	0.00170811	down	3.2964
CUST_4076_PI406199772	CD577329.1	cytochrome c oxidase subunit iv	0.000387061	2.01168e-05	down	3.29446
CUST_3642_PI406199772	CD577562.1	atp synthase subunit mitochondrial	0.001033	0.000409374	down	3.28997
CUST_38_PI406199769	combined_c1899	hypothetical protein AND_03841 [Anopheles darlingi]	0.000686621	0.000139586	down	3.28412
CUST_4227_PI406199772	CD577253.1	cytochrome b	0.000939939	0.000323068	down	3.28366
CUST_3637_PI406199772	CD577564.1	stretch regulated skeletal muscle	0.000996981	0.000378436	down	3.2823
CUST_3488_PI406199772	CD577643.1	ubiquinone binding	0.00173897	0.00129237	down	3.2772
CUST_15344_PI406199769	combined_c8153	---NA---	0.00137722	0.000775277	down	3.27536
CUST_4171_PI406199772	CD577281.1	atp synthase lipid-binding mitochondrial precursor	0.00106308	0.000431142	down	3.27523
CUST_4256_PI426302897	Afun004256	rhomboid	0.000935665	0.000318072	down	3.27372
CUST_14843_PI406199769	combined_c7862	atp synthase gamma subunit	0.000783159	0.000207176	down	3.27031
CUST_8300_PI406199769	combined_c4203	cg8844	0.000387061	1.07775e-05	down	3.26732
CUST_10953_PI426302897	Afun010953	AGAP003751-PA [Anopheles gambiae str. PEST]	0.000724491	0.000166257	down	3.26495
CUST_4172_PI406199772	CD577281.1	atp synthase lipid-binding mitochondrial precursor	0.000626388	0.000108967	down	3.261
CUST_3899_PI426302897	Afun003899	ca- isoform c	0.00182917	0.00143602	down	3.25485
CUST_8232_PI426302897	Afun008232	monocarboxylate transporter	0.000387061	1.79934e-05	down	3.2487
CUST_854_PI406199798	AGAP000984-RA___X	isoform a	0.000749607	0.000186727	down	3.24283
CUST_10256_PI426302897	Afun010256	juvenile hormone esterase	0.000393428	2.63231e-05	down	3.24209
CUST_1991_PI426302897	Afun001991	rolling pebbles	0.000560902	6.6396e-05	down	3.23878
CUST_7850_PI426302897	Afun007850	dimeric dihydrodiol dehydrogenase	0.00151995	0.000974708	down	3.23631
CUST_4847_PI406199769	combined_c2455	---NA---	0.0005778	8.62333e-05	down	3.22761
CUST_3317_PI406199772	CD577734.1	mitochondrial atp synthase b chain	0.000724988	0.000171266	down	3.22548
CUST_3668_PI406199772	CD577549.1	---NA---	0.00105123	0.000423089	down	3.22387
CUST_10065_PI406199769	combined_c5099	---NA---	0.000555309	6.37333e-05	down	3.21844
CUST_2416_PI406199769	combined_c122	muscle-specific protein 20	0.000398805	2.6888e-05	down	3.21366
CUST_8348_PI406199769	combined_c4227	circadian clock-controlled	0.000325139	4.4977e-06	down	3.20779
CUST_14260_PI406199769	combined_c7441	---NA---	0.000454926	4.00372e-05	down	3.2051
CUST_9118_PI426302897	Afun009118	eukaryotic translation initiation factor 3 subunit 7	0.000713771	0.000154289	down	3.20468
CUST_3666_PI406199772	CD577550.1	cytochrome oxidase subunit 1	0.000696326	0.00014466	down	3.19948
CUST_3989_PI406199769	combined_c2015	---NA---	0.00199316	0.00175927	down	3.19348
CUST_15627_PI406199769	combined_c8296	atp synthase subunit mitochondrial	0.000696326	0.000144912	down	3.19343
CUST_8357_PI426302897	Afun008357	laminin subunit beta-1	0.00204884	0.00190649	down	3.19079
CUST_11015_PI426302897	Afun011015	AGAP003024-PB [Anopheles gambiae str. PEST]	0.000871853	0.000255767	down	3.18688
CUST_7316_PI406199798	AGAP007336-RA___2L	isoform c	0.00152388	0.00097801	down	3.18515
CUST_8301_PI406199769	combined_c4203	cg8844	0.000387061	1.49492e-05	down	3.18298
CUST_10635_PI406199769	combined_c5388	---NA---	0.000575892	8.38779e-05	down	3.17952
CUST_4715_PI426302897	Afun004715	rho-gtpase-activating protein	0.00030388	2.81515e-06	down	3.17623
CUST_15219_PI406199769	combined_c8088	---NA---	0.000775281	0.000203496	down	3.16998
CUST_121_PI426302897	Afun000121	NA	0.000393428	2.62182e-05	down	3.16901
CUST_8818_PI406199769	combined_c4466	cytochrome c oxidase subunit va	0.000696326	0.000145311	down	3.16815
CUST_3815_PI406199772	CD577469.1	mitochondrial cytochrome c oxidase subunit 7c	0.000910069	0.000290866	down	3.16197
CUST_11834_PI426302897	Afun011834	anopheles gambiae pest agap012747-pa	0.000450784	3.94407e-05	down	3.1592
CUST_13390_PI426302897	Afun013390	cuticular protein rr-1 family (agap000344-pa)	0.000585829	9.04227e-05	down	3.15803
CUST_8349_PI406199769	combined_c4227	circadian clock-controlled	0.000866745	0.000252332	down	3.14897
CUST_4075_PI406199772	CD577329.1	cytochrome c oxidase subunit iv	0.000706496	0.000150899	down	3.14712
CUST_1805_PI426302897	Afun001805	conserved hypothetical protein [Culex quinquefasciatus]	0.00065683	0.000121044	down	3.14683
CUST_11338_PI406199769	combined_c5757	lysozyme c-6	0.000387061	1.69576e-05	down	3.13937
CUST_5513_PI406199769	combined_c2790	---NA---	0.00115197	0.000516399	down	3.13245
CUST_8767_PI406199769	combined_c4440	af134900_2pol-like protein	0.0014785	0.000906564	down	3.13152
CUST_2501_PI426302897	Afun002501	zinc iron transporter	0.00203733	0.00187689	down	3.12196
CUST_503_PI426302897	Afun000503	laminin a	0.000387061	1.91861e-05	down	3.12059
CUST_4041_PI406199769	combined_c2043	---NA---	0.000940576	0.000324197	down	3.11364
CUST_8256_PI426302897	Afun008256	hemolymph proteinase 19	0.000658933	0.000126496	down	3.10592
CUST_3665_PI406199772	CD577550.1	cytochrome oxidase subunit 1	0.000561871	7.03699e-05	down	3.10383
CUST_4718_PI406199798	AGAP004544-RA___2R	isoform f	0.00200836	0.00181206	down	3.10259
CUST_10105_PI406199769	combined_c5119	hypothetical protein AND_07370 [Anopheles darlingi]	0.000910069	0.000289211	down	3.09124
CUST_9326_PI426302897	Afun009326	AGAP010573-PA [Anopheles gambiae str. PEST]	0.00211509	0.0020287	down	3.08793
CUST_4164_PI406199772	CD577285.1	atp synthase lipid-binding mitochondrial precursor	0.000830403	0.000232399	down	3.08268
CUST_868_PI406199772	EE589359.1	---NA---	0.00186806	0.00154252	down	3.08218
CUST_1464_PI406199769	combined_c741	atp synthase alpha subunit mitochondrial	0.000596654	9.3298e-05	down	3.08184
CUST_9389_PI426302897	Afun009389	superoxide dismutase	0.000561871	7.79922e-05	down	3.08162
CUST_1664_PI406199772	EE589468.1	sg3 protein	0.0019183	0.00163001	down	3.07944
CUST_2969_PI406199772	CD577915.1	mdl1	0.00130465	0.000676006	down	3.07916
CUST_11165_PI426302897	Afun011165	dipeptidyl peptidase	0.000561871	7.40713e-05	down	3.07775
CUST_14461_PI406199769	combined_c7564	glycerol-3-phosphate dehydrogenase	0.00129253	0.000661897	down	3.07488
CUST_3667_PI406199772	CD577549.1	---NA---	0.000563067	7.88236e-05	down	3.07416
CUST_4074_PI406199772	CD577330.1	cytochrome c oxidase subunit iv	0.000724491	0.000168518	down	3.07223
CUST_15206_PI406199769	combined_c8081	---NA---	0.000554176	6.28647e-05	down	3.07095
CUST_6143_PI406199769	combined_c3107	nadh dehydrogenase	0.00191655	0.0016275	down	3.0697
CUST_1592_PI406199772	EE589544.1	ge rich salivary gland protein	0.00204877	0.00190494	down	3.06904
CUST_3717_PI406199772	CD577524.1	cytochrome c -subunit	0.0011166	0.000474387	down	3.06893
CUST_4040_PI406199769	combined_c2043	---NA---	0.00072023	0.000157166	down	3.0646
CUST_2515_PI406199772	CD578143.1	nadh dehydrogenase subunit 2	0.00199779	0.0017901	down	3.06365
CUST_3709_PI406199772	CD577528.1	kda midgut protein	0.00150975	0.00095496	down	3.06357
CUST_6653_PI406199769	combined_c3364	AGAP009859-PA [Anopheles gambiae str. PEST]	0.00163008	0.00110723	down	3.06296
CUST_4073_PI406199772	CD577330.1	cytochrome c oxidase subunit iv	0.00109217	0.000454182	down	3.06029
CUST_11343_PI426302897	Afun011343	isoform h	0.000726951	0.000174625	down	3.05359
CUST_6685_PI406199769	combined_c3380	---NA---	0.00075522	0.000190068	down	3.05155
CUST_3643_PI406199772	CD577561.1	atp synthase subunit mitochondrial	0.00183109	0.00144094	down	3.05018
CUST_1762_PI406199772	EE589362.1	nadh-plastoquinone oxidoreductase	0.00184451	0.00148479	down	3.04868
CUST_14574_PI406199769	combined_c7644	---NA---	0.000991902	0.000373176	down	3.04295
CUST_13840_PI406199769	combined_c7131	AGAP000969-PC [Anopheles gambiae str. PEST]	0.000670116	0.000133219	down	3.04103
CUST_14772_PI406199769	combined_c7826	---NA---	0.000724491	0.000166509	down	3.03231
CUST_3024_PI406199772	CD577888.1	phosphoglyceromutase	0.000387061	2.20693e-05	down	3.02814
CUST_4155_PI406199772	CD577289.1	atp synthase lipid-binding mitochondrial precursor	0.000835936	0.000234905	down	3.02762
CUST_3802_PI426302897	Afun003802	NA	0.0013924	0.000791482	down	3.01644
CUST_516_PI406199788	gb-Cytochrome_c	cytochrome c	0.00139655	0.000800696	down	3.01623
CUST_15370_PI406199769	combined_c8166	---NA---	0.00120853	0.000585006	down	3.01622
CUST_1426_PI426302897	Afun001426	NA	0.00204681	0.00189933	down	3.01589
CUST_9932_PI426302897	Afun009932	max binding mnt	0.00168174	0.00118492	down	3.00481
CUST_11339_PI406199769	combined_c5757	lysozyme c-6	0.000387061	2.03472e-05	down	3.0041
CUST_10492_PI426302897	Afun010492	y9619_drome ame: full=cbm21 domain-containing protein cg9619	0.00137722	0.000775439	down	3.00349
CUST_4236_PI406199772	CD577249.1	cytochrome b	0.000575892	8.39365e-05	down	3.00259
CUST_1061_PI406199772	EE590115.1	mitochondrial cytochrome c oxidase subunit 6c	0.00121362	0.000590258	down	3.00008
CUST_3306_PI406199772	CD577740.1	nadh dehydrogenase 1 alpha subcomplex subunit 12	0.00191556	0.00162183	down	2.99838
CUST_15220_PI406199769	combined_c8088	---NA---	0.000575892	8.39829e-05	down	2.98857
CUST_4069_PI406199772	CD577332.1	cytochrome c oxidase subunit iv	0.00120827	0.000572829	down	2.98281
CUST_1761_PI406199772	EE589362.1	nadh-plastoquinone oxidoreductase	0.00174678	0.00130716	down	2.98078
CUST_14848_PI406199769	combined_c7864	atp synthase subunit mitochondrial	0.0021351	0.00210492	down	2.98029
CUST_13677_PI406199769	combined_c7023	mitochondrial processing peptidase beta subunit	0.00189359	0.00157993	down	2.97719
CUST_3814_PI406199772	CD577470.1	mitochondrial cytochrome c oxidase subunit 7c	0.00194245	0.00166153	down	2.97451
CUST_3015_PI406199769	combined_c152	nadh:ubiquinone dehydrogenase	0.000387061	1.89115e-05	down	2.97139
CUST_14460_PI406199769	combined_c7564	glycerol-3-phosphate dehydrogenase	0.00171775	0.00124212	down	2.97005
CUST_10261_PI426302897	Afun010261	serpin 17 inhibitory serine protease inhibitor	0.000561871	7.28174e-05	down	2.96191
CUST_9186_PI426302897	Afun009186	kda salivary protein	0.000999222	0.000381589	down	2.95955
CUST_12591_PI406199769	combined_c6422	---NA---	0.00174417	0.00130244	down	2.95725
CUST_8819_PI406199769	combined_c4466	cytochrome c oxidase subunit va	0.000926656	0.000304324	down	2.95313
CUST_14771_PI406199769	combined_c7826	---NA---	0.000877315	0.000262337	down	2.95159
CUST_2417_PI406199769	combined_c122	muscle-specific protein 20	0.000935665	0.000317093	down	2.94911
CUST_4154_PI406199772	CD577290.1	---NA---	0.0011543	0.000518037	down	2.94785
CUST_6011_PI406199769	combined_c3040	mitochondrial hydrogen-transporting atp synthase coupling factor f	0.000855978	0.000248026	down	2.94389
CUST_2972_PI406199769	combined_c15	---NA---	0.00104333	0.000417444	down	2.94166
CUST_5415_PI406199769	combined_c2741	isoform c	0.00139787	0.000804466	down	2.94147
CUST_10304_PI406199769	combined_c5220	---NA---	0.00199514	0.00176806	down	2.93879
CUST_1812_PI426302897	Afun001812	NA	0.00203358	0.00186821	down	2.93874
CUST_2415_PI426302897	Afun002415	NA	0.000985731	0.000365274	down	2.93804
CUST_5394_PI406199769	combined_c2731	---NA---	0.000619405	0.000106813	down	2.93682
CUST_7467_PI426302897	Afun007467	nadh-ubiquinone oxidoreductase 75 kda subunit	0.00171775	0.00123948	down	2.93615
CUST_5107_PI406199772	BU038888.1	protein serine threonine	0.00130805	0.000685327	down	2.93507
CUST_9159_PI426302897	Afun009159	alpha-1 type iv collagen	0.000450784	3.93911e-05	down	2.93502
CUST_7615_PI406199769	combined_c3854	---NA---	0.0020459	0.0018928	down	2.93456
CUST_4169_PI406199772	CD577282.1	atp synthase lipid-binding mitochondrial precursor	0.00125481	0.000622177	down	2.93114
CUST_7257_PI426302897	Afun007257	nadh:ubiquinone dehydrogenase	0.000387061	8.41615e-06	down	2.92909
CUST_14736_PI406199769	combined_c7808	---NA---	0.000910069	0.00028948	down	2.92821
CUST_767_PI406199769	combined_c386	---NA---	0.000764307	0.000194039	down	2.92706
CUST_6706_PI406199769	combined_c3391	---NA---	0.00101805	0.000396111	down	2.92011
CUST_8895_PI426302897	Afun008895	sdhf2_aedae ame: full=succinate dehydrogenase assembly factor mitochondrial short=sdh assembly factor 2 ame: full=succinate dehydrogenase subunit mitochondrial flags: precursor	0.000387061	1.18254e-05	down	2.91685
CUST_14847_PI406199769	combined_c7864	atp synthase subunit mitochondrial	0.000541882	5.88456e-05	down	2.91642
CUST_8111_PI426302897	Afun008111	udp-n-acetylglucosamine--peptide n-	0.000387061	1.20629e-05	down	2.90605
CUST_4846_PI406199769	combined_c2455	---NA---	0.00118492	0.000547635	down	2.90584
CUST_5414_PI406199769	combined_c2741	isoform c	0.00162209	0.00109603	down	2.9028
CUST_12590_PI406199769	combined_c6422	---NA---	0.00163261	0.00111553	down	2.90271
CUST_4170_PI406199772	CD577282.1	atp synthase lipid-binding mitochondrial precursor	0.00151092	0.000961368	down	2.89984
CUST_12_PI426302897	Afun000012	glyceraldehyde-3-phosphate dehydrogenase	0.00163528	0.00112273	down	2.89643
CUST_10533_PI426302897	Afun010533	serine protease	0.000910708	0.000293073	down	2.89208
CUST_3571_PI406199772	CD577597.1	nadh-ubiquinone oxidoreductase ashi subunit	0.000937666	0.000321403	down	2.89144
CUST_2988_PI406199769	combined_c1506	---NA---	0.000821415	0.000226174	down	2.88378
CUST_151_PI406199769	combined_c77	nadh:ubiquinone dehydrogenase	0.00142408	0.000832607	down	2.87978
CUST_12725_PI406199769	combined_c6495	mitochondrial hydrogen-transporting atp synthase coupling factor f	0.000875926	0.000257413	down	2.87793
CUST_1653_PI406199769	combined_c835	AGAP001323-PA [Anopheles gambiae str. PEST]	0.00186563	0.00153725	down	2.8714
CUST_4473_PI406199769	combined_c2262	---NA---	0.00168779	0.00119192	down	2.86689
CUST_2825_PI406199772	CD577987.1	mitochondrial atp synthase coupling factor 6	0.000907362	0.000287199	down	2.86591
CUST_9367_PI426302897	Afun009367	down syndrome cell adhesion molecule	0.00055535	6.43233e-05	down	2.86414
CUST_15223_PI426302897	Afun015223	anopheles gambiae pest agap012821-pa	0.000603987	9.8084e-05	down	2.86356
CUST_2516_PI406199772	CD578143.1	nadh dehydrogenase subunit 2	0.00113235	0.000488274	down	2.85991
CUST_14512_PI406199769	combined_c7600	---NA---	0.00137649	0.000766026	down	2.85964
CUST_8054_PI426302897	Afun008054	lrim1	0.0011892	0.000557448	down	2.85858
CUST_9343_PI426302897	Afun009343	membrane glycoprotein lig-1	0.00203595	0.00187248	down	2.85154
CUST_2921_PI406199772	CD577939.1	---NA---	0.000830403	0.000232229	down	2.84673
CUST_15015_PI406199769	combined_c7982	---NA---	0.0018819	0.00155937	down	2.84088
CUST_13683_PI426302897	Afun013683	AGAP005526-PA [Anopheles gambiae str. PEST]	0.0011892	0.000561562	down	2.83795
CUST_3813_PI406199772	CD577470.1	mitochondrial cytochrome c oxidase subunit 7c	0.00164634	0.00114274	down	2.8376
CUST_2826_PI406199772	CD577987.1	mitochondrial atp synthase coupling factor 6	0.000877315	0.000262098	down	2.83045
CUST_14575_PI406199769	combined_c7644	---NA---	0.00063857	0.000113885	down	2.82468
CUST_13071_PI406199769	combined_c6681	---NA---	0.000935665	0.000318791	down	2.82321
CUST_14749_PI406199769	combined_c7815	---NA---	0.000896446	0.0002778	down	2.82289
CUST_14384_PI406199769	combined_c7517	---NA---	0.000670116	0.000133684	down	2.82261
CUST_14701_PI426302897	Afun014701	AGAP003239-PA [Anopheles gambiae str. PEST]	0.00197558	0.00172612	down	2.82177
CUST_13905_PI426302897	Afun013905	isoform b	0.00112183	0.000478642	down	2.81783
CUST_15369_PI406199769	combined_c8166	---NA---	0.00124027	0.000608326	down	2.81692
CUST_6010_PI406199769	combined_c3040	mitochondrial hydrogen-transporting atp synthase coupling factor f	0.000724267	0.000161697	down	2.8146
CUST_7929_PI426302897	Afun007929	hypothetical protein AaeL_AAEL013319 [Aedes aegypti]	0.000610734	0.00010243	down	2.81351
CUST_3823_PI406199772	CD577465.1	mitochondrial cytochrome c oxidase subunit 7c	0.000444682	3.50162e-05	down	2.81248
CUST_969_PI426302897	Afun000969	homeobox protein prospero prox-1	0.00199514	0.00177499	down	2.81047
CUST_4156_PI406199772	CD577289.1	atp synthase lipid-binding mitochondrial precursor	0.000885398	0.000267138	down	2.80626
CUST_12167_PI426302897	Afun012167	AGAP011176-PA [Anopheles gambiae str. PEST]	0.00177438	0.00134774	down	2.80221
CUST_4153_PI406199772	CD577290.1	---NA---	0.000697398	0.000146443	down	2.7996
CUST_3569_PI406199772	CD577598.1	nadh-ubiquinone oxidoreductase ashi subunit	0.000561871	7.63516e-05	down	2.79819
CUST_14328_PI406199769	combined_c7479	---NA---	0.000937666	0.000321069	down	2.79739
CUST_15640_PI406199769	combined_c8302	atp synthase subunit mitochondrial	0.00155157	0.00101574	down	2.7958
CUST_12659_PI426302897	Afun012659	serine protease	0.00157588	0.00103815	down	2.79247
CUST_14414_PI406199769	combined_c7537	---NA---	0.000690251	0.000140679	down	2.79079
CUST_1835_PI406199772	EE589277.1	atp synthase beta	0.00103347	0.000410092	down	2.79001
CUST_3919_PI406199772	CD577416.1	---NA---	0.00120853	0.000586043	down	2.78794
CUST_3371_PI406199772	CD577706.1	hypothetical protein AND_26733 [Anopheles darlingi]	0.000561871	6.98782e-05	down	2.78792
CUST_3374_PI406199772	CD577705.1	mitochondrial cytochrome c oxidase subunit vic	0.00152614	0.000982603	down	2.78695
CUST_7393_PI426302897	Afun007393	brain protein 44	0.000736601	0.000179313	down	2.7822
CUST_9651_PI426302897	Afun009651	lysozyme i-1	0.000387061	2.1153e-05	down	2.77826
CUST_3014_PI406199769	combined_c152	nadh:ubiquinone dehydrogenase	0.000741215	0.000181584	down	2.77027
CUST_1420_PI426302897	Afun001420	protein kinase c	0.000608037	9.9514e-05	down	2.76812
CUST_15488_PI406199769	combined_c8226	atp synthase subunit mitochondrial	0.00109395	0.00045661	down	2.76712
CUST_4295_PI406199769	combined_c2173	---NA---	0.0011892	0.000558163	down	2.76242
CUST_7162_PI406199769	combined_c3626	---NA---	0.00042347	3.05125e-05	down	2.75832
CUST_3817_PI406199772	CD577468.1	cytochrome c oxidase subunit viic	0.00142006	0.000828008	down	2.75777
CUST_7634_PI426302897	Afun007634	mitochondrial ribosomal	0.00124271	0.000610804	down	2.75711
CUST_14385_PI406199769	combined_c7517	---NA---	0.000603987	9.82886e-05	down	2.7477
CUST_3964_PI406199772	CD577389.1	nadh dehydrogenase subunit 4	0.0013924	0.000797602	down	2.74753
CUST_5512_PI406199769	combined_c2790	---NA---	0.000943222	0.000327676	down	2.74625
CUST_12724_PI406199769	combined_c6495	mitochondrial hydrogen-transporting atp synthase coupling factor f	0.000724491	0.000165834	down	2.74506
CUST_6943_PI426302897	Afun006943	conserved hypothetical protein [Culex quinquefasciatus]	0.00163528	0.00112191	down	2.74488
CUST_3468_PI406199772	CD577653.1	h+ transporting atp synthase subunit e	0.00120853	0.000581222	down	2.73962
CUST_7163_PI406199769	combined_c3626	---NA---	0.000387061	1.89243e-05	down	2.73939
CUST_152_PI406199769	combined_c77	nadh:ubiquinone dehydrogenase	0.00159312	0.00106099	down	2.73855
CUST_13070_PI406199769	combined_c6681	---NA---	0.0011045	0.000464994	down	2.7379
CUST_1684_PI406199769	combined_c851	---NA---	0.00150298	0.000946442	down	2.72968
CUST_13965_PI426302897	Afun013965	sugar transporter	0.000927758	0.000307559	down	2.72774
CUST_6_PI406199775	CYP6AA4	cytochrome p450	0.000886893	0.000272048	down	2.72046
CUST_6444_PI406199769	combined_c3259	isoform d	0.00137722	0.000773395	down	2.71897
CUST_7416_PI426302897	Afun007416	cg8844	0.000713022	0.000153393	down	2.71761
CUST_322_PI426302897	Afun000322	NA	0.00092723	0.00030685	down	2.71416
CUST_5276_PI406199769	combined_c2672	cuticular protein 97eb	0.000467918	4.18414e-05	down	2.71176
CUST_10641_PI426302897	Afun010641	cral trio domain-containing protein	0.000842044	0.000242689	down	2.71175
CUST_3644_PI406199772	CD577561.1	atp synthase subunit mitochondrial	0.000950343	0.000339332	down	2.70951
CUST_5277_PI406199769	combined_c2672	cuticular protein 97eb	0.00157776	0.00104105	down	2.70897
CUST_8619_PI406199769	combined_c4364	---NA---	0.00114785	0.000513372	down	2.70873
CUST_14738_PI406199769	combined_c7809	---NA---	0.000561871	6.966e-05	down	2.70201
CUST_8702_PI406199769	combined_c4406	ubiquinol cytochrome c oxidoreductase-subunit -	0.00113235	0.0004882	down	2.69951
CUST_3207_PI426302897	Afun003207	NA	0.00167898	0.0011818	down	2.69635
CUST_10717_PI426302897	Afun010717	nicotinic acetylcholine receptor subunit alpha 4	0.00177438	0.00134948	down	2.69543
CUST_14627_PI406199769	combined_c7681	---NA---	0.0011892	0.000561715	down	2.69283
CUST_9865_PI406199769	combined_c4995	---NA---	0.00189641	0.00159349	down	2.69159
CUST_8552_PI426302897	Afun008552	uncharacterized conserved secreted glycine-rich protein	0.00144214	0.000855489	down	2.68951
CUST_11042_PI406199769	combined_c5606	---NA---	0.00213731	0.00211203	down	2.68625
CUST_4964_PI406199772	BU038961.1	malate dehydrogenase	0.00158975	0.00105547	down	2.68625
CUST_5519_PI406199769	combined_c2793	---NA---	0.0020459	0.00189525	down	2.68374
CUST_2989_PI406199769	combined_c1506	---NA---	0.000603987	9.68953e-05	down	2.68269
CUST_279_PI406199769	combined_c1418	arrestin homolog isoform 2	0.00172632	0.00127586	down	2.67674
CUST_4157_PI406199772	CD577288.1	atp synthase lipid-binding mitochondrial precursor	0.000428178	3.12924e-05	down	2.67541
CUST_14739_PI406199769	combined_c7810	---NA---	0.00090734	0.000286436	down	2.67109
CUST_12586_PI406199769	combined_c6420	---NA---	0.000561871	7.4089e-05	down	2.66735
CUST_6230_PI406199769	combined_c3151	---NA---	0.00133952	0.000723878	down	2.66473
CUST_3816_PI406199772	CD577469.1	mitochondrial cytochrome c oxidase subunit 7c	0.0013924	0.0007968	down	2.6642
CUST_4163_PI406199772	CD577285.1	atp synthase lipid-binding mitochondrial precursor	0.000707255	0.000151425	down	2.66321
CUST_14840_PI406199769	combined_c7860	---NA---	0.00177438	0.00134825	down	2.65989
CUST_1218_PI426302897	Afun001218	NA	0.000450784	3.91866e-05	down	2.65805
CUST_10611_PI426302897	Afun010611	AGAP011879-PA [Anopheles gambiae str. PEST]	0.000696326	0.000145484	down	2.65605
CUST_2441_PI426302897	Afun002441	NA	0.000991902	0.000372989	down	2.65218
CUST_3767_PI426302897	Afun003767	neuronal cell adhesion molecule	0.000208646	1.24808e-06	down	2.64362
CUST_15205_PI406199769	combined_c8081	---NA---	0.000713771	0.000154005	down	2.64273
CUST_4314_PI426302897	Afun004314	peroxidasin homolog	0.00135824	0.000742107	down	2.64239
CUST_7423_PI426302897	Afun007423	AGAP003027-PA [Anopheles gambiae str. PEST]	0.000311338	3.04448e-06	down	2.63992
CUST_1246_PI426302897	Afun001246	AGAP001606-PA [Anopheles gambiae str. PEST]	0.000787526	0.000209548	down	2.63824
CUST_14195_PI406199769	combined_c7383	---NA---	0.000964181	0.000348852	down	2.63791
CUST_3373_PI406199772	CD577705.1	mitochondrial cytochrome c oxidase subunit vic	0.0011892	0.000556243	down	2.63526
CUST_3467_PI406199772	CD577653.1	h+ transporting atp synthase subunit e	0.000504786	5.15607e-05	down	2.63467
CUST_10757_PI406199769	combined_c5457	hypothetical protein [Anopheles gambiae]	0.00155157	0.00101488	down	2.63019
CUST_13676_PI406199769	combined_c7023	mitochondrial processing peptidase beta subunit	0.000887161	0.000272586	down	2.62881
CUST_13392_PI406199769	combined_c6860	iron-sulfur cluster assembly 1 mitochondrial-like	0.000619405	0.000107011	down	2.61798
CUST_10826_PI426302897	Afun010826	still life	0.00144214	0.000853757	down	2.6135
CUST_15291_PI406199769	combined_c8125	atp synthase delta mitochondrial	0.000715381	0.000155374	down	2.61071
CUST_8825_PI426302897	Afun008825	l long form	0.000657677	0.000124311	down	2.60686
CUST_12587_PI406199769	combined_c6420	---NA---	0.000387061	7.48414e-06	down	2.59787
CUST_51_PI406199769	combined_c26	---NA---	0.000696326	0.000145397	down	2.59784
CUST_10000_PI406199769	combined_c5067	enolase	0.00200836	0.00180903	down	2.59473
CUST_3963_PI406199772	CD577389.1	nadh dehydrogenase subunit 4	0.00135122	0.000735072	down	2.5911
CUST_299_PI406199769	combined_c1518	---NA---	0.000724267	0.000161901	down	2.58896
CUST_8703_PI406199769	combined_c4406	ubiquinol cytochrome c oxidoreductase-subunit -	0.00130964	0.00068886	down	2.588
CUST_5829_PI426302897	Afun005829	isoform e	0.00157776	0.0010411	down	2.58488
CUST_4294_PI406199769	combined_c2173	---NA---	0.000935665	0.000317266	down	2.58363
CUST_14769_PI406199769	combined_c7825	---NA---	0.000819093	0.000225114	down	2.57636
CUST_3420_PI406199769	combined_c1728	---NA---	0.00172772	0.00127779	down	2.57464
CUST_12619_PI406199769	combined_c6437	---NA---	0.000233148	1.81747e-06	down	2.57299
CUST_5484_PI406199769	combined_c2776	---NA---	0.00158479	0.00104973	down	2.5689
CUST_9385_PI406199769	combined_c4753	---NA---	0.00179871	0.00138583	down	2.56606
CUST_8648_PI426302897	Afun008648	mitochondrial nadh:ubiquinone oxidoreductase subunit	0.000764559	0.000196482	down	2.56386
CUST_1410_PI426302897	Afun001410	NA	0.00092723	0.000306679	down	2.56097
CUST_11392_PI406199769	combined_c5784	---NA---	0.000996981	0.000377846	down	2.56055
CUST_2337_PI406199772	CD578234.1	mitochondrial hydrogen-transporting atp synthase coupling factor f	0.000561871	7.29516e-05	down	2.55895
CUST_15995_PI406199769	combined_c8482	peroxiredoxin prx-6	0.00186096	0.00152574	down	2.55516
CUST_3466_PI406199772	CD577654.1	h+ transporting atp synthase subunit e	0.0011892	0.000554479	down	2.54983
CUST_886_PI406199769	combined_c449	ribosomal protein s6	0.000948035	0.000336667	down	2.54398
CUST_14756_PI406199769	combined_c7818	---NA---	0.000519139	5.47728e-05	down	2.54002
CUST_11689_PI426302897	Afun011689	nicotinic acetylcholine receptor subunit alpha 6	0.000387061	2.23309e-05	down	2.53958
CUST_6701_PI426302897	Afun006701	rho-gtpase-activating protein	0.0013924	0.00079578	down	2.53251
CUST_1062_PI406199772	EE590115.1	mitochondrial cytochrome c oxidase subunit 6c	0.000657677	0.000124207	down	2.53227
CUST_1705_PI406199769	combined_c861	cg8595	0.00147013	0.000892121	down	2.53163
CUST_7503_PI426302897	Afun007503	nadh dehydrogenase iron-sulfur protein mitochondrial	0.0011341	0.000492048	down	2.53042
CUST_8455_PI406199769	combined_c4281	---NA---	0.00204793	0.00190248	down	2.53018
CUST_857_PI426302897	Afun000857	clip-domain serine protease subfamily a (agap011792-pa)	0.000967989	0.000352721	down	2.52682
CUST_15522_PI426302897	Afun015522	dumpy cg33196-pb	0.000951518	0.000340353	down	2.5263
CUST_867_PI406199772	EE589359.1	---NA---	0.00136626	0.000753798	down	2.52615
CUST_1883_PI426302897	Afun001883	homeotic protein spalt-major	0.0010666	0.000434216	down	2.52557
CUST_5549_PI406199769	combined_c2808	---NA---	0.00191655	0.00162575	down	2.52511
CUST_14770_PI406199769	combined_c7825	---NA---	0.000699135	0.000147167	down	2.52359
CUST_8806_PI426302897	Afun008806	tubulin beta chain	0.00110257	0.000463612	down	2.51882
CUST_9864_PI406199769	combined_c4995	---NA---	0.0014973	0.00094092	down	2.51483
CUST_10957_PI426302897	Afun010957	endothelin-converting enzyme 1	0.00163516	0.00112013	down	2.51478
CUST_8918_PI406199769	combined_c4519	---NA---	0.00206984	0.00193455	down	2.51352
CUST_9174_PI406199769	combined_c4648	---NA---	0.00145617	0.000871698	down	2.51344
CUST_9334_PI406199769	combined_c4728	AGAP013481-PC [Anopheles gambiae str. PEST]	0.00182584	0.00142647	down	2.5041
CUST_12894_PI406199769	combined_c6585	---NA---	0.00183109	0.00144021	down	2.50367
CUST_789_PI426302897	Afun000789	NA	0.00162854	0.00110469	down	2.50327
CUST_14750_PI406199769	combined_c7815	---NA---	0.00109395	0.000456537	down	2.50219
CUST_12256_PI426302897	Afun012256	isoform r	0.00136876	0.00075588	down	2.49999
CUST_11485_PI406199769	combined_c5831	AGAP005279-PB [Anopheles gambiae str. PEST]	0.00139734	0.000801869	down	2.49981
CUST_1828_PI406199769	combined_c923	reverse transcriptase	0.000945843	0.000332948	down	2.4979
CUST_4873_PI406199772	BU039010.1	cytochrome c	0.00137325	0.000760483	down	2.49478
CUST_7396_PI426302897	Afun007396	mitochondrial nadh:ubiquinone oxidoreductase esss	0.00120853	0.000580527	down	2.49181
CUST_2742_PI406199769	combined_c1383	---NA---	0.00148797	0.00092437	down	2.48725
CUST_14761_PI406199769	combined_c7821	---NA---	0.000945843	0.000332207	down	2.48682
CUST_14194_PI406199769	combined_c7383	---NA---	0.000945843	0.000333904	down	2.48678
CUST_13132_PI406199769	combined_c6714	---NA---	0.000793725	0.000213239	down	2.484
CUST_3317_PI406199769	combined_c1676	60s ribosomal protein l21	0.00196362	0.00169379	down	2.47804
CUST_14807_PI406199769	combined_c7844	---NA---	0.00108848	0.000450965	down	2.47798
CUST_3463_PI406199772	CD577655.1	h+ transporting atp synthase subunit e	0.00161913	0.00109165	down	2.47776
CUST_6454_PI406199769	combined_c3264	---NA---	0.000561871	7.77212e-05	down	2.47758
CUST_7245_PI426302897	Afun007245	atp synthase alpha subunit mitochondrial	0.00188752	0.00157277	down	2.47681
CUST_1494_PI426302897	Afun001494	NA	0.000584386	8.92537e-05	down	2.47603
CUST_3328_PI406199772	CD577728.1	sensory appendage protein sap-2	0.00172632	0.0012729	down	2.47508
CUST_6445_PI406199769	combined_c3259	isoform d	0.00198219	0.00174143	down	2.46654
CUST_8106_PI426302897	Afun008106	isoform a	0.000664874	0.000129005	down	2.46554
CUST_15929_PI406199769	combined_c8448	lethal 35di	0.00177029	0.0013338	down	2.464
CUST_14799_PI426302897	Afun014799	purine nucleoside phosphorylase	0.00149344	0.000933878	down	2.4638
CUST_7399_PI426302897	Afun007399	drosophila melanogaster cg5548	0.000912909	0.000295063	down	2.46281
CUST_3917_PI406199772	CD577417.1	myosin light chain 2	0.00212868	0.00208087	down	2.46251
CUST_2230_PI426302897	Afun002230	NA	0.000387061	1.75811e-05	down	2.46144
CUST_11540_PI426302897	Afun011540	zinc finger protein	0.00114785	0.000513206	down	2.46015
CUST_1593_PI406199772	EE589543.1	salivary anti-thrombin peptide anophelin	0.00142665	0.000837115	down	2.45425
CUST_4181_PI406199769	combined_c2116	nadh dehydrogenase	0.00196362	0.00169251	down	2.45188
CUST_13393_PI406199769	combined_c6860	iron-sulfur cluster assembly 1 mitochondrial-like	0.000504786	5.07951e-05	down	2.45145
CUST_2048_PI406199798	AGAP002020-RA___2R	nadh-ubiquinone oxidoreductase ashi subunit	0.000575892	8.42981e-05	down	2.44905
CUST_9753_PI426302897	Afun009753	voltage-gated sodium channel	0.00113456	0.000492829	down	2.44788
CUST_5624_PI426302897	Afun005624	conserved hypothetical protein [Culex quinquefasciatus]	0.00204582	0.00188595	down	2.44655
CUST_3671_PI406199772	CD577547.1	cytochrome c oxidase subunit i	0.000985731	0.000366385	down	2.44223
CUST_13133_PI406199769	combined_c6714	---NA---	0.000914502	0.000296501	down	2.44136
CUST_14891_PI426302897	Afun014891	isoform a	0.001096	0.000459721	down	2.44103
CUST_10854_PI406199769	combined_c5509	---NA---	0.00172632	0.00126725	down	2.43929
CUST_11138_PI426302897	Afun011138	AGAP009986-PA [Anopheles gambiae str. PEST]	0.000981029	0.000363026	down	2.43733
CUST_8919_PI406199769	combined_c4519	---NA---	0.00172632	0.00125958	down	2.43717
CUST_14760_PI406199769	combined_c7820	---NA---	0.000910708	0.000293883	down	2.43107
CUST_44_PI406199769	combined_c22	---NA---	0.000724988	0.000171254	down	2.42771
CUST_8149_PI426302897	Afun008149	sphingomyelin phosphodiesterase	0.000931112	0.000310531	down	2.42732
CUST_13415_PI426302897	Afun013415	nuclear factor i	0.000992074	0.000374772	down	2.42473
CUST_7314_PI426302897	Afun007314	hydrogen-transporting atp g-	0.0011341	0.000491433	down	2.41992
CUST_14740_PI406199769	combined_c7810	---NA---	0.000841085	0.000240681	down	2.41739
CUST_5485_PI406199769	combined_c2776	---NA---	0.00159367	0.00106217	down	2.41075
CUST_3920_PI406199772	CD577416.1	---NA---	0.00199501	0.00176194	down	2.40896
CUST_2720_PI406199769	combined_c1372	---NA---	0.000387061	2.47752e-05	down	2.40761
CUST_15930_PI406199769	combined_c8448	lethal 35di	0.0011374	0.000495236	down	2.40249
CUST_13881_PI406199769	combined_c7162	aspartate ammonia lyase	0.000505963	5.26014e-05	down	2.40056
CUST_12332_PI406199769	combined_c6278	chitin deacetylase 4	0.00209475	0.00198785	down	2.39683
CUST_428_PI406199772	EE589778.1	anophelin-like funestolin	0.00120827	0.000575255	down	2.39275
CUST_1932_PI406199798	AGAP001799-RA___2R	tropomyosin invertebrate	0.000714547	0.000154825	down	2.38759
CUST_22_PI406199775	CYP6P5	cytochrome p450	0.00212753	0.00207572	down	2.38717
CUST_12036_PI426302897	Afun012036	membrane glycoprotein lig-1	0.000726951	0.000174723	down	2.3866
CUST_14267_PI426302897	Afun014267	ammonium transporter 1	0.00185245	0.00149683	down	2.38653
CUST_10077_PI426302897	Afun010077	gh regulated tbc protein-1	0.0019741	0.0017136	down	2.38108
CUST_14800_PI406199769	combined_c7840	---NA---	0.000438968	3.34366e-05	down	2.38046
CUST_7959_PI426302897	Afun007959	dna fragmentation factor-related protein 2	0.00213488	0.00209878	down	2.37985
CUST_14737_PI406199769	combined_c7809	---NA---	0.000387061	2.52994e-05	down	2.3761
CUST_6455_PI406199769	combined_c3264	---NA---	0.000931112	0.000310154	down	2.3744
CUST_12193_PI426302897	Afun012193	AGAP005378-PB [Anopheles gambiae str. PEST]	0.00182668	0.00143052	down	2.37273
CUST_15256_PI426302897	Afun015256	AGAP008629-PA [Anopheles gambiae str. PEST]	0.00142625	0.000835027	down	2.37125
CUST_13463_PI406199769	combined_c6905	---NA---	0.00199316	0.00175921	down	2.36954
CUST_86_PI426302897	Afun000086	NA	0.00130465	0.000677253	down	2.36754
CUST_7347_PI426302897	Afun007347	atp synthase delta mitochondrial	0.000945843	0.000334428	down	2.36287
CUST_14799_PI406199769	combined_c7840	---NA---	0.000450784	3.78961e-05	down	2.36009
CUST_1664_PI406199769	combined_c841	pdz domain protein	0.00111378	0.000471767	down	2.3592
CUST_3023_PI406199772	CD577888.1	phosphoglyceromutase	0.00120853	0.000584415	down	2.3542
CUST_2779_PI406199769	combined_c1401	AGAP008962-PA [Anopheles gambiae str. PEST]	0.00186096	0.00152563	down	2.3525
CUST_16_PI426302897	Afun000016	kynurenine aminotransferase	0.00151092	0.000962596	down	2.35178
CUST_655_PI406199772	EE589570.1	calcium-transporting atpase sarcoplasmic endoplasmic reticulum type (calcium pump)	0.00144214	0.00085285	down	2.35176
CUST_11584_PI406199769	combined_c5883	---NA---	0.00184375	0.00146228	down	2.34907
CUST_14735_PI406199769	combined_c7808	---NA---	0.00126685	0.000640155	down	2.34709
CUST_8419_PI406199769	combined_c4262	phosphoglycerate mutase	0.00103755	0.000413311	down	2.34515
CUST_13841_PI406199769	combined_c7131	AGAP000969-PC [Anopheles gambiae str. PEST]	0.00120853	0.00058598	down	2.34235
CUST_4298_PI406199772	CD577218.1	myosin light chain	0.0021755	0.00217326	down	2.34111
CUST_2142_PI406199772	CD578333.1	mitochondrial processing peptidase beta subunit	0.00164925	0.00114675	down	2.33831
CUST_11059_PI426302897	Afun011059	mfs transporter	0.00136051	0.000745229	down	2.33409
CUST_6535_PI426302897	Afun006535	NA	0.000809121	0.000220853	down	2.33307
CUST_10262_PI406199769	combined_c5199	brca1-associated protein	0.00154858	0.00100741	down	2.32937
CUST_7459_PI426302897	Afun007459	mitochondrial nadh dehydrogenase fe-s protein	0.00172632	0.00127458	down	2.32893
CUST_7364_PI426302897	Afun007364	enolase	0.00171082	0.00122657	down	2.32836
CUST_13462_PI406199769	combined_c6905	---NA---	0.000975732	0.000359564	down	2.32125
CUST_8186_PI406199769	combined_c4145	AGAP005350-PA [Anopheles gambiae str. PEST]	0.00199514	0.00177162	down	2.31894
CUST_3465_PI406199772	CD577654.1	h+ transporting atp synthase subunit e	0.00142625	0.00083608	down	2.31262
CUST_15608_PI406199769	combined_c8286	---NA---	0.00125481	0.000623455	down	2.3119
CUST_427_PI406199772	EE589778.1	anophelin-like funestolin	0.00164634	0.00114367	down	2.30695
CUST_7317_PI426302897	Afun007317	aldolase	0.00130582	0.000678787	down	2.30551
CUST_1665_PI406199769	combined_c841	pdz domain protein	0.00172632	0.00127208	down	2.30539
CUST_934_PI406199772	EE589298.1	anophelin-like funestolin	0.00189359	0.00158075	down	2.30499
CUST_9175_PI406199769	combined_c4648	---NA---	0.00136088	0.00074803	down	2.29876
CUST_5548_PI406199769	combined_c2808	---NA---	0.000743846	0.000182612	down	2.29875
CUST_5263_PI406199769	combined_c2665	---NA---	0.00136336	0.000750478	down	2.29864
CUST_12724_PI426302897	Afun012724	breast cancer anti-estrogen resistance	0.000724988	0.000169967	down	2.29614
CUST_1173_PI406199769	combined_c595	AGAP001323-PA [Anopheles gambiae str. PEST]	0.00182668	0.00143084	down	2.2959
CUST_3932_PI406199772	CD577410.1	myosin light chain 2	0.000886893	0.000269506	down	2.29456
CUST_12814_PI406199769	combined_c6540	---NA---	0.00171775	0.00124189	down	2.2929
CUST_4946_PI406199769	combined_c2506	mitochondrial f0 atp synthase d	0.00136088	0.000747651	down	2.29212
CUST_5991_PI426302897	Afun005991	bel12_ag transposon polyprotein	0.000610734	0.000103005	down	2.29072
CUST_3254_PI406199772	CD577766.1	lethal essential for life l2efl	0.00130761	0.000683348	down	2.28662
CUST_3632_PI406199772	CD577567.1	---NA---	0.0011166	0.000475832	down	2.28611
CUST_283_PI406199769	combined_c1438	---NA---	0.000736601	0.000179317	down	2.28255
CUST_11160_PI406199769	combined_c5666	---NA---	0.000877315	0.000261317	down	2.28152
CUST_4130_PI406199772	CD577302.1	actin	0.000609757	0.0001006	down	2.28001
CUST_3631_PI406199772	CD577567.1	---NA---	0.00185645	0.00151349	down	2.27989
CUST_8466_PI426302897	Afun008466	isoform b	0.00119286	0.000564198	down	2.27815
CUST_14748_PI406199769	combined_c7814	---NA---	0.00155157	0.00101158	down	2.27808
CUST_356_PI426302897	Afun000356	NA	0.000903924	0.000282492	down	2.27185
CUST_13017_PI426302897	Afun013017	mitochondrial chaperone bcs1	0.0010666	0.000433873	down	2.27061
CUST_1928_PI426302897	Afun001928	NA	0.00184375	0.00146929	down	2.26961
CUST_5927_PI406199769	combined_c2998	---NA---	0.00072023	0.000157168	down	2.26899
CUST_308_PI426302897	Afun000308	NA	0.00210747	0.00201094	down	2.26737
CUST_1669_PI406199769	combined_c843	---NA---	0.000724267	0.000159077	down	2.25942
CUST_1629_PI406199769	combined_c823	---NA---	0.00189641	0.00159062	down	2.25801
CUST_11339_PI426302897	Afun011339	AGAP005071-PB [Anopheles gambiae str. PEST]	0.000935665	0.000313368	down	2.25633
CUST_14818_PI406199769	combined_c7849	---NA---	0.00184375	0.00146071	down	2.25618
CUST_12498_PI426302897	Afun012498	dopachrome conversion enzyme	0.00169694	0.001203	down	2.25537
CUST_10015_PI426302897	Afun010015	isoform a	0.000561871	7.33498e-05	down	2.25464
CUST_8315_PI426302897	Afun008315	phosphoglycerate mutase	0.001033	0.000406548	down	2.25248
CUST_2118_PI426302897	Afun002118	voltage-dependent p q type calcium channel	0.00152566	0.000980818	down	2.25122
CUST_855_PI426302897	Afun000855	homeobox protein prospero prox-1	0.000626763	0.00011076	down	2.24179
CUST_13880_PI406199769	combined_c7162	aspartate ammonia lyase	0.000190906	7.86025e-07	down	2.23723
CUST_14755_PI406199769	combined_c7818	---NA---	0.000467918	4.19031e-05	down	2.23577
CUST_12308_PI406199769	combined_c6265	---NA---	0.0014785	0.0009116	down	2.23553
CUST_13264_PI426302897	Afun013264	allantoicase	0.00214375	0.00213182	down	2.23359
CUST_13251_PI426302897	Afun013251	AGAP003930-PA [Anopheles gambiae str. PEST]	0.00185245	0.00149757	down	2.23313
CUST_13763_PI406199769	combined_c7088	---NA---	0.00169694	0.00120436	down	2.23054
CUST_15523_PI406199769	combined_c8244	---NA---	0.00113235	0.000488374	down	2.23005
CUST_6202_PI426302897	Afun006202	NA	0.00147013	0.000895625	down	2.22936
CUST_1955_PI406199772	CD664231.1	nadh:ubiquinone dehydrogenase	0.000391225	2.57729e-05	down	2.22912
CUST_1594_PI406199772	EE589543.1	salivary anti-thrombin peptide anophelin	0.00201498	0.00182728	down	2.22616
CUST_1172_PI406199769	combined_c595	AGAP001323-PA [Anopheles gambiae str. PEST]	0.00138013	0.000779151	down	2.22523
CUST_4331_PI406199772	CD577201.1	cytochrome c oxidase subunit iii	0.00172632	0.00126871	down	2.22521
CUST_14808_PI406199769	combined_c7844	---NA---	0.000822726	0.000227382	down	2.22054
CUST_10574_PI406199769	combined_c5358	troponin c	0.00129676	0.000666187	down	2.21808
CUST_2338_PI406199772	CD578234.1	mitochondrial hydrogen-transporting atp synthase coupling factor f	0.000468182	4.23984e-05	down	2.21658
CUST_10855_PI406199769	combined_c5509	---NA---	0.000962406	0.000345956	down	2.21656
CUST_8342_PI406199769	combined_c4224	triose phosphate isomerase	0.000561558	6.78213e-05	down	2.21613
CUST_13762_PI406199769	combined_c7088	---NA---	0.00184815	0.00149078	down	2.21556
CUST_995_PI426302897	Afun000995	NA	0.000669194	0.000130877	down	2.2133
CUST_3225_PI406199769	combined_c1628	---NA---	0.00159785	0.00106578	down	2.21317
CUST_1282_PI406199769	combined_c650	40s ribosomal protein s3a	0.0021351	0.00210493	down	2.21289
CUST_14896_PI406199769	combined_c7888	---NA---	0.00171868	0.00124633	down	2.21152
CUST_2567_PI406199772	CD578117.1	---NA---	0.0013211	0.000702135	down	2.20984
CUST_13762_PI426302897	Afun013762	AGAP007536-PA [Anopheles gambiae str. PEST]	0.00170208	0.00121478	down	2.20552
CUST_1016_PI426302897	Afun001016	NA	0.00194982	0.00166995	down	2.20461
CUST_9353_PI426302897	Afun009353	glutathione transferase (agap000947-pa)	0.00201729	0.00183331	down	2.203
CUST_15524_PI406199769	combined_c8244	---NA---	0.000724491	0.000168538	down	2.20211
CUST_2568_PI406199772	CD578117.1	---NA---	0.00118264	0.000545974	down	2.20101
CUST_14692_PI406199769	combined_c7746	nadh:ubiquinone dehydrogenase	0.00170208	0.0012159	down	2.20003
CUST_8361_PI406199769	combined_c4233	---NA---	0.00161707	0.00108776	down	2.19969
CUST_2386_PI406199769	combined_c1204	neurogenic locus notch protein	0.00125481	0.000624768	down	2.19939
CUST_8145_PI406199769	combined_c4123	---NA---	0.00211015	0.00201749	down	2.19799
CUST_933_PI406199772	EE589298.1	anophelin-like funestolin	0.00133916	0.000722247	down	2.19702
CUST_9585_PI426302897	Afun009585	allatostatin 1 (agap003712-pa)	0.00143326	0.0008424	down	2.19681
CUST_15309_PI406199769	combined_c8134	---NA---	0.00211015	0.00201886	down	2.1961
CUST_12374_PI406199769	combined_c6302	---NA---	0.000952666	0.000341254	down	2.19284
CUST_7381_PI426302897	Afun007381	venom allergen 5	0.000446929	3.54231e-05	down	2.1928
CUST_7354_PI426302897	Afun007354	nadh dehydrogenase iron-sulfur protein mitochondrial	0.000841046	0.000239865	down	2.18564
CUST_11161_PI406199769	combined_c5666	---NA---	0.000616091	0.000105271	down	2.18299
CUST_11349_PI406199769	combined_c5762	---NA---	0.00174532	0.00130517	down	2.18265
CUST_3348_PI406199798	AGAP003820-RA___2R	upf0183 protein cg7083-like	0.0011691	0.000530198	down	2.18182
CUST_1628_PI406199769	combined_c823	---NA---	0.00177233	0.0013368	down	2.18154
CUST_629_PI426302897	Afun000629	NA	0.00179538	0.00138142	down	2.1792
CUST_11781_PI426302897	Afun011781	protein-glutamine gamma-glutamyltransferase	0.00171941	0.0012497	down	2.17694
CUST_1357_PI406199772	EE589797.1	salivary anti-thrombin peptide anophelin	0.00199667	0.00178247	down	2.17658
CUST_14759_PI406199769	combined_c7820	---NA---	0.00144847	0.000864759	down	2.17576
CUST_4472_PI406199769	combined_c2262	---NA---	0.00183146	0.00144457	down	2.17508
CUST_15887_PI406199769	combined_c8427	lethal 35di	0.00202657	0.00185521	down	2.17387
CUST_15599_PI406199769	combined_c8282	nadh:ubiquinone dehydrogenase	0.00171424	0.00123201	down	2.17381
CUST_12625_PI406199769	combined_c6440	anophelin-like funestolin	0.000764559	0.000197141	down	2.1737
CUST_6297_PI406199769	combined_c3184	---NA---	0.00197553	0.00172338	down	2.16869
CUST_10681_PI406199769	combined_c5413	ankyrin unc44	0.00101603	0.000393758	down	2.16746
CUST_9772_PI426302897	Afun009772	endophilin a	0.00147013	0.000894485	down	2.1671
CUST_360_PI406199769	combined_c1819	---NA---	0.000208646	1.39598e-06	down	2.1619
CUST_15600_PI406199769	combined_c8282	nadh:ubiquinone dehydrogenase	0.00189541	0.00158325	down	2.16022
CUST_2452_PI406199772	CD578175.1	protein serine threonine	0.00154858	0.00100648	down	2.15849
CUST_1212_PI406199772	EE589951.1	salivary anti-thrombin peptide anophelin	0.00175143	0.00131417	down	2.15796
CUST_15398_PI406199769	combined_c8181	---NA---	0.000502528	4.94766e-05	down	2.15618
CUST_1831_PI406199772	EE589287.1	atp synthase lipid-binding mitochondrial precursor	0.00130723	0.000681538	down	2.15463
CUST_13745_PI426302897	Afun013745	isoform a	0.00129676	0.000666744	down	2.15451
CUST_7432_PI426302897	Afun007432	antennal carrier protein tol-2	0.000741215	0.000181323	down	2.15451
CUST_4322_PI426302897	Afun004322	c4b-binding protein beta chain	0.00212697	0.00206275	down	2.14943
CUST_3703_PI426302897	Afun003703	NA	0.00180262	0.00139163	down	2.1452
CUST_12624_PI406199769	combined_c6440	anophelin-like funestolin	0.00202657	0.00185552	down	2.14507
CUST_7711_PI426302897	Afun007711	dihydrolipoamide dehydrogenase	0.000726951	0.000172895	down	2.14358
CUST_1637_PI426302897	Afun001637	NA	0.0019211	0.00163437	down	2.13522
CUST_8789_PI426302897	Afun008789	leucine zipper-ef-hand containing transmembrane protein 1	0.000387061	1.23732e-05	down	2.1329
CUST_4128_PI406199772	CD577303.1	actin	0.00147013	0.000896603	down	2.12962
CUST_7308_PI426302897	Afun007308	conserved protein	0.00144214	0.000858008	down	2.12805
CUST_10691_PI426302897	Afun010691	isoform a	0.000387061	1.17012e-05	down	2.12797
CUST_15106_PI406199769	combined_c8027	nadh:ubiquinone dehydrogenase	0.000726951	0.000173862	down	2.12746
CUST_3464_PI406199772	CD577655.1	h+ transporting atp synthase subunit e	0.00092723	0.000306027	down	2.1264
CUST_14273_PI426302897	Afun014273	myosin light chain kinase	0.00143574	0.000844928	down	2.12327
CUST_10090_PI426302897	Afun010090	brain chitinase and chia	0.000724267	0.000163492	down	2.12063
CUST_8985_PI426302897	Afun008985	AGAP007501-PA [Anopheles gambiae str. PEST]	0.0013924	0.000796018	down	2.12034
CUST_11930_PI406199769	combined_c6067	---NA---	0.00202289	0.00184382	down	2.11889
CUST_3923_PI426302897	Afun003923	NA	0.000841633	0.000242137	down	2.11885
CUST_7945_PI426302897	Afun007945	mitochondrial atpase	0.000561558	6.79187e-05	down	2.11867
CUST_13300_PI426302897	Afun013300	isoform b	0.00210408	0.00200553	down	2.11836
CUST_7481_PI426302897	Afun007481	nadh dehydrogenase flavoprotein mitochondrial	0.00171941	0.00124995	down	2.11723
CUST_8418_PI406199769	combined_c4262	phosphoglycerate mutase	0.00137722	0.000774818	down	2.11581
CUST_1956_PI406199772	CD664231.1	nadh:ubiquinone dehydrogenase	0.000481415	4.48462e-05	down	2.11503
CUST_6171_PI406199769	combined_c3121	---NA---	0.00148797	0.000925257	down	2.11251
CUST_8773_PI426302897	Afun008773	hepatic triacylglycerol lipase	0.0013211	0.000701846	down	2.11225
CUST_11929_PI406199769	combined_c6067	---NA---	0.000809968	0.000221772	down	2.10632
CUST_10783_PI426302897	Afun010783	protein takeout	0.000749607	0.000186554	down	2.10597
CUST_2849_PI426302897	Afun002849	NA	0.00158131	0.00104661	down	2.10234
CUST_1412_PI406199769	combined_c715	---NA---	0.000575892	8.47456e-05	down	2.10135
CUST_15643_PI406199769	combined_c8304	---NA---	0.000561871	7.33913e-05	down	2.1008
CUST_14529_PI406199769	combined_c7613	---NA---	0.00149556	0.000935975	down	2.09682
CUST_7936_PI426302897	Afun007936	glutamine synthetase 2 (glutamate-amonia ligase)	0.00212697	0.00206028	down	2.09647
CUST_2387_PI406199769	combined_c1204	neurogenic locus notch protein	0.000962406	0.000346371	down	2.09582
CUST_3585_PI406199772	CD577590.1	---NA---	0.00197558	0.00172592	down	2.09548
CUST_7366_PI426302897	Afun007366	nadh-ubiquinone oxidoreductase subunit	0.00063857	0.000114436	down	2.09493
CUST_394_PI406199772	EE589809.1	salivary anti-thrombin peptide anophelin	0.00209856	0.00199455	down	2.09485
CUST_7266_PI426302897	Afun007266	AGAP003620-PA [Anopheles gambiae str. PEST]	0.0020999	0.00199723	down	2.09406
CUST_6495_PI406199769	combined_c3285	---NA---	0.0014785	0.000910549	down	2.09339
CUST_5262_PI406199769	combined_c2665	---NA---	0.0020459	0.0018944	down	2.08977
CUST_13048_PI426302897	Afun013048	c4b-binding protein beta chain	0.00189641	0.00159395	down	2.08959
CUST_12881_PI406199769	combined_c6575	---NA---	0.0016674	0.00117138	down	2.08519
CUST_656_PI406199772	EE589570.1	calcium-transporting atpase sarcoplasmic endoplasmic reticulum type (calcium pump)	0.00213917	0.00212344	down	2.08199
CUST_10170_PI426302897	Afun010170	fibulin 1	0.000438968	3.24645e-05	down	2.0814
CUST_8976_PI406199769	combined_c4548	---NA---	0.000561871	6.92511e-05	down	2.07907
CUST_15644_PI406199769	combined_c8304	---NA---	8.78745e-05	2.26131e-07	down	2.07839
CUST_10680_PI406199769	combined_c5413	ankyrin unc44	0.00192542	0.00164102	down	2.07559
CUST_559_PI406199769	combined_c282	nadh dehydrogenase	0.0011166	0.000474722	down	2.0748
CUST_2766_PI406199769	combined_c1395	---NA---	0.00184375	0.00147644	down	2.07371
CUST_3102_PI426302897	Afun003102	NA	0.00160076	0.00107102	down	2.07188
CUST_15224_PI426302897	Afun015224	larval serum protein 1 beta chain	0.0021351	0.00210368	down	2.06975
CUST_8144_PI406199769	combined_c4123	---NA---	0.00212753	0.00207638	down	2.0695
CUST_8569_PI426302897	Afun008569	nadh-ubiquinone oxidoreductase b8 subunit	0.000468182	4.25591e-05	down	2.06946
CUST_14452_PI426302897	Afun014452	upstream transcription factor	0.00182246	0.0014203	down	2.06906
CUST_3224_PI406199769	combined_c1628	---NA---	0.00189641	0.00159467	down	2.06256
CUST_605_PI426302897	Afun000605	programmed cell death 6-interacting protein	0.00107621	0.000443111	down	2.06216
CUST_9457_PI426302897	Afun009457	4-hydroxyphenylpyruvate dioxygenase	0.00126685	0.000640271	down	2.06065
CUST_6919_PI426302897	Afun006919	NA	0.00199779	0.00178973	down	2.06041
CUST_4397_PI426302897	Afun004397	elongation of very long chain fatty acids protein 4	0.00189641	0.00158921	down	2.05628
CUST_6414_PI426302897	Afun006414	NA	0.00106515	0.000432529	down	2.05527
CUST_175_PI406199769	combined_c89	---NA---	0.00192257	0.00163661	down	2.05253
CUST_5905_PI426302897	Afun005905	NA	0.000531782	5.66541e-05	down	2.04924
CUST_14276_PI426302897	Afun014276	forkhead domain-containing	0.00212753	0.00207205	down	2.04722
CUST_5530_PI426302897	Afun005530	phosphatidylinositolglycan class	0.000886893	0.000269446	down	2.04432
CUST_9975_PI426302897	Afun009975	carbonic anhydrase	0.00108848	0.000450134	down	2.04429
CUST_570_PI406199769	combined_c287	hexamerin a	0.00186434	0.00153506	down	2.04344
CUST_8398_PI426302897	Afun008398	low density lipoprotein receptor adaptor protein 1	0.00217811	0.00217811	down	2.0421
CUST_10315_PI406199769	combined_c5225	---NA---	0.00155861	0.00102356	down	2.04142
CUST_2481_PI406199769	combined_c1251	AGAP003778-PA [Anopheles gambiae str. PEST]	0.00135824	0.000741043	down	2.0414
CUST_14626_PI406199769	combined_c7681	---NA---	0.00143821	0.000848271	down	2.0404
CUST_9704_PI426302897	Afun009704	gtp cyclohydrolase i	0.00126367	0.000634853	down	2.04033
CUST_2566_PI426302897	Afun002566	novel protein vertebrate otoferlin	0.00198219	0.0017389	down	2.04014
CUST_14591_PI426302897	Afun014591	AGAP011641-PA [Anopheles gambiae str. PEST]	0.0014785	0.000911068	down	2.03854
CUST_9695_PI426302897	Afun009695	pancreatic triacylglycerol lipase	0.00200441	0.00180095	down	2.03717
CUST_560_PI406199769	combined_c282	nadh dehydrogenase	0.00149654	0.000937361	down	2.0369
CUST_43_PI406199769	combined_c22	---NA---	0.0011341	0.000491032	down	2.03677
CUST_3962_PI426302897	Afun003962	sticks and isoform b	0.001033	0.000406062	down	2.03258
CUST_4441_PI426302897	Afun004441	NA	0.00147013	0.000886572	down	2.02852
CUST_6245_PI406199769	combined_c3158	---NA---	0.00163008	0.00110741	down	2.0259
CUST_9117_PI426302897	Afun009117	cytochrome p450	0.00126367	0.000634512	down	2.02315
CUST_4530_PI406199769	combined_c2291	---NA---	0.000709928	0.000152362	down	2.01996
CUST_14762_PI406199769	combined_c7821	---NA---	0.000764307	0.000194322	down	2.0185
CUST_1937_PI406199769	combined_c977	---NA---	0.00170208	0.00121397	down	2.01826
CUST_9789_PI426302897	Afun009789	AGAP007779-PA [Anopheles gambiae str. PEST]	0.00114678	0.00050777	down	2.01678
CUST_10465_PI406199769	combined_c5301	---NA---	0.00182246	0.0014201	down	2.01559
CUST_8045_PI426302897	Afun008045	atp synthase subunit mitochondrial	0.00172632	0.00126029	down	2.01509
CUST_12732_PI426302897	Afun012732	AGAP012381-PA [Anopheles gambiae str. PEST]	0.000924289	0.000301994	down	2.01376
CUST_7728_PI406199769	combined_c3912	---NA---	0.000764324	0.000194865	down	2.01338
CUST_1289_PI426302897	Afun001289	AGAP006598-PA [Anopheles gambiae str. PEST]	0.00199514	0.00176353	down	2.01231
CUST_2872_PI426302897	Afun002872	dihydropyridine-sensitive l-type calcium channel	0.00132549	0.000709473	down	2.01051
CUST_774_PI406199769	combined_c389	myosin light chain 2	0.00198361	0.0017437	down	2.00569
CUST_10013_PI426302897	Afun010013	temporarily assignedprotein name protein	0.001227	0.000598658	down	1.9983
CUST_1491_PI426302897	Afun001491	NA	0.000724267	0.000164332	down	1.99544
CUST_8988_PI426302897	Afun008988	AGAP000975-PA [Anopheles gambiae str. PEST]	0.000877315	0.000260891	down	1.99536
