# Supplementary material for: Underpinning Sustainable Vector Control through Informed Insecticide Resistance Management
Source: PLoS One. 2014 Jun 16;9(6):e99822. doi: 10.1371/journal.pone.0099822 (PMC4059741; doi:10.1371/journal.pone.0099822)
Supplement: Table S5 — Genes demonstrating significant differential expression according to microarray between Deltamethrin resistant An. funestus from Kasama and Fang susceptible strain. (XLSX) [file pone.0099822.s005.xlsx]

## Sheet: Kasama
Table S5. Genes demonstrating significant differential expression according to microarray between Deltamethrin resistant An. funestus from Kasama and Fang susceptible strain
ProbeName	Transcript ID	Description	p (corrected)	p	Regulation	Fold change
CUST_1505_PI406199769	combined_c761	---NA---	0.000172328	1.15952e-06	up	170.482
CUST_1504_PI406199769	combined_c761	---NA---	0.000236172	3.42881e-06	up	164.94
CUST_9227_PI426302897	Afun009227	argininosuccinate lyase	0.000647553	0.000108096	up	61.733
CUST_13921_PI426302897	Afun013921	chymotrypsin 1	0.000764652	0.00015435	up	33.8054
CUST_14862_PI406199769	combined_c7871	---NA---	0.00032983	2.01795e-05	up	25.2273
CUST_14861_PI406199769	combined_c7871	---NA---	0.000272785	8.35444e-06	up	18.1832
CUST_12556_PI426302897	Afun012556	delta-aminolevulinic acid dehydratase	0.0027493	0.00181862	up	13.1492
CUST_10777_PI426302897	Afun010777	28s ribosomal protein s5	0.00274306	0.0018094	up	10.303
CUST_10150_PI426302897	Afun010150	phosphopantothenoylcysteine decarboxylase	0.000662441	0.000113927	up	10.1954
CUST_14238_PI426302897	Afun014238	caspase short class (agap004921-pa)	0.00246517	0.0015168	up	8.68423
CUST_9478_PI426302897	Afun009478	ankyrin repeat domain protein	0.000143799	4.33859e-07	up	8.30257
CUST_11985_PI426302897	Afun011985	suppressor of t-cell receptor signaling 1	0.00437572	0.00389067	up	8.30216
CUST_12651_PI426302897	Afun012651	cg16865 cg16865-pa	0.00112521	0.000351662	up	8.2963
CUST_11298_PI426302897	Afun011298	sugar transporter	0.00147296	0.000616523	up	8.07978
CUST_7_PI426302915	CYP6M3.seq	cytochrome p450	0.000615189	9.38834e-05	up	7.60894
CUST_9522_PI426302897	Afun009522	cytochrome p450	0.000382159	2.95336e-05	up	7.44369
CUST_10918_PI426302897	Afun010918	AGAP012420-PA [Anopheles gambiae str. PEST]	0.00199731	0.00104685	up	7.29662
CUST_13192_PI426302897	Afun013192	hypothetical conserved protein	0.000336267	2.14118e-05	up	7.2036
CUST_15487_PI426302897	Afun015487	casps6 protein	0.00199716	0.00104567	up	7.18968
CUST_3601_PI406199769	combined_c1818	---NA---	0.000623567	9.62343e-05	up	7.09487
CUST_10990_PI426302897	Afun010990	wd-repeat protein	0.000572403	8.07955e-05	up	7.0083
CUST_9200_PI426302897	Afun009200	AGAP006195-PA [Anopheles gambiae str. PEST]	0.00182666	0.000902419	up	6.99741
CUST_9689_PI406199769	combined_c4907	---NA---	0.000347545	2.36248e-05	up	6.93647
CUST_8354_PI426302897	Afun008354	glutathione transferase (agap004382-pa)	0.00201097	0.00106157	up	6.90605
CUST_2806_PI426302897	Afun002806	AGAP012173-PA [Anopheles gambiae str. PEST]	0.000510055	6.12971e-05	up	6.59236
CUST_5886_PI426302897	Afun005886	NA	0.00135365	0.000521968	up	6.36087
CUST_13260_PI426302897	Afun013260	AGAP004879-PA [Anopheles gambiae str. PEST]	0.000272785	7.87414e-06	up	6.24809
CUST_9688_PI406199769	combined_c4907	---NA---	0.00139768	0.000556476	up	6.1104
CUST_12194_PI426302897	Afun012194	cytochrome p450	0.0021491	0.00118475	up	6.04284
CUST_616_PI426302897	Afun000616	atp-dependent bile acid permease	0.00136553	0.000528644	up	6.04092
CUST_1226_PI426302897	Afun001226	NA	0.000265443	5.70782e-06	up	6.001
CUST_7325_PI426302897	Afun007325	NA	0.000484798	5.41039e-05	up	5.99142
CUST_9113_PI426302897	Afun009113	amp dependent ligase	0.00154181	0.000662513	up	5.97884
CUST_15101_PI426302897	Afun015101	apolipoprotein d	0.000464956	4.85946e-05	up	5.94402
CUST_3918_PI406199769	combined_c1980	ccr4-not transcription complex subunit 3	0.000989471	0.000271129	up	5.85113
CUST_6705_PI426302897	Afun006705	aminopeptidase n	0.00296436	0.0020495	up	5.84541
CUST_2962_PI406199769	combined_c1493	AGAP010698-PA [Anopheles gambiae str. PEST]	0.00286451	0.00193604	up	5.76668
CUST_3919_PI406199769	combined_c1980	ccr4-not transcription complex subunit 3	0.000697642	0.000127874	up	5.73201
CUST_11049_PI426302897	Afun011049	AGAP000604-PA [Anopheles gambiae str. PEST]	0.000614578	9.35066e-05	up	5.60437
CUST_4245_PI406199769	combined_c2148	---NA---	0.00486903	0.00463066	up	5.52032
CUST_15385_PI426302897	Afun015385	triacylglycerol lipase	0.00235152	0.00138865	up	5.41453
CUST_293_PI426302897	Afun000293	try1_anoga ame: full=trypsin-1 ame: full=antryp1 flags: precursor	0.000989471	0.00027106	up	5.36961
CUST_7925_PI406199769	combined_c4012	---NA---	0.00313446	0.00223994	up	5.36275
CUST_5037_PI426302897	Afun005037	n-acetyl galactosaminyl transferase	0.000689578	0.000124312	up	5.35073
CUST_10697_PI406199769	combined_c5421	---NA---	0.00365251	0.00287625	up	5.27219
CUST_8711_PI426302897	Afun008711	ss-dna binding protein 12rnp2	0.000583215	8.65486e-05	up	5.26485
CUST_92_PI426302897	Afun000092	NA	0.000891845	0.000220168	up	5.26243
CUST_10696_PI406199769	combined_c5421	---NA---	0.002925	0.00200543	up	5.23441
CUST_7469_PI426302897	Afun007469	cytochrome p450	0.000574002	8.36365e-05	up	5.05853
CUST_10612_PI426302897	Afun010612	juvenile hormone-inducible	0.000284626	1.22142e-05	up	5.03631
CUST_9838_PI426302897	Afun009838	serine protease	0.000236172	4.03715e-06	up	4.99845
CUST_7584_PI426302897	Afun007584	alpha-amylase	0.00163138	0.000737336	up	4.98575
CUST_767_PI426302897	Afun000767	amp dependent ligase	0.00125912	0.000444342	up	4.95299
CUST_4315_PI426302897	Afun004315	atp-dependent bile acid permease	0.00415433	0.00358949	up	4.94248
CUST_6812_PI406199769	combined_c3446	---NA---	0.00260143	0.00164989	up	4.86185
CUST_9631_PI426302897	Afun009631	AGAP008065-PA [Anopheles gambiae str. PEST]	0.000907577	0.000228053	up	4.7913
CUST_10208_PI426302897	Afun010208	histone h2a	0.00213881	0.00117484	up	4.60887
CUST_12197_PI426302897	Afun012197	cytochrome p450	0.000284626	1.14465e-05	up	4.56969
CUST_333_PI426302897	Afun000333	NA	0.00411793	0.00353814	up	4.46117
CUST_15114_PI426302897	Afun015114	#NAME?	0.00205247	0.00110576	up	4.44321
CUST_970_PI406199772	EE589266.1	---NA---	0.000409323	3.36412e-05	up	4.44141
CUST_12237_PI426302897	Afun012237	isoform b	0.00459153	0.00418152	up	4.42841
CUST_14265_PI426302897	Afun014265	glucose dehydrogenase	0.000739842	0.000144707	up	4.39223
CUST_775_PI406199772	EE589447.1	---NA---	0.000284626	1.21347e-05	up	4.37862
CUST_7242_PI426302897	Afun007242	60s ribosomal protein l9	0.00282306	0.00189613	up	4.29446
CUST_3613_PI406199772	CD577576.1	kda salivary protein	0.00057599	8.45444e-05	up	4.28603
CUST_9976_PI426302897	Afun009976	serine 3-dehydrogenase	0.00266189	0.00171448	up	4.25983
CUST_1392_PI426302897	Afun001392	glycine dehydrogenase	0.000922406	0.000233277	up	4.21133
CUST_746_PI426302897	Afun000746	AGAP005406-PA [Anopheles gambiae str. PEST]	0.00060785	9.20942e-05	up	4.21041
CUST_9584_PI426302897	Afun009584	cytochrome p450 6a8	0.0010875	0.000330953	up	4.2022
CUST_7329_PI426302897	Afun007329	brain chitinase and chia	0.000236172	3.91373e-06	up	4.19362
CUST_8_PI426302915	CYP6M3.seq	cytochrome p450	0.000761921	0.000153406	up	4.10464
CUST_5724_PI406199769	combined_c2897	---NA---	0.00471046	0.00438695	up	4.06372
CUST_7008_PI426302897	Afun007008	atp-binding cassette sub-family a member	0.00151163	0.000641128	up	4.04542
CUST_603_PI426302897	Afun000603	apolipophorin ii	0.00212116	0.00115648	up	4.0385
CUST_115_PI426302897	Afun000115	SEC14, putative [Aedes aegypti]	0.000326912	1.92661e-05	up	4.00857
CUST_4138_PI426302897	Afun004138	AGAP011560-PA [Anopheles gambiae str. PEST]	9.2586e-05	1.68963e-07	up	3.99241
CUST_6888_PI406199769	combined_c3485	niemann-pick type c-	0.0022754	0.00130559	up	3.96872
CUST_6889_PI406199769	combined_c3485	niemann-pick type c-	0.00245525	0.0015075	up	3.94264
CUST_7894_PI426302897	Afun007894	trypsin delta gamma	0.000272785	8.15804e-06	up	3.92372
CUST_8115_PI426302897	Afun008115	amp dependent ligase	0.00106528	0.000314886	up	3.91265
CUST_13674_PI426302897	Afun013674	anopheles gambiae pest agap012715-pa	0.000806864	0.000172793	up	3.90508
CUST_9458_PI426302897	Afun009458	anopheles gambiae pest agap012763-pa	0.0016357	0.00074043	up	3.90417
CUST_8347_PI426302897	Afun008347	chymotrypsin 1	0.000962265	0.000254297	up	3.89571
CUST_7039_PI426302897	Afun007039	aminopeptidase n	0.0011868	0.000390184	up	3.89116
CUST_30_PI426302915	CYP6Z3rvcpl.seq	cytochrome p450	0.000690315	0.000124958	up	3.86677
CUST_12686_PI406199769	combined_c6473	AGAP002847-PA [Anopheles gambiae str. PEST]	0.000599253	8.98846e-05	up	3.86034
CUST_947_PI426302897	Afun000947	AGAP005807-PD [Anopheles gambiae str. PEST]	0.00104066	0.000299159	up	3.84549
CUST_3826_PI426302897	Afun003826	NA	0.000520141	6.5059e-05	up	3.81785
CUST_7157_PI426302897	Afun007157	NA	0.000518454	6.40038e-05	up	3.81665
CUST_11507_PI426302897	Afun011507	AGAP005281-PA [Anopheles gambiae str. PEST]	0.00235288	0.00139191	up	3.80385
CUST_3614_PI406199772	CD577576.1	kda salivary protein	0.00115209	0.00037102	up	3.76629
CUST_12072_PI406199769	combined_c6144	---NA---	0.00158352	0.00069844	up	3.75705
CUST_10322_PI426302897	Afun010322	nos protein	0.00200364	0.00105458	up	3.74413
CUST_9547_PI426302897	Afun009547	niemann-pick type c-	0.00192952	0.000988935	up	3.74407
CUST_3611_PI406199772	CD577577.1	kda salivary protein	0.0013765	0.000539741	up	3.72524
CUST_27_PI426302915	CYP6Z1_rvcpl_fixed.seq	cytochrome p450	0.00229818	0.00132716	up	3.71858
CUST_717_PI426302897	Afun000717	NA	0.000702541	0.000133173	up	3.69132
CUST_10399_PI426302897	Afun010399	dipeptidyl peptidase 4	0.00224107	0.00127497	up	3.69075
CUST_9719_PI426302897	Afun009719	tripartite motif-containing 37	0.00134051	0.000509457	up	3.67963
CUST_7302_PI426302897	Afun007302	heat shock 70 kda protein cognate 4	0.00204207	0.00109754	up	3.67952
CUST_12959_PI426302897	Afun012959	glucosylceramidase	0.00449901	0.00405179	up	3.67685
CUST_10_PI426302915	CYP6M4.seq	cytochrome p450	0.00163705	0.000741422	up	3.66567
CUST_9449_PI426302897	Afun009449	myosin iiia	0.00136777	0.000535049	up	3.66471
CUST_7960_PI426302897	Afun007960	isoform b	0.00150268	0.000635589	up	3.66422
CUST_12687_PI406199769	combined_c6473	AGAP002847-PA [Anopheles gambiae str. PEST]	0.00114655	0.000365445	up	3.62078
CUST_8462_PI426302897	Afun008462	AGAP001940-PA [Anopheles gambiae str. PEST]	0.00167646	0.000775217	up	3.61592
CUST_9335_PI426302897	Afun009335	cytochrome p450	0.000338026	2.24427e-05	up	3.605
CUST_8492_PI406199769	combined_c4300	---NA---	0.000364399	2.66687e-05	up	3.58798
CUST_2681_PI406199769	combined_c1352	---NA---	0.00327288	0.00239505	up	3.57852
CUST_7482_PI426302897	Afun007482	atp-binding cassette sub-family f member 2	0.00218555	0.0012236	up	3.56816
CUST_7777_PI426302897	Afun007777	aminopeptidase n	0.000272785	6.74448e-06	up	3.529
CUST_7466_PI406199769	combined_c3779	---NA---	0.000830626	0.000184111	up	3.51718
CUST_4175_PI406199769	combined_c2113	---NA---	0.00227418	0.00130314	up	3.508
CUST_11088_PI426302897	Afun011088	kinesin-like protein kif9	0.00360216	0.00280283	up	3.48173
CUST_3612_PI406199772	CD577577.1	kda salivary protein	0.00119242	0.000398987	up	3.47572
CUST_15053_PI426302897	Afun015053	tnf-receptor-associated factor- isoform a	0.00442528	0.00394785	up	3.4661
CUST_12040_PI426302897	Afun012040	period circadian protein	0.00106461	0.000314443	up	3.44698
CUST_11880_PI426302897	Afun011880	multidrug resistance-associated protein 1	0.00223165	0.00126643	up	3.44601
CUST_8337_PI426302897	Afun008337	juvenile hormone-inducible	0.000867965	0.000205539	up	3.44466
CUST_6073_PI406199769	combined_c3072	---NA---	0.00356223	0.00275804	up	3.41746
CUST_2349_PI426302897	Afun002349	sphingolipid delta 4 desaturase c-4 hydroxylase protein des2	0.0049386	0.00475412	up	3.41012
CUST_270_PI426302897	Afun000270	NA	0.00180058	0.000880907	up	3.39323
CUST_10353_PI426302897	Afun010353	coatomer delta subunit	0.000197507	1.46641e-06	up	3.39236
CUST_55_PI426302897	Afun000055	try1_anoga ame: full=trypsin-1 ame: full=antryp1 flags: precursor	0.00149118	0.00062934	up	3.36937
CUST_11544_PI426302897	Afun011544	leucine-rich transmembrane protein	0.00440633	0.00392583	up	3.36828
CUST_10598_PI426302897	Afun010598	camp-dependent protein kinase catalytic	0.000284626	1.2814e-05	up	3.36595
CUST_9565_PI406199769	combined_c4844	---NA---	0.00242665	0.00147456	up	3.3629
CUST_14652_PI406199769	combined_c7710	---NA---	0.00134957	0.000517554	up	3.35901
CUST_13528_PI426302897	Afun013528	AGAP004607-PA [Anopheles gambiae str. PEST]	0.00173656	0.000820737	up	3.34971
CUST_7861_PI426302897	Afun007861	cytochrome p450	0.00204207	0.00109659	up	3.3378
CUST_67_PI426302897	Afun000067	zinc carboxypeptidase a 1	0.00144652	0.000595055	up	3.31852
CUST_3609_PI406199772	CD577578.1	AGAP000570-PA [Anopheles gambiae str. PEST]	0.00148954	0.000627613	up	3.31572
CUST_10988_PI406199769	combined_c5579	malic enzyme	0.00386874	0.00317847	up	3.29406
CUST_14653_PI406199769	combined_c7710	---NA---	0.00162231	0.000730228	up	3.28005
CUST_2620_PI426302897	Afun002620	transient receptor potential cation channel protein painless	0.00363341	0.00284856	up	3.26057
CUST_10563_PI406199769	combined_c5352	---NA---	0.00355682	0.00274973	up	3.25641
CUST_3610_PI406199772	CD577578.1	AGAP000570-PA [Anopheles gambiae str. PEST]	0.00166656	0.000766	up	3.24472
CUST_14570_PI426302897	Afun014570	alkaline phosphatase	0.00362727	0.00284291	up	3.24272
CUST_11422_PI426302897	Afun011422	AGAP008992-PA [Anopheles gambiae str. PEST]	0.000464956	4.84382e-05	up	3.2346
CUST_29_PI426302915	CYP6Z3rvcpl.seq	cytochrome p450	0.000338026	2.22253e-05	up	3.22585
CUST_7769_PI426302897	Afun007769	cytochrome p450 cyp9k1	0.00120115	0.000406062	up	3.22563
CUST_6465_PI426302897	Afun006465	AGAP008946-PA [Anopheles gambiae str. PEST]	0.00220287	0.00124057	up	3.20168
CUST_10148_PI426302897	Afun010148	thiolester containing protein isoform c	0.00196379	0.00101299	up	3.19509
CUST_248_PI426302897	Afun000248	atp-dependent bile acid permease	0.000978122	0.00026348	up	3.16498
CUST_4881_PI406199769	combined_c2473	---NA---	0.00125812	0.000441119	up	3.15671
CUST_7678_PI426302897	Afun007678	cytochrome p450	0.00295582	0.0020389	up	3.14823
CUST_28_PI426302915	CYP6Z1_rvcpl_fixed.seq	cytochrome p450	0.00204207	0.00109499	up	3.14736
CUST_7768_PI406199769	combined_c3933	aldose 1-epimerase	0.00137774	0.000541188	up	3.1453
CUST_10989_PI406199769	combined_c5579	malic enzyme	0.00464193	0.00425528	up	3.14137
CUST_8489_PI426302897	Afun008489	chitin-binding protein	0.000391499	3.10098e-05	up	3.13708
CUST_7369_PI426302897	Afun007369	cytochrome p450	0.00450249	0.00406162	up	3.13083
CUST_4548_PI426302897	Afun004548	reverse transcriptase	0.00505189	0.00494991	up	3.12241
CUST_1710_PI406199772	EE589412.1	d7-related 1 protein	0.00188621	0.000957109	up	3.11272
CUST_7769_PI406199769	combined_c3933	aldose 1-epimerase	0.00119242	0.000400968	up	3.10113
CUST_7951_PI426302897	Afun007951	anterior fat body protein	0.000464306	4.78311e-05	up	3.08865
CUST_14272_PI426302897	Afun014272	bifunctional protein ncoat	0.000452684	4.44809e-05	up	3.07398
CUST_11720_PI426302897	Afun011720	gamma-soluble nsf attachment protein	0.00146906	0.000613792	up	3.07333
CUST_563_PI426302897	Afun000563	alanyl aminopeptidase	0.000861859	0.000200551	up	3.06971
CUST_1150_PI406199772	EE590022.1	d7-related 1 protein	0.00136051	0.00052558	up	3.0537
CUST_10884_PI426302897	Afun010884	dna-binding protein smubp-2	0.00497096	0.00480729	up	3.03621
CUST_7406_PI406199769	combined_c3749	proactivator polypeptide-like	0.00404104	0.00342129	up	3.03335
CUST_10648_PI426302897	Afun010648	succinyl-coa:3-ketoacid-coenzyme a transferase	0.000352029	2.44215e-05	up	3.0329
CUST_3261_PI426302897	Afun003261	NA	0.00131165	0.000486314	up	3.01993
CUST_5165_PI406199769	combined_c2616	ichit	0.00339769	0.00254551	up	3.01652
CUST_11552_PI426302897	Afun011552	caax prenyl protease ste24	0.00158537	0.000702934	up	2.9976
CUST_12830_PI426302897	Afun012830	chitooligosaccharidolytic beta-n-acetylglucosaminidase	0.0015859	0.000703538	up	2.9889
CUST_10786_PI426302897	Afun010786	n-acetylglucosamine kinase	0.000958127	0.000252759	up	2.98624
CUST_7862_PI426302897	Afun007862	organic anion transporter	0.000870419	0.000208416	up	2.98407
CUST_2009_PI406199772	CD664204.1	ribosomal protein s20	0.00311764	0.00222214	up	2.98172
CUST_7467_PI406199769	combined_c3779	---NA---	0.00136564	0.000531855	up	2.97217
CUST_1149_PI406199772	EE590022.1	d7-related 1 protein	0.0028754	0.00194606	up	2.96981
CUST_7919_PI426302897	Afun007919	amp dependent ligase	0.000690315	0.000125073	up	2.95832
CUST_3432_PI406199769	combined_c1734	---NA---	0.0017526	0.000838617	up	2.95059
CUST_1379_PI406199772	EE589770.1	---NA---	0.00515079	0.0051245	up	2.94317
CUST_5112_PI426302897	Afun005112	atp-dependent bile acid permease	0.00241884	0.00146365	up	2.92803
CUST_14678_PI406199769	combined_c7734	---NA---	0.00145242	0.000600177	up	2.91606
CUST_7537_PI426302897	Afun007537	timeless protein	0.000649369	0.000109001	up	2.9158
CUST_3584_PI426302897	Afun003584	NA	0.00111654	0.00034636	up	2.90291
CUST_9640_PI426302897	Afun009640	retinol-binding protein	0.00213586	0.0011715	up	2.90216
CUST_9921_PI426302897	Afun009921	aminopeptidase n	0.000797638	0.000165037	up	2.89817
CUST_11755_PI426302897	Afun011755	mitochondrial ribosomal	0.000627121	9.80696e-05	up	2.89406
CUST_14565_PI406199769	combined_c7637	---NA---	0.000996699	0.000276347	up	2.88959
CUST_5528_PI406199769	combined_c2798	arginine kinase	0.0041166	0.00353307	up	2.88957
CUST_3513_PI426302897	Afun003513	AGAP008548-PA [Anopheles gambiae str. PEST]	0.000660912	0.000113168	up	2.8863
CUST_9187_PI426302897	Afun009187	density-regulated protein	0.000284626	1.11308e-05	up	2.87864
CUST_8055_PI426302897	Afun008055	AGAP001699-PA [Anopheles gambiae str. PEST]	0.00385182	0.00315855	up	2.85484
CUST_12380_PI426302897	Afun012380	zinc iron transporter	0.00138844	0.000550543	up	2.85309
CUST_4392_PI426302897	Afun004392	cytochrome p450	0.000989471	0.00027003	up	2.83962
CUST_13140_PI426302897	Afun013140	isoform e	0.00104382	0.000301559	up	2.83246
CUST_14179_PI406199769	combined_c7375	---NA---	0.000867965	0.000207218	up	2.83224
CUST_9598_PI426302897	Afun009598	galectin (agap000341-pa)	0.000729023	0.000141576	up	2.83143
CUST_656_PI426302897	Afun000656	receptor mediated endocytosis 8	0.00087666	0.000212758	up	2.8297
CUST_3433_PI406199769	combined_c1734	---NA---	0.00246555	0.0015179	up	2.82372
CUST_7570_PI426302897	Afun007570	fatty acid synthase	0.0043718	0.00388187	up	2.8227
CUST_10213_PI426302897	Afun010213	alpha-( )-fucosyltransferase c	0.00268848	0.00174284	up	2.81712
CUST_185_PI406199769	combined_c94	---NA---	0.00394663	0.0032919	up	2.80973
CUST_5164_PI406199769	combined_c2616	ichit	0.00497096	0.0048092	up	2.80243
CUST_10336_PI426302897	Afun010336	membrane-associated lps-inducible tnf alpha factor protein	0.00106958	0.000316903	up	2.79764
CUST_9274_PI406199769	combined_c4698	---NA---	0.00242665	0.00147457	up	2.7971
CUST_11027_PI426302897	Afun011027	10 kda salivary protein	0.00460832	0.00421057	up	2.7963
CUST_1694_PI426302897	Afun001694	nadp+-dependent farnesol dehydrogenase 2	0.0032368	0.00235213	up	2.79548
CUST_13664_PI426302897	Afun013664	si: (novel protein human chromosome 21 open reading frame 18 )	0.00120115	0.000406499	up	2.7921
CUST_11944_PI426302897	Afun011944	peptidyl-prolyl cis-trans isomerase 10	0.000875911	0.000211728	up	2.79174
CUST_2473_PI426302897	Afun002473	atp-binding-cassette protein	0.00367321	0.00290486	up	2.78793
CUST_1604_PI406199772	EE589530.1	d7-related 1 protein	0.00108376	0.000328614	up	2.77912
CUST_1564_PI406199772	EE589574.1	d7-related 1 protein	0.00389881	0.00322851	up	2.77792
CUST_7253_PI406199769	combined_c3671	---NA---	0.00187817	0.000949107	up	2.77673
CUST_8141_PI406199769	combined_c4121	---NA---	0.00319187	0.00229356	up	2.7753
CUST_7422_PI426302897	Afun007422	protease m1 zinc metalloprotease	0.00049465	5.55216e-05	up	2.76981
CUST_11132_PI426302897	Afun011132	cg2446- isoform c	0.00360216	0.00280484	up	2.76702
CUST_15436_PI426302897	Afun015436	gnbpb2 protein	0.00448367	0.00403322	up	2.76285
CUST_3475_PI406199772	CD577649.1	ribosomal protein s20	0.00364037	0.00285824	up	2.76231
CUST_1407_PI406199769	combined_c712	sorbitol dehydrogenase	0.000466958	4.95127e-05	up	2.75996
CUST_1406_PI406199769	combined_c712	sorbitol dehydrogenase	0.000336267	2.18293e-05	up	2.75872
CUST_2834_PI406199769	combined_c143	dynein light intermediate chain	0.00508777	0.00501085	up	2.75629
CUST_14679_PI406199769	combined_c7734	---NA---	0.00213352	0.00116774	up	2.75316
CUST_13217_PI426302897	Afun013217	serine protease 14	0.00493026	0.0047175	up	2.74882
CUST_9564_PI406199769	combined_c4844	---NA---	0.00292885	0.00201073	up	2.7483
CUST_1166_PI426302897	Afun001166	sterol o-acyltransferase	0.00367861	0.00291557	up	2.74465
CUST_9352_PI426302897	Afun009352	membrane-associated lps-inducible tnf alpha factor protein	0.00114655	0.000365916	up	2.73765
CUST_11653_PI426302897	Afun011653	anopheles gambiae pest agap012834-pa	0.000474393	5.14646e-05	up	2.73725
CUST_11533_PI426302897	Afun011533	transmembrane protein 77	0.00198691	0.00103481	up	2.73672
CUST_1213_PI426302897	Afun001213	NA	0.000509089	6.0604e-05	up	2.7362
CUST_9876_PI426302897	Afun009876	pigment dispersing hormone (agap005776-pa)	0.000542977	7.16471e-05	up	2.73401
CUST_8693_PI406199769	combined_c4401	---NA---	0.00129714	0.000477392	up	2.72295
CUST_5260_PI426302897	Afun005260	NA	0.000797638	0.000166375	up	2.71404
CUST_444_PI426302897	Afun000444	NA	0.000382159	2.93959e-05	up	2.70218
CUST_8240_PI406199769	combined_c4173	glycoprotein 93	0.00450025	0.00405451	up	2.69733
CUST_8447_PI426302897	Afun008447	short-chain dehydrogenase	0.000866885	0.000203346	up	2.69368
CUST_1647_PI406199769	combined_c832	---NA---	0.000427938	3.6849e-05	up	2.68626
CUST_10642_PI406199769	combined_c5393	---NA---	0.000826671	0.000180313	up	2.68431
CUST_9361_PI426302897	Afun009361	isoform c	0.00136564	0.00053121	up	2.68348
CUST_10218_PI426302897	Afun010218	g-box-binding factor	0.000965984	0.0002564	up	2.6699
CUST_15783_PI406199769	combined_c8374	---NA---	0.00178197	0.00086659	up	2.66986
CUST_10909_PI426302897	Afun010909	cytochrome p450	0.00126679	0.000450373	up	2.66432
CUST_104_PI426302897	Afun000104	alpha-amylase	0.00423085	0.00369552	up	2.66063
CUST_114_PI426302897	Afun000114	NA	0.00187619	0.000946803	up	2.65966
CUST_9366_PI426302897	Afun009366	mitochondrial ribosomal protein s7	0.00407332	0.00346846	up	2.65549
CUST_3039_PI406199772	CD577880.1	---NA---	0.00270722	0.00176363	up	2.65477
CUST_14178_PI406199769	combined_c7375	---NA---	0.000748705	0.000148699	up	2.64833
CUST_7549_PI426302897	Afun007549	lactoylglutathione lyase	0.00179775	0.000878019	up	2.64753
CUST_13101_PI426302897	Afun013101	d030070l09rik protein	0.000641016	0.000103961	up	2.64251
CUST_10729_PI426302897	Afun010729	AGAP007718-PA [Anopheles gambiae str. PEST]	0.000587108	8.74533e-05	up	2.64041
CUST_12663_PI426302897	Afun012663	AGAP004983-PA [Anopheles gambiae str. PEST]	0.00130184	0.00048147	up	2.63995
CUST_8570_PI426302897	Afun008570	alanyl aminopeptidase	0.00249731	0.00154801	up	2.63657
CUST_5725_PI406199769	combined_c2897	---NA---	0.00407434	0.00347207	up	2.6313
CUST_7646_PI426302897	Afun007646	aldehyde oxidase	0.00494252	0.00476133	up	2.62478
CUST_7478_PI426302897	Afun007478	glutathione-s-transferase gst	0.00217854	0.00121557	up	2.6246
CUST_2719_PI406199769	combined_c1371	---NA---	0.00215133	0.00118723	up	2.62448
CUST_8442_PI426302897	Afun008442	ubiquitin-conjugating enzyme	0.000347545	2.37027e-05	up	2.62437
CUST_12462_PI406199769	combined_c6349	isoform a	0.00139768	0.000555994	up	2.61965
CUST_3476_PI406199772	CD577649.1	ribosomal protein s20	0.000801841	0.000169706	up	2.61721
CUST_7499_PI426302897	Afun007499	glutathione transferase	0.000272785	7.74587e-06	up	2.61573
CUST_14208_PI406199769	combined_c7393	---NA---	0.00157125	0.00068598	up	2.61415
CUST_12818_PI426302897	Afun012818	beta-carotene dioxygenase	0.000143799	5.00461e-07	up	2.60495
CUST_4763_PI406199769	combined_c2412	ribosomal protein s20	0.00037999	2.87449e-05	up	2.59539
CUST_14387_PI426302897	Afun014387	AGAP000967-PA [Anopheles gambiae str. PEST]	0.00125812	0.000442067	up	2.58589
CUST_10360_PI426302897	Afun010360	glucosyl glucuronosyl transferases	0.00471133	0.00439193	up	2.58462
CUST_12836_PI406199769	combined_c6553	---NA---	0.0017626	0.000848992	up	2.58188
CUST_1915_PI406199769	combined_c966	d-lactate dehydrognease	0.00466345	0.00429232	up	2.58031
CUST_8140_PI406199769	combined_c4121	---NA---	0.00377975	0.00305571	up	2.57807
CUST_9562_PI406199769	combined_c4843	---NA---	0.00384001	0.00314026	up	2.57294
CUST_3803_PI426302897	Afun003803	NA	0.00507968	0.00499365	up	2.57232
CUST_1053_PI406199769	combined_c535	---NA---	0.00143504	0.000585669	up	2.56771
CUST_13095_PI426302897	Afun013095	AGAP002065-PA [Anopheles gambiae str. PEST]	0.00212661	0.001161	up	2.56239
CUST_11396_PI426302897	Afun011396	isoform cra_c	0.00237389	0.00141828	up	2.55539
CUST_11034_PI426302897	Afun011034	leucine-rich transmembrane protein	0.000662441	0.000114133	up	2.55498
CUST_13288_PI426302897	Afun013288	abc transporter	0.00176131	0.000847472	up	2.54856
CUST_1625_PI406199769	combined_c821	---NA---	0.00118902	0.0003945	up	2.54616
CUST_10285_PI426302897	Afun010285	AGAP000420-PA [Anopheles gambiae str. PEST]	0.00333257	0.00246656	up	2.54419
CUST_746_PI406199769	combined_c375	ribosome-associated membrane protein	0.00049465	5.63675e-05	up	2.53418
CUST_1509_PI406199769	combined_c763	hypothetical protein EAG_06933 [Camponotus floridanus]	0.00113584	0.000359199	up	2.52775
CUST_10189_PI426302897	Afun010189	hypothetical protein AaeL_AAEL009899 [Aedes aegypti]	0.000851855	0.000196537	up	2.52764
CUST_1508_PI406199769	combined_c763	hypothetical protein EAG_06933 [Camponotus floridanus]	0.00200825	0.00105911	up	2.52703
CUST_12717_PI426302897	Afun012717	high affinity copper	0.000644413	0.000105653	up	2.52687
CUST_10361_PI406199769	combined_c5248	---NA---	0.000861859	0.00020086	up	2.51759
CUST_4778_PI426302897	Afun004778	dna polymerase epsilon subunit 2	0.00442252	0.00394333	up	2.51398
CUST_7224_PI426302897	Afun007224	cathepsin l	0.00291297	0.00199067	up	2.51214
CUST_13332_PI406199769	combined_c6826	esterase b1	0.00184651	0.000918797	up	2.50854
CUST_10428_PI426302897	Afun010428	alkaline phosphatase	0.00177984	0.000863902	up	2.50704
CUST_14549_PI426302897	Afun014549	transmembrane 4 superfamily member 8 isoform 1	0.00158014	0.000693681	up	2.50692
CUST_7252_PI406199769	combined_c3671	---NA---	0.00295582	0.00203855	up	2.50184
CUST_10360_PI406199769	combined_c5248	---NA---	0.00162545	0.000732872	up	2.49821
CUST_10021_PI426302897	Afun010021	gamma- -	0.00146368	0.000607665	up	2.48679
CUST_13182_PI426302897	Afun013182	u533_drome ame: full=upf0533 protein cg4953	0.00144099	0.000589436	up	2.48504
CUST_7392_PI426302897	Afun007392	zinc carboxypeptidase a 1	0.00154465	0.000665077	up	2.48333
CUST_2932_PI426302897	Afun002932	ser thr kinase stk11	0.00102315	0.000291766	up	2.4833
CUST_14196_PI426302897	Afun014196	AGAP006177-PA [Anopheles gambiae str. PEST]	0.00386125	0.00316998	up	2.48329
CUST_15436_PI406199769	combined_c8200	---NA---	0.0040825	0.00348198	up	2.48221
CUST_14191_PI426302897	Afun014191	AGAP010256-PA [Anopheles gambiae str. PEST]	0.00201207	0.00106392	up	2.47993
CUST_8744_PI426302897	Afun008744	chloride intracellular channel	0.000510055	6.13596e-05	up	2.47374
CUST_371_PI406199769	combined_c1879	---NA---	0.00381413	0.00309909	up	2.47219
CUST_3125_PI426302897	Afun003125	NA	0.000978122	0.000263332	up	2.47131
CUST_1080_PI426302897	Afun001080	protein kinase c	0.00466143	0.00428938	up	2.47113
CUST_14209_PI406199769	combined_c7393	---NA---	0.00115195	0.000369777	up	2.46808
CUST_4762_PI406199769	combined_c2412	ribosomal protein s20	0.000391437	3.07882e-05	up	2.4677
CUST_8838_PI426302897	Afun008838	26s protease regulatory subunit	0.00396353	0.00331429	up	2.46054
CUST_11507_PI406199769	combined_c5842	---NA---	0.00115234	0.000371552	up	2.45817
CUST_14041_PI406199769	combined_c7267	---NA---	0.003822	0.00311169	up	2.45418
CUST_269_PI426302897	Afun000269	NA	0.00515173	0.00512782	up	2.45341
CUST_8043_PI426302897	Afun008043	p160 coactivator fisc	0.00324207	0.00236047	up	2.45067
CUST_1660_PI406199772	EE589470.1	gsg6 salivary protein	0.00170525	0.000795865	up	2.45059
CUST_1798_PI426302897	Afun001798	NA	0.00357882	0.00277691	up	2.44806
CUST_11449_PI426302897	Afun011449	zinc carboxypeptidase	0.000284626	1.10604e-05	up	2.44414
CUST_9275_PI406199769	combined_c4698	---NA---	0.00249907	0.00155163	up	2.44009
CUST_1149_PI406199769	combined_c583	---NA---	0.00167419	0.000773391	up	2.43521
CUST_14042_PI406199769	combined_c7267	---NA---	0.00151913	0.000646921	up	2.43131
CUST_12309_PI426302897	Afun012309	adp-ribosylation factor-binding protein	0.00229868	0.00132905	up	2.42932
CUST_1657_PI406199769	combined_c837	---NA---	0.00243018	0.00147922	up	2.42849
CUST_9905_PI406199769	combined_c5019	---NA---	0.00172267	0.000810869	up	2.42764
CUST_848_PI426302897	Afun000848	AGAP006339-PA [Anopheles gambiae str. PEST]	0.000212565	2.19173e-06	up	2.42618
CUST_385_PI426302897	Afun000385	isoform a	0.00196379	0.00101363	up	2.42175
CUST_8005_PI426302897	Afun008005	serine threonine protein kinase	0.00159786	0.000711524	up	2.41888
CUST_3851_PI406199769	combined_c1945	---NA---	0.000899797	0.000224219	up	2.41793
CUST_15035_PI406199769	combined_c7992	---NA---	0.00423857	0.00370851	up	2.4174
CUST_1006_PI406199772	EE590177.1	---NA---	0.00173158	0.000817175	up	2.4153
CUST_3270_PI406199769	combined_c1652	---NA---	0.00273659	0.00179815	up	2.41513
CUST_13967_PI426302897	Afun013967	ninjurin a	0.00404104	0.00342049	up	2.41274
CUST_13333_PI406199769	combined_c6826	esterase b1	0.00296436	0.00205012	up	2.41008
CUST_14522_PI426302897	Afun014522	quinone oxidoreductase	0.00222981	0.0012639	up	2.4097
CUST_11776_PI426302897	Afun011776	cation proton antiporter	0.000929742	0.000237397	up	2.4086
CUST_5251_PI406199769	combined_c2659	---NA---	0.00440551	0.00392407	up	2.40759
CUST_11690_PI426302897	Afun011690	beta nu integrin subunit	0.00222806	0.00126136	up	2.40721
CUST_5113_PI406199769	combined_c2590	---NA---	0.00324207	0.00236042	up	2.40631
CUST_8445_PI426302897	Afun008445	glutathione-s-transferase gst	0.00515381	0.00513109	up	2.40615
CUST_10753_PI426302897	Afun010753	bcl7-like cg17252-pa	0.00113204	0.00035635	up	2.39655
CUST_2512_PI406199769	combined_c1267	---NA---	0.000665755	0.000115233	up	2.39439
CUST_2345_PI426302897	Afun002345	thioester-containing protein (agap008364-pa)	0.00158537	0.000701166	up	2.39405
CUST_4516_PI406199769	combined_c2284	aminopeptidase n	0.00151913	0.000647127	up	2.39048
CUST_3762_PI426302897	Afun003762	NA	0.00410476	0.00351619	up	2.38287
CUST_7182_PI406199769	combined_c3636	bifunctional purine biosynthesis protein purh	0.0017698	0.000854922	up	2.38143
CUST_15406_PI406199769	combined_c8185	ichit	0.0050538	0.00495423	up	2.38035
CUST_8292_PI426302897	Afun008292	isoform b	0.00244718	0.00149643	up	2.37201
CUST_13681_PI406199769	combined_c7025	---NA---	0.00156296	0.000679217	up	2.37175
CUST_14755_PI426302897	Afun014755	transmembrane protein 167	0.000929742	0.00023781	up	2.37152
CUST_13211_PI426302897	Afun013211	bbsome-interacting protein of 10 kda-like	0.0027272	0.00178936	up	2.37044
CUST_8579_PI426302897	Afun008579	atp-citrate synthase	0.00475781	0.00446417	up	2.37018
CUST_15435_PI406199769	combined_c8200	---NA---	0.00143414	0.000584968	up	2.36918
CUST_1093_PI406199769	combined_c555	ichit	0.00407162	0.00346607	up	2.368
CUST_3040_PI406199772	CD577880.1	---NA---	0.00291609	0.00199525	up	2.3675
CUST_235_PI426302897	Afun000235	isoform b	0.00118793	0.000393864	up	2.36464
CUST_5970_PI406199769	combined_c3020	polyadenylate-binding protein 1-like isoform 1	0.00469954	0.00435716	up	2.36299
CUST_2513_PI406199769	combined_c1267	---NA---	0.00136564	0.000532167	up	2.36046
CUST_11902_PI426302897	Afun011902	AGAP001626-PA [Anopheles gambiae str. PEST]	0.00100891	0.000283479	up	2.35933
CUST_9008_PI426302897	Afun009008	synaptobrevin vamp-like protein	0.000292909	1.49256e-05	up	2.35788
CUST_13989_PI426302897	Afun013989	AGAP004553-PA [Anopheles gambiae str. PEST]	0.00134051	0.000508388	up	2.35773
CUST_2493_PI406199769	combined_c1257	60s ribosomal protein l13a	0.00470439	0.00436555	up	2.35201
CUST_1659_PI406199772	EE589470.1	gsg6 salivary protein	0.00118793	0.000393337	up	2.34971
CUST_7183_PI406199769	combined_c3636	bifunctional purine biosynthesis protein purh	0.00197708	0.0010234	up	2.3494
CUST_759_PI426302897	Afun000759	AGAP008065-PA [Anopheles gambiae str. PEST]	0.00362574	0.00283522	up	2.349
CUST_3850_PI406199769	combined_c1945	---NA---	0.000647553	0.000108176	up	2.34654
CUST_15036_PI406199769	combined_c7992	---NA---	0.00489365	0.00466089	up	2.34596
CUST_3453_PI406199772	CD577662.1	---NA---	0.00108093	0.000326417	up	2.34573
CUST_3628_PI426302897	Afun003628	NA	0.000867965	0.000205376	up	2.34551
CUST_3440_PI406199772	CD577671.1	peritrophin a	0.00216714	0.00120424	up	2.34525
CUST_7214_PI426302897	Afun007214	cytochrome p450 6a8	0.00192783	0.00098711	up	2.3443
CUST_13845_PI426302897	Afun013845	isoform a	0.00131189	0.000487011	up	2.34354
CUST_2350_PI426302897	Afun002350	sphingolipid delta 4 desaturase c-4 hydroxylase protein des2	0.00204207	0.00109474	up	2.34349
CUST_8039_PI426302897	Afun008039	acetoin reductase	0.00368263	0.00292508	up	2.3425
CUST_14716_PI426302897	Afun014716	unknown [Anopheles gambiae]	0.000827544	0.000182213	up	2.34217
CUST_5118_PI406199772	BU038883	peritrophin a	0.00115209	0.000370727	up	2.33613
CUST_5250_PI406199769	combined_c2659	---NA---	0.00232436	0.00135407	up	2.33579
CUST_8208_PI426302897	Afun008208	NA	0.000236172	2.78606e-06	up	2.33542
CUST_8453_PI426302897	Afun008453	salivary protein	0.00178197	0.000866483	up	2.33187
CUST_9904_PI406199769	combined_c5019	---NA---	0.00268497	0.00173897	up	2.32735
CUST_9670_PI426302897	Afun009670	threonine dehydratase deaminase	0.00118793	0.000393126	up	2.3244
CUST_80_PI426302897	Afun000080	elongation factor 2	0.00395081	0.00329723	up	2.32431
CUST_3425_PI406199772	CD577679.1	60s ribosomal protein l18	0.00286905	0.00193977	up	2.32277
CUST_13350_PI426302897	Afun013350	three prime repair exonuclease 1	0.00260143	0.00165018	up	2.3219
CUST_8807_PI426302897	Afun008807	AGAP012307-PA [Anopheles gambiae str. PEST]	0.0017526	0.000838755	up	2.31835
CUST_10695_PI406199769	combined_c5420	---NA---	0.00490026	0.004674	up	2.31666
CUST_12226_PI426302897	Afun012226	g i	0.00205872	0.00111104	up	2.31538
CUST_287_PI406199772	EE589912.1	ribosomal protein s20	0.000680872	0.000118955	up	2.31506
CUST_13902_PI426302897	Afun013902	maltose phosphorylase	0.00153086	0.000654255	up	2.31341
CUST_8316_PI406199769	combined_c4211	hypothetical protein LOAG_05505 [Loa loa]	0.000701935	0.000132544	up	2.31309
CUST_13521_PI426302897	Afun013521	tpa_inf: hdc05827	0.00144313	0.000592321	up	2.30875
CUST_12132_PI426302897	Afun012132	AGAP004218-PA [Anopheles gambiae str. PEST]	0.00275817	0.00182769	up	2.30683
CUST_11097_PI426302897	Afun011097	hypothetical protein AaeL_AAEL011581 [Aedes aegypti]	0.000832564	0.000186216	up	2.30556
CUST_8001_PI406199769	combined_c4050	hypothetical protein EAI_01917 [Harpegnathos saltator]	0.000850262	0.000194227	up	2.30303
CUST_8342_PI426302897	Afun008342	dolichyl-diphosphooligosaccharide protein glycotransferase	0.00301506	0.00210565	up	2.30301
CUST_10415_PI426302897	Afun010415	histidyl-trna synthetase	0.0020306	0.00107814	up	2.30298
CUST_3626_PI426302897	Afun003626	NA	0.00431921	0.00380924	up	2.29782
CUST_9811_PI426302897	Afun009811	anopheles gambiae pest agap012770-pa	0.000699541	0.000129139	up	2.29489
CUST_15815_PI406199769	combined_c8391	---NA---	0.00351315	0.002707	up	2.29306
CUST_3478_PI406199772	CD577648.1	ribosomal protein s20	0.00111896	0.000347629	up	2.29167
CUST_6050_PI426302897	Afun006050	mitotic protein phosphatase 1	0.00251045	0.00156161	up	2.28692
CUST_13680_PI406199769	combined_c7025	---NA---	0.0017526	0.000839784	up	2.28427
CUST_9669_PI426302897	Afun009669	r2d2	0.00144221	0.000590742	up	2.27979
CUST_8024_PI406199769	combined_c4062	---NA---	0.000284626	1.2475e-05	up	2.27766
CUST_4457_PI406199769	combined_c2254	---NA---	0.00506593	0.00496837	up	2.27709
CUST_8317_PI406199769	combined_c4211	hypothetical protein LOAG_05505 [Loa loa]	0.000786761	0.000161551	up	2.27544
CUST_11724_PI406199769	combined_c5954	---NA---	0.00471133	0.00439221	up	2.27381
CUST_1476_PI426302897	Afun001476	pentatricopeptide repeat domain 3	0.00129132	0.000472652	up	2.26894
CUST_3449_PI406199772	CD577664.1	---NA---	0.00155785	0.000675912	up	2.26433
CUST_5224_PI406199769	combined_c2646	---NA---	0.00240174	0.00144905	up	2.26076
CUST_5225_PI406199769	combined_c2646	---NA---	0.00113204	0.000356349	up	2.25907
CUST_7212_PI426302897	Afun007212	NA	0.00475688	0.00446219	up	2.25767
CUST_7235_PI426302897	Afun007235	60s ribosomal protein l17	0.000507146	5.84699e-05	up	2.25614
CUST_5893_PI406199769	combined_c2981	---NA---	0.00319462	0.00229691	up	2.25581
CUST_7407_PI406199769	combined_c3749	proactivator polypeptide-like	0.00383326	0.00312976	up	2.25357
CUST_11286_PI406199769	combined_c5731	---NA---	0.00146779	0.000612319	up	2.25232
CUST_12042_PI426302897	Afun012042	forkhead box subgroup o	0.00389648	0.00322205	up	2.25204
CUST_12434_PI426302897	Afun012434	glucosamine-fructose-6-phosphate aminotransferase 2	0.000426754	3.60414e-05	up	2.24837
CUST_9635_PI406199798	AGAP010591-RA___3L	ribosomal protein s20	0.000402337	3.24857e-05	up	2.24784
CUST_11506_PI406199769	combined_c5842	---NA---	0.00100243	0.000280197	up	2.24486
CUST_7312_PI426302897	Afun007312	60s ribosomal protein l8	0.00142957	0.000580119	up	2.24394
CUST_1791_PI406199769	combined_c904	---NA---	0.0051944	0.00519308	up	2.24317
CUST_752_PI426302897	Afun000752	aminopeptidase n	0.00105835	0.000308418	up	2.23857
CUST_11855_PI426302897	Afun011855	lon peptidase n-terminal domain and ring finger 1	0.00140125	0.000559201	up	2.23755
CUST_6778_PI426302897	Afun006778	NA	0.00322763	0.00233775	up	2.23719
CUST_8602_PI426302897	Afun008602	cdc2l5 [Culex quinquefasciatus]	0.0008625	0.000201517	up	2.23688
CUST_5971_PI406199769	combined_c3020	polyadenylate-binding protein 1-like isoform 1	0.00501586	0.00489522	up	2.23664
CUST_2392_PI406199772	CD578206.1	---NA---	0.00128922	0.000470519	up	2.23546
CUST_9268_PI426302897	Afun009268	chitin synthase	0.00183192	0.00090956	up	2.23259
CUST_3439_PI406199772	CD577671.1	peritrophin a	0.00112629	0.000352749	up	2.23037
CUST_4387_PI406199769	combined_c2219	---NA---	0.000643018	0.000104579	up	2.23021
CUST_7795_PI426302897	Afun007795	secretory phospholipase	0.00266426	0.00171848	up	2.22863
CUST_288_PI406199772	EE589912.1	ribosomal protein s20	0.000434525	3.89514e-05	up	2.22825
CUST_686_PI426302897	Afun000686	NA	0.000427938	3.69769e-05	up	2.22618
CUST_11824_PI426302897	Afun011824	juvenile hormone-inducible	0.00114349	0.000362884	up	2.2249
CUST_5980_PI406199769	combined_c3025	---NA---	0.0032943	0.0024184	up	2.22283
CUST_582_PI426302897	Afun000582	eukaryotic translation initiation factor 3 subunit	0.00200364	0.00105482	up	2.22283
CUST_8623_PI426302897	Afun008623	ebna2 binding protein p100	0.00409764	0.00350628	up	2.22253
CUST_8848_PI426302897	Afun008848	isocitrate dehydrogenase	0.00167958	0.000778216	up	2.22028
CUST_7236_PI426302897	Afun007236	conserved hypothetical protein [Culex quinquefasciatus]	0.00308386	0.00218411	up	2.21934
CUST_11909_PI426302897	Afun011909	sphingomyelin phosphodiesterase	0.00337084	0.00251757	up	2.2189
CUST_4123_PI406199769	combined_c2085	---NA---	0.00185339	0.000924117	up	2.21888
CUST_4386_PI406199769	combined_c2219	---NA---	0.000990324	0.000272052	up	2.21427
CUST_3477_PI406199772	CD577648.1	ribosomal protein s20	0.0012566	0.000439663	up	2.21274
CUST_10892_PI426302897	Afun010892	dedicator of cytokinesis protein 1	0.00229868	0.00132907	up	2.21194
CUST_8692_PI406199769	combined_c4401	---NA---	0.00173369	0.000818576	up	2.21129
CUST_7287_PI426302897	Afun007287	40s ribosomal protein s15	0.0026303	0.00167888	up	2.21123
CUST_3213_PI406199798	AGAP003318-RA___2R	isoform e	0.004265	0.00374054	up	2.20969
CUST_12295_PI426302897	Afun012295	poly atp nad kinase	0.000528679	6.79555e-05	up	2.20921
CUST_10734_PI426302897	Afun010734	6-phosphogluconate dehydrogenase	0.00407125	0.00346198	up	2.20822
CUST_5316_PI406199769	combined_c2692	---NA---	0.00464025	0.00425267	up	2.20759
CUST_556_PI406199769	combined_c280	---NA---	0.00454895	0.00411728	up	2.20683
CUST_4637_PI406199769	combined_c2347	---NA---	0.00370387	0.00295278	up	2.20581
CUST_12211_PI426302897	Afun012211	AGAP011364-PA [Anopheles gambiae str. PEST]	0.0016441	0.000748811	up	2.20537
CUST_2220_PI426302897	Afun002220	isoform d	0.00201945	0.00107017	up	2.20431
CUST_7731_PI426302897	Afun007731	galectin	0.00267197	0.00172593	up	2.20378
CUST_14899_PI406199769	combined_c7891	hypothetical protein [Anopheles gambiae]	0.00171487	0.000805315	up	2.20248
CUST_905_PI426302897	Afun000905	transposase	0.00112904	0.000354169	up	2.19965
CUST_2053_PI406199798	AGAP002068-RA___2R	AGAP002068-PA [Anopheles gambiae str. PEST]	0.000357912	2.52791e-05	up	2.19947
CUST_11070_PI426302897	Afun011070	charged multivesicular body protein 2a	0.000635657	0.000100324	up	2.19647
CUST_12508_PI426302897	Afun012508	anopheles gambiae pest agap012469-pa	0.00276245	0.00183204	up	2.19598
CUST_493_PI426302897	Afun000493	aldehyde oxidase	0.00170525	0.000795778	up	2.19565
CUST_7569_PI426302897	Afun007569	s-adenosylmethionine synthetase	0.00468381	0.00432495	up	2.19206
CUST_9714_PI406199798	AGAP005839-RA___2L	isoform a	0.000477822	5.22267e-05	up	2.19073
CUST_948_PI406199769	combined_c481	---NA---	0.00269871	0.00175416	up	2.19012
CUST_1223_PI426302897	Afun001223	NA	0.00304802	0.00214817	up	2.18891
CUST_5026_PI426302897	Afun005026	NA	0.00049465	5.64658e-05	up	2.18742
CUST_13107_PI426302897	Afun013107	AGAP006437-PA [Anopheles gambiae str. PEST]	0.0034155	0.00257054	up	2.18428
CUST_242_PI426302897	Afun000242	protein disulfide-isomerase like protein erp57	0.00177594	0.000860088	up	2.18404
CUST_8759_PI406199769	combined_c4435	AGAP003475-PA [Anopheles gambiae str. PEST]	0.00450025	0.00405597	up	2.18401
CUST_647_PI426302897	Afun000647	NA	0.000850259	0.00019333	up	2.18282
CUST_5317_PI406199769	combined_c2692	---NA---	0.00389202	0.00321475	up	2.18049
CUST_10550_PI406199769	combined_c5346	---NA---	0.00159786	0.000710964	up	2.17785
CUST_8933_PI426302897	Afun008933	2-oxoisovalerate dehydrogenase subunit mitochondrial	0.00193527	0.000992415	up	2.17755
CUST_11139_PI426302897	Afun011139	isochorismatase domain-containing protein mitochondrial	0.0018891	0.000959016	up	2.17396
CUST_14447_PI426302897	Afun014447	anopheles gambiae pest agap012919-pa	0.00352566	0.00272237	up	2.17369
CUST_14059_PI426302897	Afun014059	zinc metalloproteinase nas-12	0.000779023	0.000158697	up	2.17334
CUST_14079_PI426302897	Afun014079	AGAP004139-PA [Anopheles gambiae str. PEST]	0.000252153	4.76316e-06	up	2.17246
CUST_2283_PI426302897	Afun002283	AGAP000273-PA [Anopheles gambiae str. PEST]	0.000830626	0.000185205	up	2.17208
CUST_1014_PI426302897	Afun001014	anionic trypsin-2	0.000975138	0.000261543	up	2.17061
CUST_4122_PI406199769	combined_c2085	---NA---	0.00469903	0.00435524	up	2.17053
CUST_14610_PI426302897	Afun014610	AGAP006635-PA [Anopheles gambiae str. PEST]	0.0014093	0.000564723	up	2.17018
CUST_13766_PI426302897	Afun013766	AGAP006546-PA [Anopheles gambiae str. PEST]	0.000518454	6.36803e-05	up	2.16997
CUST_8752_PI426302897	Afun008752	uncharacterized conserved protein	0.000448383	4.24456e-05	up	2.16926
CUST_2391_PI406199772	CD578206.1	---NA---	0.00483829	0.00458669	up	2.16799
CUST_5716_PI406199769	combined_c2893	---NA---	0.000289129	1.43296e-05	up	2.16676
CUST_6121_PI426302897	Afun006121	AGAP000724-PA [Anopheles gambiae str. PEST]	0.00106189	0.000311537	up	2.16166
CUST_2923_PI406199772	CD577938.1	elongation factor 1 alpha	0.000929742	0.000236265	up	2.15917
CUST_3426_PI406199772	CD577679.1	60s ribosomal protein l18	0.00140913	0.000563978	up	2.15543
CUST_11723_PI406199769	combined_c5954	---NA---	0.00363989	0.00285459	up	2.15275
CUST_9483_PI406199769	combined_c4802	---NA---	0.00248471	0.00153695	up	2.1523
CUST_11075_PI426302897	Afun011075	AGAP006121-PA [Anopheles gambiae str. PEST]	0.000806864	0.00017242	up	2.15109
CUST_3325_PI426302897	Afun003325	NA	0.000966836	0.000256851	up	2.151
CUST_13220_PI426302897	Afun013220	mitochondrial brown fat uncoupling protein	0.000646822	0.000106992	up	2.14994
CUST_9953_PI426302897	Afun009953	xaa-pro aminopeptidase	0.00170546	0.000796601	up	2.14733
CUST_10359_PI426302897	Afun010359	AGAP007949-PA [Anopheles gambiae str. PEST]	0.000284626	1.01346e-05	up	2.14656
CUST_2546_PI406199769	combined_c1285	serine threonine-protein phosphatase 2a catalytic subunit alpha isoform	0.00181448	0.000892085	up	2.14588
CUST_3159_PI426302897	Afun003159	myosin vii	0.000929742	0.000237404	up	2.1452
CUST_1706_PI406199769	combined_c862	---NA---	0.00366666	0.0028959	up	2.14443
CUST_12042_PI406199769	combined_c6128	---NA---	0.00206719	0.00111897	up	2.14414
CUST_15313_PI426302897	Afun015313	AGAP006547-PA [Anopheles gambiae str. PEST]	0.0030569	0.00215685	up	2.14178
CUST_947_PI406199769	combined_c481	---NA---	0.00272486	0.00178596	up	2.14084
CUST_11257_PI426302897	Afun011257	AGAP005377-PA [Anopheles gambiae str. PEST]	0.00253941	0.00158728	up	2.14031
CUST_13939_PI426302897	Afun013939	isoform a	0.000518454	6.4115e-05	up	2.1399
CUST_11271_PI406199769	combined_c5722	---NA---	0.00322763	0.00233524	up	2.13495
CUST_537_PI426302897	Afun000537	NA	0.00208771	0.00113395	up	2.13455
CUST_9805_PI426302897	Afun009805	pyridoxal phosphate phosphatase	0.00102237	0.000291275	up	2.13238
CUST_5981_PI406199769	combined_c3025	---NA---	0.00113052	0.000355156	up	2.12901
CUST_555_PI406199769	combined_c280	---NA---	0.00282847	0.00190249	up	2.12815
CUST_12159_PI426302897	Afun012159	gata transcription factor gatac	0.00249731	0.00154806	up	2.12748
CUST_9279_PI426302897	Afun009279	sterol o-acyltransferase	0.00298933	0.00207589	up	2.12708
CUST_14840_PI426302897	Afun014840	AGAP000751-PA [Anopheles gambiae str. PEST]	0.0020658	0.0011163	up	2.1264
CUST_1092_PI426302897	Afun001092	NA	0.000529009	6.82434e-05	up	2.12521
CUST_3123_PI406199769	combined_c1577	atp synthase lipid-binding mitochondrial precursor	0.000272785	6.43533e-06	up	2.12503
CUST_10311_PI426302897	Afun010311	cdna sequence	0.0024203	0.00146678	up	2.12456
CUST_1892_PI406199798	AGAP002774-RA_tRNA-G...		0.00300267	0.00209179	up	2.12451
CUST_10631_PI426302897	Afun010631	step ii splicing factor slu7	0.000867965	0.000207105	up	2.12325
CUST_8809_PI406199769	combined_c4461	---NA---	0.00195103	0.00100403	up	2.12164
CUST_3283_PI406199772	CD577751.1	---NA---	0.0041166	0.00353122	up	2.11925
CUST_12547_PI426302897	Afun012547	AGAP003793-PA [Anopheles gambiae str. PEST]	0.00193527	0.000992779	up	2.116
CUST_5259_PI406199769	combined_c2663	---NA---	0.00057599	8.44008e-05	up	2.11561
CUST_9482_PI406199769	combined_c4802	---NA---	0.00216859	0.00120654	up	2.11394
CUST_9532_PI426302897	Afun009532	NA	0.00504193	0.0049343	up	2.11118
CUST_8732_PI426302897	Afun008732	AGAP005942-PA [Anopheles gambiae str. PEST]	0.0024699	0.00152261	up	2.10949
CUST_3122_PI406199769	combined_c1577	atp synthase lipid-binding mitochondrial precursor	0.000284626	1.34036e-05	up	2.10473
CUST_2210_PI406199772	CD578299.1	defensin	0.003484	0.00266999	up	2.10199
CUST_1198_PI426302897	Afun001198	cytochrome p450	0.00379812	0.00308344	up	2.10112
CUST_8930_PI426302897	Afun008930	kda midgut protein	0.00146645	0.000610423	up	2.10088
CUST_7444_PI426302897	Afun007444	fructose -bisphosphate aldolase	0.00180245	0.000882922	up	2.09803
CUST_7607_PI426302897	Afun007607	nadh-cytochrome b5 reductase	0.00308386	0.00218502	up	2.09715
CUST_3450_PI406199772	CD577664.1	---NA---	0.00249907	0.00155119	up	2.09539
CUST_15001_PI426302897	Afun015001	hla class iii protein dom3z	0.00411313	0.00352718	up	2.09487
CUST_11687_PI426302897	Afun011687	ribonuclease 29kd-	0.00127906	0.00045911	up	2.09063
CUST_2727_PI426302897	Afun002727	NA	0.000759865	0.000151928	up	2.08999
CUST_10071_PI426302897	Afun010071	juvenile hormone epoxide hydrolase 1	0.0032368	0.00235185	up	2.0892
CUST_12477_PI426302897	Afun012477	AGAP000019-PA [Anopheles gambiae str. PEST]	0.00319462	0.00230072	up	2.08891
CUST_7755_PI426302897	Afun007755	ribosomal rna methyltransferase	0.00274428	0.00181185	up	2.08838
CUST_9294_PI426302897	Afun009294	yth domain protein	0.00340378	0.00255797	up	2.08767
CUST_5117_PI406199772	BU038883	peritrophin a	0.00140913	0.000563933	up	2.08681
CUST_7575_PI426302897	Afun007575	chymotrypsin-like protein	0.00155297	0.000671631	up	2.08549
CUST_10921_PI426302897	Afun010921	inhibitor of apoptosis protein 1	0.00220287	0.00124148	up	2.08243
CUST_8323_PI406199769	combined_c4214	aldehyde dehydrogenase	0.00399843	0.00335738	up	2.08196
CUST_9413_PI426302897	Afun009413	niemann-pick type c-	0.00113409	0.000358332	up	2.07976
CUST_238_PI406199772	EE589959.1	---NA---	0.00338744	0.00253315	up	2.07923
CUST_15516_PI406199769	combined_c8240	---NA---	0.00175769	0.000843364	up	2.0769
CUST_13846_PI426302897	Afun013846	tpa_inf: alsin	0.00178732	0.000870688	up	2.07671
CUST_8322_PI406199769	combined_c4214	aldehyde dehydrogenase	0.00357807	0.00277446	up	2.07654
CUST_9907_PI426302897	Afun009907	chloride channel protein 3	0.000386026	3.01834e-05	up	2.07481
CUST_964_PI406199769	combined_c489	---NA---	0.00128767	0.000469357	up	2.06789
CUST_663_PI406199788	gb-NADH_b5_red	nadh-cytochrome b5 reductase	0.00471645	0.00440793	up	2.0674
CUST_14065_PI426302897	Afun014065	AGAP007078-PA [Anopheles gambiae str. PEST]	0.00184651	0.000918973	up	2.06679
CUST_11963_PI426302897	Afun011963	aldehyde oxidase	0.0049386	0.00475337	up	2.06452
CUST_8772_PI406199769	combined_c4443	protein spitz-like	0.000716406	0.000137671	up	2.0632
CUST_5258_PI406199769	combined_c2663	---NA---	0.00163756	0.000743933	up	2.06118
CUST_4716_PI406199798	AGAP003768-RA_Ribosomal	40s ribosomal protein s2	0.00143062	0.000582466	up	2.06104
CUST_8171_PI426302897	Afun008171	AGAP002053-PA [Anopheles gambiae str. PEST]	0.000273784	8.87289e-06	up	2.06077
CUST_15515_PI406199769	combined_c8240	---NA---	0.00124851	0.000434517	up	2.05816
CUST_2427_PI426302897	Afun002427	modifier of mdg4	0.00231007	0.0013378	up	2.05531
CUST_1624_PI406199769	combined_c821	---NA---	0.00125812	0.000442303	up	2.05487
CUST_9830_PI426302897	Afun009830	zinc finger protein	0.00118793	0.000392795	up	2.05457
CUST_2039_PI406199769	combined_c1028	myosin viia	0.00161454	0.000723935	up	2.05371
CUST_7825_PI406199769	combined_c3961	---NA---	0.00150834	0.000638333	up	2.04802
CUST_6462_PI406199769	combined_c3268	---NA---	0.00090052	0.000225025	up	2.047
CUST_10337_PI426302897	Afun010337	sulfonylurea receptor abc transporter	0.00412328	0.00354485	up	2.04607
CUST_15365_PI406199769	combined_c8164	40s ribosomal protein sa	0.00104313	0.000300617	up	2.04604
CUST_4795_PI406199769	combined_c2428	---NA---	0.00261928	0.00166853	up	2.04552
CUST_10694_PI406199769	combined_c5420	---NA---	0.00418086	0.00362891	up	2.04546
CUST_2369_PI406199769	combined_c1197	---NA---	0.00123021	0.000423229	up	2.04509
CUST_10494_PI426302897	Afun010494	plasma glutamate carboxypeptidase	0.00271083	0.00176864	up	2.04454
CUST_14498_PI426302897	Afun014498	transport and golgi organization 2	0.00292885	0.00201112	up	2.04202
CUST_14009_PI426302897	Afun014009	udp-n-acetyl glucosamine transferase subunit alg13	0.0027493	0.00181813	up	2.04135
CUST_3479_PI426302897	Afun003479	NA	0.00350792	0.00269809	up	2.04105
CUST_6463_PI406199769	combined_c3268	---NA---	0.000987861	0.000268854	up	2.03875
CUST_15366_PI406199769	combined_c8164	40s ribosomal protein sa	0.0012046	0.000408938	up	2.03729
CUST_15971_PI406199769	combined_c8469	---NA---	0.00402628	0.00340039	up	2.03721
CUST_12571_PI426302897	Afun012571	phd finger protein	0.00077581	0.000157682	up	2.0353
CUST_5717_PI406199769	combined_c2893	---NA---	0.00397116	0.00332619	up	2.03527
CUST_777_PI406199769	combined_c391	---NA---	0.000463461	4.74214e-05	up	2.03495
CUST_1005_PI406199772	EE590177.1	---NA---	0.00447767	0.00401639	up	2.03361
CUST_778_PI406199769	combined_c391	---NA---	0.00258115	0.00162954	up	2.0335
CUST_7291_PI426302897	Afun007291	mitochondrial phosphate carrier protein	0.00498229	0.00483086	up	2.03077
CUST_8758_PI406199769	combined_c4435	AGAP003475-PA [Anopheles gambiae str. PEST]	0.00481119	0.00454663	up	2.0301
CUST_2333_PI406199769	combined_c1179	---NA---	0.000284626	1.0887e-05	up	2.02983
CUST_8521_PI426302897	Afun008521	dimethyladenosine transferase	0.00180058	0.000881377	up	2.02964
CUST_11297_PI426302897	Afun011297	zinc finger protein 383	0.00133205	0.000499752	up	2.02627
CUST_2066_PI426302897	Afun002066	NA	0.00233345	0.00136271	up	2.02312
CUST_9446_PI406199769	combined_c4784	---NA---	0.00256115	0.00160955	up	2.02058
CUST_7680_PI426302897	Afun007680	cd36 antigen	0.00378276	0.00306131	up	2.02042
CUST_8493_PI406199769	combined_c4300	---NA---	0.00122192	0.000417739	up	2.0195
CUST_7828_PI406199798	AGAP006387-RA___2L	dna primase large subunit	0.00367861	0.00291523	up	2.01899
CUST_9851_PI426302897	Afun009851	ion-transport chh-like (agap005055-pa)	0.00173752	0.000821879	up	2.01832
CUST_6427_PI406199769	combined_c3250	---NA---	0.00239695	0.00144375	up	2.01791
CUST_15816_PI406199769	combined_c8391	---NA---	0.0011563	0.000374253	up	2.01741
CUST_10283_PI426302897	Afun010283	isoform b	0.00491011	0.00468909	up	2.01641
CUST_2867_PI426302897	Afun002867	ubiquitin-protein ligase	0.000770905	0.000156112	up	2.01523
CUST_12302_PI426302897	Afun012302	aldose 1-epimerase	0.00219767	0.00123651	up	2.01483
CUST_8033_PI426302897	Afun008033	oligopeptide transporter	0.00234658	0.00138156	up	2.01476
CUST_2960_PI406199772	CD577920.1	low quality protein: cubilin	0.00363989	0.00285669	up	2.01475
CUST_2209_PI406199772	CD578299.1	defensin	0.00215609	0.0011921	up	2.0132
CUST_565_PI426302897	Afun000565	lysosomal aspartic protease	0.00423085	0.00369704	up	2.01201
CUST_1852_PI406199769	combined_c935	---NA---	0.0019607	0.00100992	up	2.00996
CUST_11815_PI426302897	Afun011815	AGAP012329-PA [Anopheles gambiae str. PEST]	0.00102315	0.000291988	up	2.00914
CUST_7824_PI406199769	combined_c3961	---NA---	0.00104704	0.000303424	up	2.00873
CUST_11270_PI406199769	combined_c5722	---NA---	0.00404152	0.00342631	up	2.00868
CUST_9819_PI406199769	combined_c4972	---NA---	0.00513111	0.00508944	up	2.00858
CUST_5385_PI406199769	combined_c2726	---NA---	0.00278705	0.00185888	up	2.0085
CUST_1047_PI406199772	EE590130.1	---NA---	0.00465494	0.00428017	up	2.00771
CUST_11871_PI406199798	AGAP008195-RA___3R	ampk-beta subunit	0.0049832	0.00483768	up	2.00725
CUST_8182_PI426302897	Afun008182	thioredoxin reductase	0.00308229	0.0021812	up	2.00626
CUST_14142_PI426302897	Afun014142	AGAP001226-PA [Anopheles gambiae str. PEST]	0.000797638	0.000165516	up	2.00594
CUST_1378_PI406199769	combined_c698	---NA---	0.00057599	8.45944e-05	up	2.00593
CUST_11437_PI426302897	Afun011437	tpa: transposase domain-containing protein	0.00254836	0.00159724	up	2.0052
CUST_13219_PI426302897	Afun013219	AGAP011757-PA [Anopheles gambiae str. PEST]	0.00491807	0.00469898	up	2.00476
CUST_1309_PI426302897	Afun001309	dna-binding protein smubp-2	0.00129714	0.000478527	up	2.00376
CUST_13001_PI426302897	Afun013001	AGAP003358-PA [Anopheles gambiae str. PEST]	0.00333117	0.00246476	up	2.0023
CUST_10930_PI426302897	Afun010930	smg-7 (suppressor with morphological effect on genitalia protein 7)	0.000699541	0.000131409	up	1.9994
CUST_11287_PI406199769	combined_c5731	---NA---	0.00291702	0.00199674	up	1.99883
CUST_715_PI406199769	combined_c360	---NA---	0.0036793	0.00291783	up	1.99816
CUST_13065_PI426302897	Afun013065	rho gtpase activating	0.00350889	0.00270014	up	1.99717
CUST_8397_PI426302897	Afun008397	methylcrotonoyl- carboxylase beta mitochondrial	0.000518454	6.40078e-05	up	1.99717
CUST_7406_PI426302897	Afun007406	eukaryotic translation initiation factor	0.00254836	0.00159938	up	1.99713
CUST_8166_PI426302897	Afun008166	ribose-phosphate pyrophosphokinase	0.00184972	0.000921425	up	1.99664
CUST_11222_PI426302897	Afun011222	microtubule-associated protein	0.00111211	0.000343626	down	1.99643
CUST_10077_PI426302897	Afun010077	gh regulated tbc protein-1	0.00213352	0.00116755	down	1.99904
CUST_13973_PI406199769	combined_c7224	ras-related protein rab-	0.0010875	0.000331299	down	2.00024
CUST_3624_PI406199772	CD577571.1	pupal cuticle protein	0.00146906	0.000613632	down	2.00297
CUST_8716_PI406199769	combined_c4414	lethal 35di	0.000212565	2.04117e-06	down	2.0032
CUST_2763_PI426302897	Afun002763	isoform b	0.00315759	0.00226121	down	2.00322
CUST_3734_PI426302897	Afun003734	oxidase peroxidase	0.00138784	0.000547862	down	2.00346
CUST_844_PI406199769	combined_c428	glutamine synthetase 2 (glutamate-amonia ligase)	0.00335191	0.00248944	down	2.00579
CUST_5728_PI406199769	combined_c2899	---NA---	0.00391742	0.00326088	down	2.0084
CUST_13778_PI406199769	combined_c7097	---NA---	0.00121654	0.000415204	down	2.00879
CUST_13879_PI426302897	Afun013879	AGAP002725-PA [Anopheles gambiae str. PEST]	0.000284626	1.14983e-05	down	2.00973
CUST_1753_PI406199769	combined_c885	---NA---	0.0017606	0.000845987	down	2.01004
CUST_7744_PI426302897	Afun007744	sex-determining protein fem-1	0.00106893	0.000316462	down	2.01103
CUST_13670_PI406199769	combined_c7020	---NA---	0.00509635	0.00502452	down	2.01157
CUST_7807_PI426302897	Afun007807	igf2 mrna binding	0.00447052	0.00400894	down	2.01228
CUST_10406_PI406199769	combined_c5272	AGAP002149-PB [Anopheles gambiae str. PEST]	0.00199862	0.00104882	down	2.01324
CUST_15429_PI406199769	combined_c8197	isoform a	0.00157832	0.000691419	down	2.01431
CUST_10262_PI406199769	combined_c5199	brca1-associated protein	0.000452684	4.35385e-05	down	2.01705
CUST_8357_PI426302897	Afun008357	laminin subunit beta-1	0.00400453	0.00336529	down	2.01814
CUST_3240_PI406199769	combined_c1637	der1-like domain member 2	0.00136196	0.000526455	down	2.0183
CUST_2609_PI426302897	Afun002609	NA	0.00120115	0.000406965	down	2.0186
CUST_11341_PI426302897	Afun011341	AGAP002157-PA [Anopheles gambiae str. PEST]	0.000673536	0.00011674	down	2.01861
CUST_4666_PI406199769	combined_c2362	---NA---	0.000699541	0.00013006	down	2.0209
CUST_14054_PI426302897	Afun014054	lola protein isoform i	0.000284626	1.38212e-05	down	2.0209
CUST_3207_PI426302897	Afun003207	NA	0.00224107	0.00127466	down	2.02155
CUST_331_PI426302897	Afun000331	isoform b	0.00171818	0.000807663	down	2.02235
CUST_13195_PI426302897	Afun013195	high-affinity c-gmp specific 3 -cyclic phosphodiesterase	0.00164264	0.000747764	down	2.02388
CUST_9975_PI426302897	Afun009975	carbonic anhydrase	0.00171487	0.000804966	down	2.02471
CUST_12972_PI426302897	Afun012972	isoform b	0.000883479	0.000216256	down	2.02628
CUST_8244_PI426302897	Afun008244	mucin-like peritrophin	0.00425933	0.00373457	down	2.02665
CUST_10805_PI426302897	Afun010805	acetylcholinesterase	0.00183904	0.0009144	down	2.02685
CUST_9206_PI426302897	Afun009206	isoform a	0.00133661	0.000503053	down	2.02715
CUST_16049_PI406199769	combined_c8509	lethal 35di	0.000471119	5.07582e-05	down	2.0272
CUST_7491_PI426302897	Afun007491	anopheles gambiae pest agap012571-pa	0.00510244	0.00503615	down	2.02838
CUST_13540_PI426302897	Afun013540	secreted salivary basic peptide	0.0012503	0.000436191	down	2.02945
CUST_11441_PI426302897	Afun011441	isoform a	0.00453896	0.00410192	down	2.02963
CUST_7711_PI426302897	Afun007711	dihydrolipoamide dehydrogenase	0.00125812	0.00044364	down	2.03
CUST_12086_PI426302897	Afun012086	cyclin d	0.000851196	0.000194787	down	2.03113
CUST_8786_PI426302897	Afun008786	rac serine threonine kinase	0.000929742	0.000238152	down	2.03273
CUST_2598_PI426302897	Afun002598	AGAP001633-PA [Anopheles gambiae str. PEST]	0.00210084	0.00114303	down	2.03293
CUST_12331_PI406199769	combined_c6278	chitin deacetylase 4	0.000284626	1.05564e-05	down	2.03398
CUST_10673_PI426302897	Afun010673	glucose transporter	0.000428636	3.7884e-05	down	2.03417
CUST_387_PI426302897	Afun000387	NA	0.000993878	0.000274643	down	2.03429
CUST_15119_PI426302897	Afun015119	hypothetical protein AaeL_AAEL003361 [Aedes aegypti]	0.00114655	0.000366545	down	2.0357
CUST_6425_PI426302897	Afun006425	conserved hypothetical protein [Culex quinquefasciatus]	0.00400281	0.00336292	down	2.03596
CUST_10263_PI406199769	combined_c5199	brca1-associated protein	0.00117768	0.000385423	down	2.03678
CUST_4122_PI406199772	CD577306.1	actin	0.00460452	0.00420283	down	2.0379
CUST_7418_PI426302897	Afun007418	sugar transporter	0.00104313	0.000300837	down	2.04086
CUST_10112_PI426302897	Afun010112	neuronal cell adhesion molecule	0.0017526	0.000838026	down	2.04292
CUST_10934_PI406199769	combined_c5551	anophelin-like funestolin	0.000865586	0.000202699	down	2.04517
CUST_1685_PI406199769	combined_c851	---NA---	0.00508543	0.00500283	down	2.04517
CUST_1684_PI426302897	Afun001684	lethal isoform k	0.00341633	0.00257488	down	2.04588
CUST_8195_PI426302897	Afun008195	alpha isoform b	0.000661971	0.000113656	down	2.04601
CUST_4151_PI406199772	CD577291.1	---NA---	0.000993878	0.000274583	down	2.05154
CUST_867_PI406199772	EE589359.1	---NA---	0.00163756	0.000743294	down	2.05407
CUST_14345_PI426302897	Afun014345	isoform a	0.00117508	0.000383877	down	2.05523
CUST_2724_PI426302897	Afun002724	NA	0.00110877	0.000341894	down	2.05606
CUST_9964_PI406199769	combined_c5049	---NA---	0.00377809	0.00305228	down	2.05674
CUST_14154_PI406199769	combined_c7342	---NA---	0.00410238	0.00351129	down	2.05675
CUST_11128_PI426302897	Afun011128	AGAP003729-PA [Anopheles gambiae str. PEST]	0.000542977	7.1935e-05	down	2.05691
CUST_7366_PI426302897	Afun007366	nadh-ubiquinone oxidoreductase subunit	0.000272785	7.40701e-06	down	2.05737
CUST_11523_PI426302897	Afun011523	isoform a	0.00335773	0.00249531	down	2.05753
CUST_5970_PI426302897	Afun005970	cationic amino acid transporter	0.00121976	0.000416586	down	2.05973
CUST_15542_PI406199769	combined_c8253	---NA---	0.00049465	5.53612e-05	down	2.05992
CUST_605_PI426302897	Afun000605	programmed cell death 6-interacting protein	0.00377975	0.00305672	down	2.06061
CUST_9389_PI426302897	Afun009389	superoxide dismutase	0.00262243	0.00167264	down	2.06089
CUST_545_PI426302897	Afun000545	NA	0.000357912	2.50951e-05	down	2.06262
CUST_3939_PI426302897	Afun003939	hypothetical protein AaeL_AAEL005044 [Aedes aegypti]	0.00499266	0.00485597	down	2.06287
CUST_3632_PI406199772	CD577567.1	---NA---	0.00218555	0.00122342	down	2.0635
CUST_9210_PI426302897	Afun009210	serpin 2 plasmodium-related inhibitory serine protease inhibitor	0.000830626	0.000184682	down	2.06562
CUST_4987_PI406199769	combined_c2526	lethal neo18	0.0025952	0.00164403	down	2.06753
CUST_5518_PI406199769	combined_c2793	---NA---	0.000803913	0.000170759	down	2.06827
CUST_5583_PI406199769	combined_c2825	sodium-dependent phosphate transporter	0.00237924	0.00142589	down	2.06835
CUST_3172_PI426302897	Afun003172	mitochondrial processing peptidase beta subunit	0.00357969	0.00277987	down	2.06985
CUST_8919_PI406199769	combined_c4519	---NA---	0.000929742	0.000236091	down	2.06988
CUST_14254_PI426302897	Afun014254	n-acetylglucosamine-6-phosphate deacetylase	0.000850262	0.000193867	down	2.07079
CUST_3029_PI406199769	combined_c1526	nbp2b protein	0.00445964	0.00399298	down	2.07158
CUST_2741_PI406199772	CD578030.1	---NA---	0.00305037	0.00215083	down	2.07311
CUST_12944_PI426302897	Afun012944	AGAP008180-PA [Anopheles gambiae str. PEST]	0.00436168	0.00387077	down	2.07416
CUST_7955_PI426302897	Afun007955	amino acid transporter	0.00421254	0.00367107	down	2.07448
CUST_1100_PI406199769	combined_c559	sugar transporter	0.000542977	7.14164e-05	down	2.07517
CUST_11204_PI426302897	Afun011204	lipase maturation factor 2	0.0010875	0.000331222	down	2.07611
CUST_4256_PI426302897	Afun004256	rhomboid	0.000964411	0.000255535	down	2.07647
CUST_2119_PI426302897	Afun002119	NA	0.00265621	0.00170748	down	2.0778
CUST_2006_PI406199772	CD664206.1	pupal cuticle protein	0.00234665	0.00138349	down	2.07785
CUST_3171_PI426302897	Afun003171	lim domain kinase 1	0.000574002	8.34162e-05	down	2.07916
CUST_1567_PI406199769	combined_c792	nadh-ubiquinone oxidoreductase 39 kda subunit	0.00186776	0.000935612	down	2.08007
CUST_6745_PI406199769	combined_c3411	---NA---	0.00500138	0.00486909	down	2.08083
CUST_2480_PI406199769	combined_c1251	AGAP003778-PA [Anopheles gambiae str. PEST]	0.00203296	0.00108157	down	2.08117
CUST_730_PI426302897	Afun000730	AGAP006967-PA [Anopheles gambiae str. PEST]	0.00100243	0.000279779	down	2.08239
CUST_14627_PI406199769	combined_c7681	---NA---	0.00134964	0.000518877	down	2.08249
CUST_1443_PI426302897	Afun001443	NA	0.00132764	0.000496435	down	2.08439
CUST_10315_PI426302897	Afun010315	yellow protein	0.00136564	0.000532316	down	2.08535
CUST_10935_PI406199769	combined_c5551	anophelin-like funestolin	0.000860846	0.000199532	down	2.08659
CUST_458_PI426302897	Afun000458	conserved hypothetical protein [Culex quinquefasciatus]	0.00493314	0.00473023	down	2.08664
CUST_11026_PI406199769	combined_c5598	---NA---	0.000803913	0.000170855	down	2.08679
CUST_9888_PI426302897	Afun009888	sp1173 cg10121-pb	0.000572403	8.19823e-05	down	2.0883
CUST_14430_PI406199769	combined_c7546	ca2+ transporting atpase	0.00122821	0.000421751	down	2.09193
CUST_868_PI406199772	EE589359.1	---NA---	0.00177458	0.000858565	down	2.09254
CUST_8918_PI406199769	combined_c4519	---NA---	0.000953617	0.000251033	down	2.09419
CUST_1655_PI426302897	Afun001655	regulating synaptic membrane exocytosis protein	0.00352547	0.0027214	down	2.09431
CUST_13133_PI406199769	combined_c6714	---NA---	0.000617345	9.48219e-05	down	2.09506
CUST_9559_PI426302897	Afun009559	lamina isoform c	0.000699541	0.000131468	down	2.09558
CUST_3472_PI406199772	CD577651.1	atp synthase delta mitochondrial	0.00328359	0.00240746	down	2.09566
CUST_11385_PI426302897	Afun011385	pyridoxal phosphate phosphatase phospho2	0.000951251	0.000248738	down	2.09761
CUST_6655_PI406199769	combined_c3365	---NA---	0.00197746	0.00102531	down	2.0979
CUST_4489_PI406199769	combined_c2270	---NA---	0.00454074	0.00410773	down	2.09848
CUST_16071_PI406199769	combined_c8520	---NA---	0.00383129	0.0031237	down	2.09976
CUST_2299_PI406199772	CD578253.1	---NA---	0.00117166	0.000381129	down	2.10036
CUST_13135_PI406199769	combined_c6715	---NA---	0.00179952	0.000879304	down	2.10099
CUST_11517_PI406199769	combined_c5847	---NA---	0.00334964	0.00248697	down	2.1027
CUST_12732_PI426302897	Afun012732	AGAP012381-PA [Anopheles gambiae str. PEST]	0.000272785	6.65014e-06	down	2.10395
CUST_7868_PI406199769	combined_c3984	---NA---	0.00107649	0.000321947	down	2.10616
CUST_7376_PI426302897	Afun007376	calcium-transporting atpase sarcoplasmic endoplasmic reticulum type (calcium pump)	0.00135365	0.0005223	down	2.11057
CUST_15374_PI406199769	combined_c8168	---NA---	0.00142957	0.00057979	down	2.11164
CUST_13146_PI406199798	AGAP012230-RA_Alpha-...	alpha-amylase	0.00501318	0.00488872	down	2.11336
CUST_3631_PI406199772	CD577567.1	---NA---	0.0037497	0.0030015	down	2.11359
CUST_8790_PI426302897	Afun008790	AGAP010364-PA [Anopheles gambiae str. PEST]	0.00381456	0.00310121	down	2.11411
CUST_6943_PI426302897	Afun006943	conserved hypothetical protein [Culex quinquefasciatus]	0.00112304	0.00034942	down	2.11495
CUST_12952_PI426302897	Afun012952	AGAP007341-PA [Anopheles gambiae str. PEST]	0.00293355	0.00201537	down	2.115
CUST_656_PI406199772	EE589570.1	calcium-transporting atpase sarcoplasmic endoplasmic reticulum type (calcium pump)	0.000683892	0.000120701	down	2.11582
CUST_453_PI426302897	Afun000453	domain in spla and the ryanodine	0.00379812	0.00308262	down	2.11609
CUST_8639_PI426302897	Afun008639	ribosomal protein s6 kinase	0.000803913	0.000170627	down	2.11737
CUST_3254_PI406199772	CD577766.1	lethal essential for life l2efl	0.00445536	0.00398708	down	2.11861
CUST_13974_PI406199769	combined_c7224	ras-related protein rab-	0.00177594	0.000861471	down	2.12098
CUST_8697_PI426302897	Afun008697	AGAP005961-PA [Anopheles gambiae str. PEST]	0.00115195	0.000369503	down	2.1212
CUST_10512_PI406199769	combined_c5326	---NA---	0.00182185	0.000897821	down	2.12316
CUST_11154_PI426302897	Afun011154	odorant-binding protein	0.000882989	0.00021533	down	2.12338
CUST_11583_PI406199769	combined_c5883	---NA---	0.00416103	0.00360011	down	2.12646
CUST_2860_PI426302897	Afun002860	NA	0.00134413	0.000511456	down	2.12787
CUST_10090_PI426302897	Afun010090	brain chitinase and chia	0.00287843	0.00195166	down	2.12816
CUST_7323_PI406199798	AGAP007966-RA___3R	atp synthase gamma mitochondrial	0.00134498	0.000512784	down	2.12978
CUST_7511_PI426302897	Afun007511	cytochrome p450	0.00178197	0.000866296	down	2.12994
CUST_11831_PI426302897	Afun011831	hypothetical protein AaeL_AAEL002512 [Aedes aegypti]	0.000481531	5.32833e-05	down	2.13005
CUST_16072_PI406199769	combined_c8520	---NA---	0.00157832	0.000691749	down	2.13089
CUST_12231_PI426302897	Afun012231	leucine-rich transmembrane protein	0.00100243	0.000280261	down	2.13089
CUST_13585_PI406199769	combined_c6976	---NA---	0.000922406	0.000232871	down	2.13155
CUST_4838_PI426302897	Afun004838	AGAP007474-PA [Anopheles gambiae str. PEST]	0.00456102	0.00413984	down	2.13338
CUST_6547_PI406199769	combined_c3311	mitochondrial processing peptidase beta subunit	0.000565879	7.87766e-05	down	2.13423
CUST_2366_PI426302897	Afun002366	NA	0.00500025	0.00486567	down	2.13478
CUST_8137_PI426302897	Afun008137	dna topoisomerase iv subunit a	0.00273659	0.00179942	down	2.13504
CUST_7869_PI406199769	combined_c3984	---NA---	0.00106336	0.000313826	down	2.13633
CUST_12433_PI426302897	Afun012433	mixed-lineage leukemia protein	0.00151602	0.000645099	down	2.13864
CUST_5530_PI426302897	Afun005530	phosphatidylinositolglycan class	0.00519293	0.00518931	down	2.13957
CUST_8986_PI426302897	Afun008986	required for meiotic nuclear division 5 homolog a	0.00249808	0.00154985	down	2.13965
CUST_12256_PI426302897	Afun012256	isoform r	0.00129027	0.000471203	down	2.14127
CUST_15541_PI406199769	combined_c8253	---NA---	0.000542977	7.19144e-05	down	2.14137
CUST_13636_PI406199769	combined_c7002	---NA---	0.00201556	0.00106688	down	2.14251
CUST_2763_PI406199769	combined_c1393	---NA---	0.00493468	0.00474165	down	2.14257
CUST_11027_PI406199769	combined_c5598	---NA---	0.0011251	0.000350843	down	2.14295
CUST_13584_PI406199769	combined_c6976	---NA---	0.000518454	6.38777e-05	down	2.14328
CUST_7266_PI426302897	Afun007266	AGAP003620-PA [Anopheles gambiae str. PEST]	0.00470439	0.00437532	down	2.14373
CUST_6445_PI406199769	combined_c3259	isoform d	0.00405156	0.00343678	down	2.14386
CUST_2161_PI426302897	Afun002161	neurogenic locus	0.00234773	0.00138467	down	2.14531
CUST_3891_PI426302897	Afun003891	NA	0.00257408	0.00162149	down	2.14603
CUST_15408_PI426302897	Afun015408	znf415 protein	0.0051279	0.00508269	down	2.14797
CUST_769_PI406199769	combined_c387	mitochondrial cytochrome c oxidase subunit 5b isoform 1	0.00217854	0.00121573	down	2.14817
CUST_15373_PI406199769	combined_c8168	---NA---	0.00134957	0.000517595	down	2.14858
CUST_12332_PI406199769	combined_c6278	chitin deacetylase 4	0.000647553	0.000107995	down	2.15166
CUST_14468_PI426302897	Afun014468	AGAP007401-PB [Anopheles gambiae str. PEST]	0.000284626	1.20288e-05	down	2.15302
CUST_9647_PI426302897	Afun009647	phosphatidylinositol transfer protein	0.00159167	0.000706465	down	2.15381
CUST_9769_PI426302897	Afun009769	starch branching enzyme ii	0.0014093	0.000564461	down	2.15515
CUST_10521_PI426302897	Afun010521	myotonin-protein kinase	0.00464418	0.0042595	down	2.15518
CUST_9062_PI426302897	Afun009062	tetraspanin isoform b	0.00207594	0.00112513	down	2.15528
CUST_7398_PI426302897	Afun007398	nadh:ubiquinone dehydrogenase	0.00136553	0.000529959	down	2.15609
CUST_10691_PI426302897	Afun010691	isoform a	0.000471119	5.05002e-05	down	2.15711
CUST_2120_PI426302897	Afun002120	protein arginine n-methyltransferase	0.00430649	0.00379191	down	2.15939
CUST_7417_PI426302897	Afun007417	acyl carrier protein	0.000699541	0.000130385	down	2.16225
CUST_10957_PI426302897	Afun010957	endothelin-converting enzyme 1	0.000452684	4.47078e-05	down	2.16249
CUST_15696_PI406199769	combined_c8330	---NA---	0.00229818	0.00132606	down	2.16254
CUST_3473_PI406199772	CD577650.1	atp synthase delta mitochondrial	0.00314043	0.00224566	down	2.16282
CUST_13575_PI406199769	combined_c6968	---NA---	0.000638711	0.000101206	down	2.16323
CUST_1218_PI426302897	Afun001218	NA	0.000867965	0.000206334	down	2.16734
CUST_3932_PI406199772	CD577410.1	myosin light chain 2	0.00174942	0.000832496	down	2.16865
CUST_3374_PI406199772	CD577705.1	mitochondrial cytochrome c oxidase subunit vic	0.00081002	0.000174032	down	2.17098
CUST_8087_PI426302897	Afun008087	39s ribosomal protein mitochondrial	0.00422472	0.00368462	down	2.17183
CUST_3355_PI406199769	combined_c1695	---NA---	0.00125812	0.000442021	down	2.17355
CUST_448_PI426302897	Afun000448	NA	0.00107772	0.000324211	down	2.17564
CUST_433_PI406199769	combined_c219	---NA---	0.00276245	0.00183117	down	2.17584
CUST_6455_PI406199769	combined_c3264	---NA---	0.000797638	0.000166228	down	2.17587
CUST_9664_PI426302897	Afun009664	hypothetical conserved protein	0.00324207	0.00235957	down	2.17658
CUST_4152_PI406199772	CD577291.1	---NA---	0.000542977	7.18166e-05	down	2.17735
CUST_8230_PI406199769	combined_c4168	triosephosphate isomerase	0.00470439	0.00437252	down	2.17862
CUST_10407_PI406199769	combined_c5272	AGAP002149-PB [Anopheles gambiae str. PEST]	0.00351722	0.00271177	down	2.17895
CUST_8666_PI406199769	combined_c4388	srpn8 protein	0.00299346	0.00208153	down	2.17903
CUST_6163_PI426302897	Afun006163	dna polymerase alpha catalytic subunit	0.00382146	0.00311037	down	2.17923
CUST_8569_PI426302897	Afun008569	nadh-ubiquinone oxidoreductase b8 subunit	0.000572403	8.16988e-05	down	2.18015
CUST_13251_PI426302897	Afun013251	AGAP003930-PA [Anopheles gambiae str. PEST]	0.00214125	0.00117744	down	2.18029
CUST_11248_PI426302897	Afun011248	poly(adp-ribose) glycohydrolase-like	0.00389086	0.00321199	down	2.18172
CUST_2337_PI406199772	CD578234.1	mitochondrial hydrogen-transporting atp synthase coupling factor f	0.00166779	0.000767783	down	2.18257
CUST_3745_PI406199769	combined_c1891	---NA---	0.000284626	1.05599e-05	down	2.18267
CUST_3334_PI406199772	CD577725.1	nadh dehydrogenase subunit 1	0.000284626	1.14195e-05	down	2.18298
CUST_4283_PI426302897	Afun004283	NA	0.00065563	0.000111225	down	2.18346
CUST_2300_PI406199772	CD578253.1	---NA---	0.00217936	0.00121761	down	2.18371
CUST_3140_PI406199772	CD577828.1	cg3560	0.00281106	0.0018823	down	2.18487
CUST_6282_PI406199769	combined_c3177	calcium-binding protein	0.000559883	7.71306e-05	down	2.18502
CUST_216_PI406199798	AGAP000180-RA___X	purine biosynthesis protein pur6	0.00287581	0.00194701	down	2.18563
CUST_1954_PI406199769	combined_c986	cytochrome c oxidase polypeptide	0.000699541	0.000130015	down	2.18986
CUST_10843_PI426302897	Afun010843	scavenger receptor class b (agap002738-pa)	0.00101282	0.000286221	down	2.19622
CUST_9117_PI426302897	Afun009117	cytochrome p450	0.000284626	1.07974e-05	down	2.19629
CUST_13745_PI426302897	Afun013745	isoform a	0.0018651	0.000932551	down	2.19755
CUST_11248_PI406199769	combined_c5711	hypothetical protein AND_10805 [Anopheles darlingi]	0.00300452	0.00209619	down	2.19799
CUST_7397_PI426302897	Afun007397	mitochondrial nadh-ubiquinone oxidoreductase aggg subunit	0.00411064	0.00352401	down	2.19938
CUST_7747_PI426302897	Afun007747	calcium-binding protein e63-1	0.00416103	0.00359947	down	2.19946
CUST_15251_PI406199769	combined_c8104	---NA---	0.000989216	0.000269452	down	2.20082
CUST_14599_PI426302897	Afun014599	AGAP004970-PA [Anopheles gambiae str. PEST]	0.000548882	7.38063e-05	down	2.20151
CUST_2567_PI406199772	CD578117.1	---NA---	0.00470439	0.00437242	down	2.2017
CUST_1664_PI406199769	combined_c841	pdz domain protein	0.00268969	0.00174424	down	2.204
CUST_1955_PI406199769	combined_c986	cytochrome c oxidase polypeptide	0.000338026	2.24722e-05	down	2.20423
CUST_284_PI406199769	combined_c1438	---NA---	0.001009	0.000283736	down	2.2049
CUST_12341_PI406199769	combined_c6284	---NA---	0.00501963	0.004902	down	2.20546
CUST_1715_PI426302897	Afun001715	NA	0.00182779	0.000903856	down	2.20572
CUST_3923_PI426302897	Afun003923	NA	0.00384853	0.00315204	down	2.2069
CUST_14698_PI406199769	combined_c7753	---NA---	0.00368612	0.00293436	down	2.20742
CUST_1047_PI426302897	Afun001047	myosin light chain kinase	0.00101817	0.000288915	down	2.20782
CUST_9704_PI426302897	Afun009704	gtp cyclohydrolase i	0.0045508	0.00412529	down	2.2079
CUST_15488_PI406199769	combined_c8226	atp synthase subunit mitochondrial	0.00100243	0.000280137	down	2.20839
CUST_11606_PI426302897	Afun011606	cu zn superoxide	0.000358114	2.60594e-05	down	2.20901
CUST_4671_PI426302897	Afun004671	inward rectifier potassium	0.00324261	0.00236334	down	2.20914
CUST_8369_PI426302897	Afun008369	salivary protein	0.00154798	0.000668039	down	2.20988
CUST_13587_PI426302897	Afun013587	isoform a	0.00367612	0.00290848	down	2.21353
CUST_2969_PI406199772	CD577915.1	mdl1	0.00469799	0.00435137	down	2.21551
CUST_3373_PI406199772	CD577705.1	mitochondrial cytochrome c oxidase subunit vic	0.000759865	0.000152037	down	2.21681
CUST_3371_PI406199772	CD577706.1	hypothetical protein AND_26733 [Anopheles darlingi]	0.00234665	0.00138266	down	2.21717
CUST_8186_PI406199769	combined_c4145	AGAP005350-PA [Anopheles gambiae str. PEST]	0.000481531	5.33351e-05	down	2.21774
CUST_9497_PI426302897	Afun009497	AGAP005741-PA [Anopheles gambiae str. PEST]	0.00347834	0.00266311	down	2.21783
CUST_8231_PI406199769	combined_c4168	triosephosphate isomerase	0.00396855	0.00332058	down	2.21785
CUST_8168_PI426302897	Afun008168	hypothetical salivary protein 16	0.00128602	0.000466072	down	2.21794
CUST_6454_PI406199769	combined_c3264	---NA---	0.000675015	0.000117775	down	2.21865
CUST_2047_PI406199772	CD578380.1	atp synthase beta	0.000899797	0.000223919	down	2.21903
CUST_4112_PI426302897	Afun004112	cdc42 gtpase-activating protein	0.00389097	0.00321298	down	2.21947
CUST_1321_PI406199769	combined_c669	cytochrome c oxidase subunit iii	0.0040308	0.00340607	down	2.2201
CUST_1070_PI426302897	Afun001070	NA	0.00234242	0.00137773	down	2.22206
CUST_15223_PI426302897	Afun015223	anopheles gambiae pest agap012821-pa	0.00421254	0.00367051	down	2.22244
CUST_12437_PI426302897	Afun012437	AGAP005360-PB [Anopheles gambiae str. PEST]	0.00265621	0.00170615	down	2.22314
CUST_4818_PI426302897	Afun004818	adam metalloprotease cg1964	0.00276245	0.00183244	down	2.22409
CUST_5587_PI406199769	combined_c2827	---NA---	0.00181539	0.000893373	down	2.22496
CUST_14070_PI406199769	combined_c7284	---NA---	0.00497083	0.00480361	down	2.22985
CUST_13997_PI426302897	Afun013997	predicted protein [Culex quinquefasciatus]	0.0048586	0.00461286	down	2.23008
CUST_8187_PI406199769	combined_c4145	AGAP005350-PA [Anopheles gambiae str. PEST]	0.000555258	7.61017e-05	down	2.23219
CUST_595_PI426302897	Afun000595	conserved hypothetical protein [Culex quinquefasciatus]	0.00192546	0.000984621	down	2.23255
CUST_789_PI426302897	Afun000789	NA	0.00174585	0.00082911	down	2.23385
CUST_12694_PI406199769	combined_c6479	alanine aminotransferase	0.00405214	0.00343846	down	2.2341
CUST_224_PI426302897	Afun000224	NA	0.00427065	0.00374909	down	2.2342
CUST_8466_PI426302897	Afun008466	isoform b	0.00287843	0.00195241	down	2.23488
CUST_15252_PI406199769	combined_c8104	---NA---	0.00142584	0.00057629	down	2.23684
CUST_2481_PI406199769	combined_c1251	AGAP003778-PA [Anopheles gambiae str. PEST]	0.00178534	0.000868783	down	2.23693
CUST_9600_PI406199769	combined_c4862	ankyrin unc44	0.00295756	0.00204126	down	2.23711
CUST_7024_PI406199769	combined_c3554	odorant binding protein	0.00192783	0.000986995	down	2.23803
CUST_2501_PI426302897	Afun002501	zinc iron transporter	0.000520141	6.51937e-05	down	2.23844
CUST_12590_PI406199769	combined_c6422	---NA---	0.00118395	0.000388422	down	2.2388
CUST_1566_PI406199769	combined_c792	nadh-ubiquinone oxidoreductase 39 kda subunit	0.00201097	0.0010621	down	2.23901
CUST_10650_PI426302897	Afun010650	juvenile hormone esterase binding protein 29	0.000507146	5.91905e-05	down	2.24016
CUST_655_PI406199772	EE589570.1	calcium-transporting atpase sarcoplasmic endoplasmic reticulum type (calcium pump)	0.000822499	0.000178105	down	2.2407
CUST_10001_PI406199769	combined_c5067	enolase	0.00468381	0.00432519	down	2.24077
CUST_4194_PI426302897	Afun004194	AGAP001418-PA [Anopheles gambiae str. PEST]	0.000456727	4.56974e-05	down	2.24292
CUST_5838_PI406199798	AGAP005721-RA___2L	chondroitin 4-sulfotransferase	0.0041166	0.00353493	down	2.24354
CUST_14573_PI426302897	Afun014573	serine protease	0.00129714	0.000478523	down	2.24518
CUST_7414_PI426302897	Afun007414	AGAP002632-PA [Anopheles gambiae str. PEST]	0.00125812	0.000442631	down	2.24608
CUST_260_PI426302897	Afun000260	NA	0.00152263	0.000649677	down	2.24639
CUST_854_PI426302897	Afun000854	NA	0.00280756	0.00187736	down	2.24726
CUST_1282_PI406199769	combined_c650	40s ribosomal protein s3a	0.000851196	0.000194926	down	2.24746
CUST_857_PI426302897	Afun000857	clip-domain serine protease subfamily a (agap011792-pa)	0.00224653	0.00128012	down	2.24855
CUST_13463_PI406199769	combined_c6905	---NA---	0.00438474	0.00390049	down	2.24861
CUST_3744_PI406199769	combined_c1891	---NA---	0.000466185	4.91063e-05	down	2.24909
CUST_4121_PI406199772	CD577306.1	actin	0.00183192	0.000909124	down	2.2515
CUST_3295_PI406199769	combined_c1664	---NA---	0.00237389	0.00141812	down	2.25154
CUST_1663_PI406199772	EE589468.1	sg3 protein	0.00272486	0.00178601	down	2.25167
CUST_7701_PI426302897	Afun007701	acyl-coa dehydrogenase	0.00031866	1.85577e-05	down	2.25296
CUST_12223_PI426302897	Afun012223	secreted protein	0.000830626	0.000184226	down	2.25319
CUST_902_PI426302897	Afun000902	NA	0.00344677	0.00261462	down	2.25366
CUST_12591_PI406199769	combined_c6422	---NA---	0.00119242	0.000398863	down	2.25641
CUST_3519_PI406199772	CD577627.1	---NA---	0.00319462	0.00229871	down	2.25773
CUST_8988_PI426302897	Afun008988	AGAP000975-PA [Anopheles gambiae str. PEST]	0.000690315	0.000125017	down	2.2608
CUST_3418_PI406199769	combined_c1727	---NA---	0.00377435	0.0030443	down	2.26158
CUST_9416_PI406199798	AGAP010792-RA___3L	nadh-ubiquinone oxidoreductase 39 kda subunit	0.00266343	0.00171643	down	2.26242
CUST_15500_PI426302897	Afun015500	AGAP011182-PA [Anopheles gambiae str. PEST]	0.00203635	0.00108638	down	2.26276
CUST_8633_PI426302897	Afun008633	bridging integrator	0.000689578	0.000123876	down	2.26407
CUST_969_PI426302897	Afun000969	homeobox protein prospero prox-1	0.00483829	0.00458683	down	2.2656
CUST_15015_PI406199769	combined_c7982	---NA---	0.000628477	9.85733e-05	down	2.26567
CUST_2754_PI406199769	combined_c139	myosin alkali light chain	0.00088376	0.000216705	down	2.26647
CUST_4130_PI406199772	CD577302.1	actin	0.00107649	0.000321827	down	2.26714
CUST_11138_PI426302897	Afun011138	AGAP009986-PA [Anopheles gambiae str. PEST]	0.00497499	0.00481569	down	2.26804
CUST_2098_PI426302897	Afun002098	NA	0.00117508	0.000383404	down	2.27037
CUST_1665_PI406199769	combined_c841	pdz domain protein	0.00341895	0.00258086	down	2.27247
CUST_6329_PI406199769	combined_c3200	replication factor c subunit 2	0.00190688	0.000971582	down	2.27371
CUST_2191_PI406199772	CD578308.1	nadh dehydrogenase flavoprotein mitochondrial	0.00168311	0.000780245	down	2.2746
CUST_6546_PI406199769	combined_c3311	mitochondrial processing peptidase beta subunit	0.000452684	4.41635e-05	down	2.2755
CUST_11247_PI426302897	Afun011247	dab2-interacting protein	0.00303681	0.00213149	down	2.27581
CUST_12498_PI426302897	Afun012498	dopachrome conversion enzyme	0.000507297	6.02636e-05	down	2.27674
CUST_14774_PI406199769	combined_c7827	---NA---	0.00430104	0.00378312	down	2.27687
CUST_8555_PI426302897	Afun008555	AGAP011604-PA [Anopheles gambiae str. PEST]	0.0033344	0.00247193	down	2.27721
CUST_5586_PI406199769	combined_c2827	---NA---	0.00214211	0.00117922	down	2.27804
CUST_1684_PI406199769	combined_c851	---NA---	0.00497083	0.00480475	down	2.28052
CUST_9384_PI406199769	combined_c4753	---NA---	0.00364097	0.00285956	down	2.28277
CUST_9304_PI426302897	Afun009304	NA	0.0014296	0.000580794	down	2.2834
CUST_43_PI406199769	combined_c22	---NA---	0.00413323	0.00355919	down	2.28439
CUST_14551_PI426302897	Afun014551	30 kda salivary protein	0.00344914	0.00262086	down	2.28719
CUST_3668_PI406199772	CD577549.1	---NA---	0.00126679	0.000452048	down	2.29102
CUST_1855_PI406199769	combined_c936	protein kinase c delta type homolog	0.00177594	0.00086088	down	2.2912
CUST_886_PI406199769	combined_c449	ribosomal protein s6	0.000463226	4.72899e-05	down	2.29342
CUST_14773_PI406199769	combined_c7827	---NA---	0.00339828	0.00255147	down	2.29417
CUST_2921_PI406199772	CD577939.1	---NA---	0.00119177	0.000397348	down	2.29474
CUST_14883_PI426302897	Afun014883	p37nb protein	0.000872909	0.000210227	down	2.29481
CUST_5285_PI426302897	Afun005285	AGAP007012-PA [Anopheles gambiae str. PEST]	0.00471645	0.00440895	down	2.29543
CUST_3618_PI406199772	CD577574.1	glutathione s-transferase	0.00270722	0.0017649	down	2.29691
CUST_7818_PI426302897	Afun007818	serine protease	0.000729023	0.000141511	down	2.30022
CUST_5263_PI406199769	combined_c2665	---NA---	0.00184915	0.000920715	down	2.30179
CUST_8597_PI426302897	Afun008597	isoform f	0.000532642	6.89593e-05	down	2.3018
CUST_3266_PI406199772	CD577760.1	---NA---	0.00172407	0.000812034	down	2.30355
CUST_127_PI406199775	Ache-funestus	acetylcholinesterase	0.000635657	0.000100437	down	2.30432
CUST_6707_PI406199769	combined_c3391	---NA---	0.00101955	0.000289779	down	2.30471
CUST_3815_PI406199772	CD577469.1	mitochondrial cytochrome c oxidase subunit 7c	0.00156229	0.000678565	down	2.3051
CUST_13070_PI406199769	combined_c6681	---NA---	0.00196304	0.00101204	down	2.30758
CUST_3354_PI406199769	combined_c1695	---NA---	0.00119402	0.000402254	down	2.31024
CUST_12881_PI406199769	combined_c6575	---NA---	0.0021404	0.00117647	down	2.31075
CUST_1357_PI426302897	Afun001357	isoform i	0.000736625	0.000143736	down	2.31338
CUST_9426_PI426302897	Afun009426	exosome complex exonuclease rrp42 (ribosomal rna processing protein 42	0.0017526	0.000839438	down	2.31349
CUST_5262_PI406199769	combined_c2665	---NA---	0.000851855	0.000195329	down	2.31408
CUST_3438_PI426302897	Afun003438	sifamide isoform a	0.00466468	0.00429562	down	2.31415
CUST_15887_PI406199769	combined_c8427	lethal 35di	0.00124851	0.000433835	down	2.31438
CUST_10636_PI406199769	combined_c5389	---NA---	0.00208047	0.00112857	down	2.3165
CUST_4_PI426302897	Afun000004	AGAP007033-PA [Anopheles gambiae str. PEST]	0.00493314	0.00473294	down	2.31779
CUST_8041_PI426302897	Afun008041	AGAP011293-PA [Anopheles gambiae str. PEST]	0.00146368	0.000607405	down	2.31865
CUST_15054_PI426302897	Afun015054	AGAP006464-PA [Anopheles gambiae str. PEST]	0.0027493	0.00181725	down	2.31868
CUST_6328_PI406199769	combined_c3200	replication factor c subunit 2	0.00105936	0.000309696	down	2.31969
CUST_5175_PI406199798	AGAP004965-RB___2L	dna polymerase epsilon subunit 4	0.000951803	0.000249103	down	2.32015
CUST_484_PI406199769	combined_c244	---NA---	0.00271196	0.00177064	down	2.32024
CUST_3951_PI426302897	Afun003951	NA	0.00505138	0.00494824	down	2.32052
CUST_15730_PI406199769	combined_c8347	atp synthase subunit mitochondrial	0.00057599	8.43633e-05	down	2.32147
CUST_438_PI406199769	combined_c221	cytochrome b	0.00170548	0.00079757	down	2.32602
CUST_10366_PI426302897	Afun010366	dna-directed rna polymeraseiii 80 kda polypeptide	0.00143247	0.00058395	down	2.32643
CUST_15398_PI406199769	combined_c8181	---NA---	0.0011577	0.000375246	down	2.32722
CUST_3616_PI406199772	CD577575.1	---NA---	0.00160092	0.00071425	down	2.32786
CUST_9864_PI406199769	combined_c4995	---NA---	0.00163756	0.000742878	down	2.32807
CUST_3372_PI406199772	CD577706.1	hypothetical protein AND_26733 [Anopheles darlingi]	0.00119402	0.000402012	down	2.32898
CUST_15105_PI406199769	combined_c8027	nadh:ubiquinone dehydrogenase	0.00119826	0.000404239	down	2.33216
CUST_9540_PI406199798	AGAP007679-RA___2L	kda midgut protein	0.00446956	0.00400601	down	2.33592
CUST_11584_PI406199769	combined_c5883	---NA---	0.00170525	0.000795931	down	2.33911
CUST_10960_PI426302897	Afun010960	lethal 05510	0.00118395	0.000388214	down	2.34056
CUST_1621_PI406199769	combined_c819	chymotrypsin-like protein	0.00134957	0.000517349	down	2.34095
CUST_2434_PI426302897	Afun002434	reticulon nogo	0.00127906	0.00046065	down	2.34402
CUST_7961_PI426302897	Afun007961	AGAP008892-PA [Anopheles gambiae str. PEST]	0.00133748	0.000504391	down	2.34468
CUST_15651_PI406199769	combined_c8308	---NA---	0.00107772	0.000324501	down	2.34471
CUST_12880_PI406199769	combined_c6575	---NA---	0.0013673	0.00053328	down	2.34731
CUST_3763_PI426302897	Afun003763	AGAP007186-PA [Anopheles gambiae str. PEST]	0.00310125	0.00220404	down	2.34919
CUST_6476_PI406199769	combined_c3276	---NA---	0.00397336	0.00332896	down	2.34991
CUST_359_PI406199769	combined_c1819	---NA---	0.00123021	0.00042358	down	2.35032
CUST_9938_PI426302897	Afun009938	sphingomyelin phosphodiesterase	0.000623567	9.66823e-05	down	2.35183
CUST_1991_PI426302897	Afun001991	rolling pebbles	0.00133384	0.00050135	down	2.35254
CUST_52_PI406199769	combined_c26	---NA---	0.00352459	0.00271909	down	2.35262
CUST_15106_PI406199769	combined_c8027	nadh:ubiquinone dehydrogenase	0.00032983	2.03094e-05	down	2.35433
CUST_8825_PI426302897	Afun008825	l long form	0.00238867	0.00143542	down	2.35675
CUST_9175_PI406199769	combined_c4648	---NA---	0.000850262	0.000194317	down	2.35702
CUST_7466_PI426302897	Afun007466	nadh:ubiquinone dehydrogenase	0.00161058	0.00072092	down	2.35805
CUST_12312_PI426302897	Afun012312	transferrin 3	0.00177594	0.000861597	down	2.35929
CUST_10315_PI406199769	combined_c5225	---NA---	0.00238948	0.00143742	down	2.36024
CUST_3341_PI406199769	combined_c1688	alpha-tocopherol transfer	0.00158306	0.000697201	down	2.36206
CUST_6098_PI406199769	combined_c3085	translation elongation factor ef- subunit	0.00312028	0.00222546	down	2.36453
CUST_15305_PI406199769	combined_c8132	---NA---	0.00140244	0.000560324	down	2.36478
CUST_15574_PI406199769	combined_c8269	---NA---	0.00199902	0.00105096	down	2.36646
CUST_4786_PI426302897	Afun004786	NA	0.00227259	0.00130053	down	2.36757
CUST_9772_PI426302897	Afun009772	endophilin a	0.00123667	0.000426091	down	2.36859
CUST_2755_PI406199769	combined_c139	myosin alkali light chain	0.000798972	0.000167477	down	2.37189
CUST_8419_PI406199769	combined_c4262	phosphoglycerate mutase	0.00229818	0.00132669	down	2.37254
CUST_11400_PI426302897	Afun011400	AGAP001536-PA [Anopheles gambiae str. PEST]	0.0027973	0.00186854	down	2.37324
CUST_1812_PI426302897	Afun001812	NA	0.00455142	0.0041269	down	2.37372
CUST_14943_PI426302897	Afun014943	tenascin isoform g	0.00142584	0.000575999	down	2.3749
CUST_9174_PI406199769	combined_c4648	---NA---	0.000872909	0.000209548	down	2.37492
CUST_6297_PI406199769	combined_c3184	---NA---	0.00249808	0.00154929	down	2.37525
CUST_11318_PI426302897	Afun011318	cuticular protein 144 (agap006369-pa)	0.00133748	0.000504949	down	2.37587
CUST_1620_PI406199769	combined_c819	chymotrypsin-like protein	0.00117174	0.000381426	down	2.37679
CUST_15016_PI406199769	combined_c7982	---NA---	0.000513147	6.20301e-05	down	2.37702
CUST_13017_PI426302897	Afun013017	mitochondrial chaperone bcs1	0.00444105	0.00396731	down	2.38054
CUST_15306_PI406199769	combined_c8132	---NA---	0.00187156	0.000938387	down	2.38102
CUST_3340_PI406199769	combined_c1688	alpha-tocopherol transfer	0.0015972	0.000709791	down	2.38238
CUST_3817_PI406199772	CD577468.1	cytochrome c oxidase subunit viic	0.00408963	0.00349658	down	2.38244
CUST_10416_PI426302897	Afun010416	monocarboxylate transporter	0.00137057	0.000536463	down	2.38247
CUST_4472_PI406199769	combined_c2262	---NA---	0.00154465	0.000665324	down	2.38368
CUST_15640_PI406199769	combined_c8302	atp synthase subunit mitochondrial	0.00152749	0.000652461	down	2.3838
CUST_4703_PI406199769	combined_c2381	---NA---	0.00225211	0.00128438	down	2.38394
CUST_7750_PI426302897	Afun007750	isoform a	0.00124241	0.000429983	down	2.38401
CUST_9159_PI426302897	Afun009159	alpha-1 type iv collagen	0.0002953	1.54274e-05	down	2.38499
CUST_3574_PI406199769	combined_c1805	---NA---	0.00196481	0.00101614	down	2.38512
CUST_5743_PI426302897	Afun005743	NA	0.000748705	0.000148694	down	2.3852
CUST_3638_PI406199772	CD577564.1	stretch regulated skeletal muscle	0.000563481	7.77892e-05	down	2.38638
CUST_1928_PI426302897	Afun001928	NA	0.00157125	0.000686099	down	2.38814
CUST_7588_PI426302897	Afun007588	brain protein 44-like variant 1	0.00171012	0.000800702	down	2.38824
CUST_3333_PI406199772	CD577725.1	nadh dehydrogenase subunit 1	0.000996672	0.000275938	down	2.38876
CUST_1855_PI426302897	Afun001855	NA	0.00168864	0.000783592	down	2.38882
CUST_13071_PI406199769	combined_c6681	---NA---	0.00154414	0.000664204	down	2.39128
CUST_7907_PI406199769	combined_c4003	---NA---	0.00478342	0.00450041	down	2.39206
CUST_5905_PI426302897	Afun005905	NA	0.000711514	0.000135699	down	2.39338
CUST_15430_PI406199769	combined_c8197	isoform a	0.000236172	3.47056e-06	down	2.39464
CUST_7399_PI426302897	Afun007399	drosophila melanogaster cg5548	0.00133995	0.000507067	down	2.39643
CUST_3589_PI406199769	combined_c1812	neurogenic locus notch protein	0.00135365	0.000520825	down	2.39978
CUST_7378_PI426302897	Afun007378	lethal essential for life l2efl	0.00341558	0.00257238	down	2.40303
CUST_7734_PI426302897	Afun007734	ezrin-radixin-moesin-binding phosphoprotein 50	0.000477822	5.25493e-05	down	2.40344
CUST_10637_PI406199769	combined_c5389	---NA---	0.00156634	0.000682956	down	2.40346
CUST_8552_PI426302897	Afun008552	uncharacterized conserved secreted glycine-rich protein	0.00201097	0.00106241	down	2.40359
CUST_9926_PI426302897	Afun009926	isoform f	0.00109968	0.000338068	down	2.40407
CUST_9001_PI426302897	Afun009001	itg-containing peptide	0.000376012	2.81791e-05	down	2.40467
CUST_13971_PI426302897	Afun013971	hexamerin 2 beta	0.00188376	0.000954195	down	2.40587
CUST_12377_PI406199769	combined_c6304	---NA---	0.00219767	0.00123641	down	2.40796
CUST_7425_PI426302897	Afun007425	succinate dehydrogenase	0.00222325	0.0012576	down	2.40922
CUST_15721_PI406199769	combined_c8343	atp synthase gamma subunit	0.000572403	8.08628e-05	down	2.41028
CUST_9878_PI426302897	Afun009878	tho complex subunit 2	0.0024699	0.00152206	down	2.41044
CUST_905_PI406199772	EE589326.1	cytochrome c oxidase subunit i	0.000658489	0.000112447	down	2.41181
CUST_3006_PI406199772	CD577897.1	atp synthase delta chain	0.00106189	0.000311781	down	2.41325
CUST_14328_PI406199769	combined_c7479	---NA---	0.00155626	0.000674862	down	2.4144
CUST_7404_PI426302897	Afun007404	isocitrate dehydrogenase	0.00107316	0.000319209	down	2.41477
CUST_14069_PI406199769	combined_c7284	---NA---	0.00258842	0.00163702	down	2.41575
CUST_7267_PI426302897	Afun007267	glyceraldehyde-3-phosphate dehydrogenase	0.00413471	0.00356199	down	2.4165
CUST_15573_PI406199769	combined_c8269	---NA---	0.00237441	0.00141914	down	2.41823
CUST_5624_PI426302897	Afun005624	conserved hypothetical protein [Culex quinquefasciatus]	0.00105876	0.000309031	down	2.41837
CUST_7573_PI426302897	Afun007573	isocitrate dehydrogenase	4.37764e-05	3.91797e-08	down	2.41947
CUST_3464_PI406199772	CD577655.1	h+ transporting atp synthase subunit e	0.00153724	0.000659123	down	2.42367
CUST_283_PI406199769	combined_c1438	---NA---	0.00115195	0.000369906	down	2.4244
CUST_13880_PI406199769	combined_c7162	aspartate ammonia lyase	0.00122576	0.000420071	down	2.42656
CUST_12724_PI426302897	Afun012724	breast cancer anti-estrogen resistance	0.00133372	0.000500997	down	2.4268
CUST_8227_PI406199769	combined_c4166	---NA---	0.00120563	0.000409802	down	2.42704
CUST_2048_PI406199772	CD578380.1	atp synthase beta	0.00051657	6.25637e-05	down	2.42723
CUST_4715_PI426302897	Afun004715	rho-gtpase-activating protein	0.000927521	0.000234786	down	2.42785
CUST_3882_PI406199769	combined_c1961	---NA---	0.00295296	0.0020335	down	2.4285
CUST_1246_PI426302897	Afun001246	AGAP001606-PA [Anopheles gambiae str. PEST]	0.000890486	0.000219626	down	2.42879
CUST_593_PI426302897	Afun000593	atp-dependent clp protease atp-binding subunit clpx	0.000742638	0.000145598	down	2.42934
CUST_3102_PI426302897	Afun003102	NA	0.00187252	0.000940494	down	2.43361
CUST_14552_PI426302897	Afun014552	AGAP006501-PA [Anopheles gambiae str. PEST]	0.00460832	0.00420978	down	2.43369
CUST_1752_PI406199769	combined_c885	---NA---	0.000889438	0.00021898	down	2.43704
CUST_2218_PI406199772	CD578295.1	nadh-ubiquinone oxidoreductase 39 kda subunit	0.00153176	0.000654997	down	2.43868
CUST_15397_PI406199769	combined_c8181	---NA---	0.0015558	0.000674029	down	2.43959
CUST_15652_PI406199769	combined_c8308	---NA---	0.000897033	0.000222073	down	2.43979
CUST_2248_PI406199772	CD578280.1	malate dehydrogenase	0.00204207	0.00109386	down	2.44075
CUST_9671_PI426302897	Afun009671	farnesoic acid o-methyl transferase-like protein	0.00125812	0.000442789	down	2.4414
CUST_14847_PI406199769	combined_c7864	atp synthase subunit mitochondrial	0.000628668	9.8749e-05	down	2.4429
CUST_15695_PI406199769	combined_c8330	---NA---	0.0026354	0.00168275	down	2.44488
CUST_14963_PI406199769	combined_c7952	---NA---	0.000273784	8.90396e-06	down	2.4456
CUST_14848_PI406199769	combined_c7864	atp synthase subunit mitochondrial	0.000839045	0.00018825	down	2.44658
CUST_15888_PI406199769	combined_c8427	lethal 35di	0.000405297	3.29128e-05	down	2.44707
CUST_3633_PI406199772	CD577566.1	stretch regulated skeletal muscle	0.00237317	0.00141229	down	2.44783
CUST_3814_PI406199772	CD577470.1	mitochondrial cytochrome c oxidase subunit 7c	0.000994509	0.000275048	down	2.44899
CUST_1542_PI426302897	Afun001542	AGAP006260-PD [Anopheles gambiae str. PEST]	0.00037999	2.8918e-05	down	2.44949
CUST_3265_PI406199772	CD577760.1	---NA---	0.0014852	0.000624749	down	2.4516
CUST_700_PI406199772	EE589520.1	sg3 protein	0.00395284	0.00330077	down	2.45213
CUST_7323_PI426302897	Afun007323	mitochondrial processing peptidase beta subunit	0.00118793	0.000392656	down	2.45214
CUST_9328_PI426302897	Afun009328	vacuolar protein sorting-associated protein 28	0.00113409	0.000358383	down	2.45441
CUST_6535_PI426302897	Afun006535	NA	0.000772037	0.000156557	down	2.45484
CUST_8418_PI406199769	combined_c4262	phosphoglycerate mutase	0.00197826	0.00102631	down	2.45626
CUST_11339_PI406199769	combined_c5757	lysozyme c-6	0.00136777	0.000535012	down	2.45893
CUST_8527_PI426302897	Afun008527	atpase n2b	0.000830626	0.000184929	down	2.45908
CUST_3860_PI426302897	Afun003860	conserved hypothetical protein [Culex quinquefasciatus]	0.00442773	0.00395209	down	2.45967
CUST_10170_PI426302897	Afun010170	fibulin 1	0.000272785	7.95308e-06	down	2.45979
CUST_5091_PI406199769	combined_c2579	---NA---	0.000627302	9.82433e-05	down	2.46017
CUST_3421_PI406199769	combined_c1728	---NA---	0.000686897	0.000122398	down	2.46167
CUST_4964_PI406199772	BU038961.1	malate dehydrogenase	0.00216378	0.00119937	down	2.46233
CUST_13393_PI406199769	combined_c6860	iron-sulfur cluster assembly 1 mitochondrial-like	0.00309066	0.00219071	down	2.46409
CUST_14692_PI406199769	combined_c7746	nadh:ubiquinone dehydrogenase	0.000779238	0.000158921	down	2.46468
CUST_10670_PI406199769	combined_c5408	dihydrolipoamide succinyltransferase component of 2-oxoglutarate dehydrogenase	0.00339215	0.00253923	down	2.46511
CUST_13881_PI406199769	combined_c7162	aspartate ammonia lyase	0.000398484	3.19897e-05	down	2.4666
CUST_14624_PI406199769	combined_c7680	---NA---	0.0028081	0.00187967	down	2.46752
CUST_15326_PI426302897	Afun015326	chitin deacetylase	0.000554785	7.52124e-05	down	2.46775
CUST_4739_PI406199769	combined_c2400	alanine aminotransferase	0.00377	0.00302516	down	2.46784
CUST_4056_PI406199772	CD577339.1	cytochrome c oxidase subunit iv	0.00045117	4.3128e-05	down	2.47016
CUST_14747_PI406199769	combined_c7814	---NA---	0.00465494	0.00427745	down	2.47053
CUST_34_PI406199775	Alpha_Carboxylase_rvcpl_imcomplete	carboxylesterase	0.00493437	0.00473745	down	2.47165
CUST_7730_PI426302897	Afun007730	oxidase peroxidase	0.00232854	0.00135822	down	2.47169
CUST_9865_PI406199769	combined_c4995	---NA---	0.00234107	0.0013726	down	2.47195
CUST_14693_PI406199769	combined_c7746	nadh:ubiquinone dehydrogenase	0.00134957	0.000517592	down	2.47316
CUST_3463_PI406199772	CD577655.1	h+ transporting atp synthase subunit e	0.000573992	8.29691e-05	down	2.47651
CUST_11170_PI426302897	Afun011170	AGAP000385-PA [Anopheles gambiae str. PEST]	0.000867965	0.000204416	down	2.47786
CUST_15610_PI406199769	combined_c8287	atp synthase subunit mitochondrial	0.00113409	0.000358048	down	2.48269
CUST_2192_PI406199772	CD578308.1	nadh dehydrogenase flavoprotein mitochondrial	0.00107694	0.00032285	down	2.48359
CUST_5121_PI426302897	Afun005121	AGAP010023-PA [Anopheles gambiae str. PEST]	0.00493314	0.00473382	down	2.48589
CUST_827_PI426302897	Afun000827	cg9572 cg9572-pa isoform 2	0.00100891	0.00028332	down	2.48593
CUST_3674_PI406199772	CD577546.1	cytochrome oxidase subunit i	0.000953365	0.000249733	down	2.48621
CUST_11193_PI406199769	combined_c5682	prolyl endopeptidase	0.000797638	0.000166282	down	2.48627
CUST_3420_PI406199769	combined_c1728	---NA---	0.000442568	4.11763e-05	down	2.48663
CUST_3798_PI406199772	CD577478.1	---NA---	0.0010875	0.000332558	down	2.49032
CUST_7613_PI426302897	Afun007613	AGAP006260-PA [Anopheles gambiae str. PEST]	0.000368529	2.71908e-05	down	2.49186
CUST_66_PI406199769	combined_c33	---NA---	0.00222955	0.00126295	down	2.49386
CUST_2825_PI406199772	CD577987.1	mitochondrial atp synthase coupling factor 6	0.00032795	1.95552e-05	down	2.49415
CUST_7456_PI426302897	Afun007456	tyrosine aminotransferase	0.00413782	0.00356725	down	2.49434
CUST_3797_PI406199772	CD577478.1	---NA---	0.000646822	0.000106939	down	2.49522
CUST_11338_PI406199769	combined_c5757	lysozyme c-6	0.0015143	0.000642963	down	2.49727
CUST_2958_PI426302897	Afun002958	NA	0.0030165	0.00210735	down	2.49832
CUST_3667_PI406199772	CD577549.1	---NA---	0.000599253	9.00965e-05	down	2.50036
CUST_7475_PI406199769	combined_c3783	AGAP002994-PA [Anopheles gambiae str. PEST]	0.00464384	0.00425811	down	2.50219
CUST_2230_PI426302897	Afun002230	NA	0.000581324	8.59172e-05	down	2.50221
CUST_10575_PI406199769	combined_c5358	troponin c	0.0027272	0.00178945	down	2.50287
CUST_10261_PI426302897	Afun010261	serpin 17 inhibitory serine protease inhibitor	0.00162754	0.000734849	down	2.5031
CUST_751_PI406199772	EE589480.1	---NA---	0.00274428	0.001812	down	2.50401
CUST_7316_PI426302897	Afun007316	mitochondrial atp synthase b chain	0.00064543	0.000106024	down	2.50495
CUST_9018_PI426302897	Afun009018	calcium calmodulin-dependent -cyclic nucleotide phosphodiesterase	0.00295582	0.00203713	down	2.50498
CUST_3514_PI406199772	CD577630.1	hydrogen-transporting atp g-	0.000975138	0.000261545	down	2.50535
CUST_3720_PI406199772	CD577523.1	mitochondrial cytochrome c oxidase subunit 6b	0.000272785	8.22654e-06	down	2.50709
CUST_3337_PI406199769	combined_c1686	---NA---	0.00486858	0.0046291	down	2.50809
CUST_14625_PI406199769	combined_c7680	---NA---	0.00170546	0.000796935	down	2.50995
CUST_12222_PI406199798	AGAP012808-RA___UNKN	isoform c	0.00126679	0.000451311	down	2.51186
CUST_3883_PI406199769	combined_c1961	---NA---	0.00171365	0.000802752	down	2.51428
CUST_5485_PI406199769	combined_c2776	---NA---	0.000861859	0.00020096	down	2.51506
CUST_3543_PI406199769	combined_c179	---NA---	0.00518042	0.00517562	down	2.51628
CUST_2517_PI426302897	Afun002517	NA	0.00128277	0.000462807	down	2.51706
CUST_3336_PI406199769	combined_c1686	---NA---	0.0048586	0.00461276	down	2.51917
CUST_3670_PI406199772	CD577548.1	cytochrome oxidase subunit 1	0.00141518	0.000568044	down	2.52226
CUST_1825_PI406199769	combined_c921	---NA---	0.00377073	0.0030307	down	2.52511
CUST_3637_PI406199772	CD577564.1	stretch regulated skeletal muscle	0.000872909	0.000209869	down	2.52527
CUST_11484_PI406199769	combined_c5831	AGAP005279-PB [Anopheles gambiae str. PEST]	0.0012566	0.000439335	down	2.52595
CUST_2643_PI426302897	Afun002643	AGAP007530-PA [Anopheles gambiae str. PEST]	0.00107522	0.000320506	down	2.52812
CUST_15445_PI426302897	Afun015445	adam 12	0.000520213	6.54189e-05	down	2.52822
CUST_8703_PI406199769	combined_c4406	ubiquinol cytochrome c oxidoreductase-subunit -	0.00271616	0.00177628	down	2.53052
CUST_15044_PI406199769	combined_c7996	atp synthase f1 alpha subunit	0.00175195	0.000835368	down	2.53176
CUST_15599_PI406199769	combined_c8282	nadh:ubiquinone dehydrogenase	0.000798972	0.00016758	down	2.53179
CUST_735_PI406199769	combined_c370	AGAP013390-PA [Anopheles gambiae str. PEST]	0.000253372	4.99689e-06	down	2.53219
CUST_10030_PI426302897	Afun010030	mitochondrial uncoupling protein	0.00134315	0.00051077	down	2.53314
CUST_503_PI426302897	Afun000503	laminin a	0.000409323	3.36915e-05	down	2.53538
CUST_11042_PI406199769	combined_c5606	---NA---	0.00393323	0.00327617	down	2.53546
CUST_13762_PI426302897	Afun013762	AGAP007536-PA [Anopheles gambiae str. PEST]	0.00154767	0.000667545	down	2.53608
CUST_15043_PI406199769	combined_c7996	atp synthase f1 alpha subunit	0.0014226	0.000573661	down	2.53945
CUST_11764_PI426302897	Afun011764	sodium-dependent phosphate transporter	0.00519481	0.00519481	down	2.5408
CUST_1669_PI406199769	combined_c843	---NA---	0.000987861	0.000268678	down	2.54264
CUST_8966_PI426302897	Afun008966	vacuolar atp synthase subunit g	0.000546968	7.30647e-05	down	2.54307
CUST_7467_PI426302897	Afun007467	nadh-ubiquinone oxidoreductase 75 kda subunit	0.00126215	0.000446688	down	2.54375
CUST_15722_PI406199769	combined_c8343	atp synthase gamma subunit	0.000295536	1.5935e-05	down	2.54393
CUST_10314_PI406199769	combined_c5225	---NA---	0.0011251	0.000350623	down	2.54558
CUST_673_PI426302897	Afun000673	conserved hypothetical protein [Culex quinquefasciatus]	0.00401022	0.00337938	down	2.54634
CUST_2229_PI406199772	CD578289.1	nadh-ubiquinone oxidoreductase 42 kda subunit	0.00287627	0.00194865	down	2.54724
CUST_11540_PI426302897	Afun011540	zinc finger protein	0.00423085	0.00369852	down	2.54797
CUST_7906_PI406199769	combined_c4003	---NA---	0.00204207	0.00109779	down	2.54844
CUST_669_PI426302897	Afun000669	AGAP010730-PA [Anopheles gambiae str. PEST]	0.00303081	0.00212227	down	2.5486
CUST_13236_PI426302897	Afun013236	development and differentiation-enhancing factor	0.00134957	0.000516832	down	2.55129
CUST_7314_PI426302897	Afun007314	hydrogen-transporting atp g-	0.000782454	0.000160045	down	2.55388
CUST_4062_PI406199769	combined_c2055	mitochondrial processing peptidase beta subunit	0.00470439	0.00436642	down	2.55438
CUST_2759_PI406199769	combined_c1391	atp synthase alpha subunit	0.00316219	0.00226783	down	2.55502
CUST_3665_PI406199772	CD577550.1	cytochrome oxidase subunit 1	0.000572403	8.1131e-05	down	2.55547
CUST_14241_PI426302897	Afun014241	delta -desaturase	0.00414268	0.00357367	down	2.55618
CUST_1061_PI406199772	EE590115.1	mitochondrial cytochrome c oxidase subunit 6c	0.000272785	8.03319e-06	down	2.55814
CUST_4397_PI426302897	Afun004397	elongation of very long chain fatty acids protein 4	0.00330199	0.00242784	down	2.55872
CUST_15729_PI406199769	combined_c8347	atp synthase subunit mitochondrial	0.000464956	4.84368e-05	down	2.56065
CUST_8678_PI426302897	Afun008678	hairy	0.000409323	3.36603e-05	down	2.56102
CUST_1062_PI406199772	EE590115.1	mitochondrial cytochrome c oxidase subunit 6c	0.000252153	4.91435e-06	down	2.56176
CUST_12949_PI406199769	combined_c6615	atp synthase subunit mitochondrial	0.000581324	8.59094e-05	down	2.5621
CUST_9353_PI426302897	Afun009353	glutathione transferase (agap000947-pa)	0.00231363	0.00134148	down	2.56414
CUST_15627_PI406199769	combined_c8296	atp synthase subunit mitochondrial	0.00173752	0.000821998	down	2.56658
CUST_3471_PI406199772	CD577651.1	atp synthase delta mitochondrial	0.00322028	0.00232697	down	2.56899
CUST_6522_PI406199769	combined_c3299	---NA---	0.000232996	2.63917e-06	down	2.5697
CUST_3513_PI406199772	CD577630.1	hydrogen-transporting atp g-	0.000651963	0.000109971	down	2.56987
CUST_676_PI406199772	EE589539.1	mitochondrial cytochrome c oxidase subunit 6b	0.00370452	0.00295502	down	2.57051
CUST_2826_PI406199772	CD577987.1	mitochondrial atp synthase coupling factor 6	0.000464956	4.84607e-05	down	2.57462
CUST_9834_PI406199769	combined_c4980	---NA---	0.00452309	0.00408548	down	2.57943
CUST_483_PI406199769	combined_c244	---NA---	0.00107694	0.000323081	down	2.58084
CUST_8185_PI426302897	Afun008185	testis seletal muscle dual specificty phosphatase	0.00146906	0.000613871	down	2.58493
CUST_14226_PI426302897	Afun014226	alkaline phosphatase	0.00245539	0.00150856	down	2.58807
CUST_6890_PI406199769	combined_c3486	citrate synthase	0.000844519	0.000189674	down	2.59173
CUST_7481_PI426302897	Afun007481	nadh dehydrogenase flavoprotein mitochondrial	0.000690315	0.00012509	down	2.59716
CUST_360_PI406199769	combined_c1819	---NA---	0.00108326	0.000327794	down	2.59853
CUST_13392_PI406199769	combined_c6860	iron-sulfur cluster assembly 1 mitochondrial-like	0.0025478	0.00159489	down	2.59933
CUST_15177_PI426302897	Afun015177	venom acid phosphatase	0.000929757	0.000238372	down	2.60022
CUST_7262_PI406199769	combined_c3676	nadh dehydrogenase 1 alpha subcomplex subunit 12	0.000953617	0.000250474	down	2.60125
CUST_4738_PI406199769	combined_c2400	alanine aminotransferase	0.00258998	0.00163932	down	2.60249
CUST_14800_PI406199769	combined_c7840	---NA---	0.00114349	0.000363039	down	2.6027
CUST_14756_PI406199769	combined_c7818	---NA---	0.000797638	0.000166114	down	2.60409
CUST_7474_PI406199769	combined_c3783	AGAP002994-PA [Anopheles gambiae str. PEST]	0.00509485	0.00502117	down	2.60485
CUST_3816_PI406199772	CD577469.1	mitochondrial cytochrome c oxidase subunit 7c	0.0050496	0.00494416	down	2.60525
CUST_4125_PI406199769	combined_c2086	AGAP003024-PB [Anopheles gambiae str. PEST]	0.00237592	0.00142114	down	2.60617
CUST_675_PI406199772	EE589539.1	mitochondrial cytochrome c oxidase subunit 6b	0.00112316	0.000349717	down	2.60874
CUST_14762_PI406199769	combined_c7821	---NA---	0.00384001	0.0031424	down	2.61142
CUST_1465_PI406199769	combined_c741	atp synthase alpha subunit mitochondrial	0.000643018	0.000104882	down	2.6135
CUST_9355_PI426302897	Afun009355	cg31997 cg31997-pa	0.000304051	1.65782e-05	down	2.61791
CUST_14808_PI406199769	combined_c7844	---NA---	0.00131628	0.000490168	down	2.62192
CUST_7396_PI426302897	Afun007396	mitochondrial nadh:ubiquinone oxidoreductase esss	0.000284626	1.34454e-05	down	2.62395
CUST_15408_PI406199769	combined_c8186	---NA---	0.000623567	9.6535e-05	down	2.626
CUST_5089_PI406199772	BU038897.1	nadh:ubiquinone dehydrogenase	0.00234905	0.00138654	down	2.62676
CUST_7062_PI426302897	Afun007062	short-chain dehydrogenase	0.00106189	0.000312653	down	2.62725
CUST_736_PI406199769	combined_c370	AGAP013390-PA [Anopheles gambiae str. PEST]	0.000529009	6.81563e-05	down	2.63146
CUST_4992_PI406199772	BU038947.1	isocitrate dehydrogenase	0.00120839	0.0004113	down	2.63189
CUST_1643_PI406199772	EE589486.1	sg3 protein	0.00416225	0.00360625	down	2.63579
CUST_7245_PI426302897	Afun007245	atp synthase alpha subunit mitochondrial	0.000835873	0.00018715	down	2.63834
CUST_340_PI426302897	Afun000340	NA	0.00383326	0.00312883	down	2.6384
CUST_3666_PI406199772	CD577550.1	cytochrome oxidase subunit 1	0.000347545	2.36309e-05	down	2.63995
CUST_6296_PI406199769	combined_c3184	---NA---	0.00201892	0.00106942	down	2.64001
CUST_7663_PI406199798	AGAP010988-RA___3L	isoform a	0.000745264	0.000147083	down	2.64457
CUST_168_PI426302897	Afun000168	NA	0.00182631	0.000901293	down	2.64605
CUST_4174_PI426302897	Afun004174	NA	0.00119828	0.000404577	down	2.64621
CUST_10533_PI426302897	Afun010533	serine protease	0.00187619	0.000945717	down	2.64625
CUST_14807_PI406199769	combined_c7844	---NA---	0.00114098	0.000361089	down	2.64798
CUST_14799_PI406199769	combined_c7840	---NA---	0.00114655	0.000366577	down	2.64833
CUST_13973_PI426302897	Afun013973	tyrosine sulfotransferase	0.00134957	0.000515658	down	2.65069
CUST_5484_PI406199769	combined_c2776	---NA---	0.00110566	0.000340295	down	2.65108
CUST_10276_PI406199769	combined_c5206	---NA---	0.00325869	0.00238391	down	2.65147
CUST_2515_PI406199772	CD578143.1	nadh dehydrogenase subunit 2	0.00413323	0.00355976	down	2.65245
CUST_14732_PI426302897	Afun014732	conserved hypothetical protein [Culex quinquefasciatus]	0.00364974	0.00287237	down	2.65267
CUST_1266_PI406199772	EE589891.1	mitochondrial cytochrome c oxidase subunit 6b	0.000293334	1.51091e-05	down	2.65719
CUST_8985_PI426302897	Afun008985	AGAP007501-PA [Anopheles gambiae str. PEST]	0.00360216	0.00280395	down	2.65983
CUST_6653_PI406199769	combined_c3364	AGAP009859-PA [Anopheles gambiae str. PEST]	0.000382159	2.97924e-05	down	2.65995
CUST_3643_PI406199772	CD577561.1	atp synthase subunit mitochondrial	0.00169634	0.000787558	down	2.66015
CUST_14859_PI406199769	combined_c7870	---NA---	0.00134498	0.000513169	down	2.66055
CUST_3717_PI406199772	CD577524.1	cytochrome c -subunit	0.000647242	0.000107523	down	2.66105
CUST_206_PI426302897	Afun000206	AGAP006939-PA [Anopheles gambiae str. PEST]	0.000272785	7.06708e-06	down	2.66106
CUST_15600_PI406199769	combined_c8282	nadh:ubiquinone dehydrogenase	0.00118973	0.000395615	down	2.66113
CUST_11289_PI426302897	Afun011289	serrate protein	0.00237317	0.00141524	down	2.66113
CUST_3465_PI406199772	CD577654.1	h+ transporting atp synthase subunit e	0.000272785	7.57312e-06	down	2.66311
CUST_10345_PI426302897	Afun010345	isoform j	0.00308038	0.00217842	down	2.66495
CUST_15639_PI406199769	combined_c8302	atp synthase subunit mitochondrial	0.000806864	0.000172493	down	2.66564
CUST_476_PI406199769	combined_c240	nadh:ubiquinone dehydrogenase	0.0010126	0.000285492	down	2.66725
CUST_243_PI406199769	combined_c1228	---NA---	0.00136564	0.000530581	down	2.66853
CUST_3642_PI406199772	CD577562.1	atp synthase subunit mitochondrial	0.000284626	1.39341e-05	down	2.66947
CUST_14755_PI406199769	combined_c7818	---NA---	0.000786803	0.000161925	down	2.67079
CUST_2888_PI406199772	CD577956.1	nadh:ubiquinone dehydrogenase	0.000848444	0.000192506	down	2.67323
CUST_15628_PI406199769	combined_c8296	atp synthase subunit mitochondrial	0.000953617	0.000250546	down	2.6736
CUST_15495_PI426302897	Afun015495	AGAP012419-PA [Anopheles gambiae str. PEST]	0.000518454	6.39929e-05	down	2.67392
CUST_13982_PI426302897	Afun013982	serine protease	0.000572403	8.10283e-05	down	2.67436
CUST_15487_PI406199769	combined_c8226	atp synthase subunit mitochondrial	0.000685151	0.0001214	down	2.67557
CUST_10277_PI406199769	combined_c5206	---NA---	0.00341895	0.00258008	down	2.67648
CUST_3669_PI406199772	CD577548.1	cytochrome oxidase subunit 1	0.000830626	0.00018512	down	2.67684
CUST_10671_PI406199769	combined_c5408	dihydrolipoamide succinyltransferase component of 2-oxoglutarate dehydrogenase	0.00173383	0.000819044	down	2.67908
CUST_5393_PI406199769	combined_c2730	isoform a	0.000292909	1.49513e-05	down	2.67909
CUST_11794_PI426302897	Afun011794	jun activation domain binding protein	0.0010875	0.000332423	down	2.68073
CUST_4473_PI406199769	combined_c2262	---NA---	0.000827544	0.000181927	down	2.68562
CUST_9789_PI426302897	Afun009789	AGAP007779-PA [Anopheles gambiae str. PEST]	0.000697642	0.000127325	down	2.68649
CUST_3641_PI406199772	CD577562.1	atp synthase subunit mitochondrial	0.000284626	1.29938e-05	down	2.68651
CUST_8468_PI426302897	Afun008468	dihydrolipoamide acetyltransferase component of pyruvate dehydrogenase	0.000996672	0.000276108	down	2.68681
CUST_3574_PI406199772	CD577596.1	nadh-ubiquinone oxidoreductase ashi subunit	0.00493947	0.0047561	down	2.68752
CUST_9076_PI406199769	combined_c4598	ubiquinol-cytochrome c reductase iron-sulfur subunit	0.000427938	3.70573e-05	down	2.69005
CUST_1265_PI406199772	EE589891.1	mitochondrial cytochrome c oxidase subunit 6b	0.000357912	2.55114e-05	down	2.69278
CUST_2387_PI406199769	combined_c1204	neurogenic locus notch protein	0.000428636	3.78977e-05	down	2.6929
CUST_6349_PI426302897	Afun006349	laminin subunit alpha	0.00132196	0.000493031	down	2.69655
CUST_12948_PI406199769	combined_c6615	atp synthase subunit mitochondrial	0.000284626	1.36028e-05	down	2.6978
CUST_7237_PI426302897	Afun007237	elongation factor 1-beta2	0.00124162	0.00042895	down	2.69982
CUST_14748_PI406199769	combined_c7814	---NA---	0.000284626	1.39272e-05	down	2.69986
CUST_6341_PI406199769	combined_c3206	nadh-ubiquinone oxidoreductase flavoprotein 1	0.00127906	0.00045884	down	2.70286
CUST_3467_PI406199772	CD577653.1	h+ transporting atp synthase subunit e	0.000284626	1.3357e-05	down	2.70347
CUST_15524_PI406199769	combined_c8244	---NA---	0.000327333	1.94425e-05	down	2.70429
CUST_8778_PI406199769	combined_c4446	---NA---	0.00360216	0.00280441	down	2.70802
CUST_12889_PI426302897	Afun012889	glycoprotein hormone beta subunit	0.000911903	0.000229563	down	2.7094
CUST_12618_PI406199769	combined_c6437	---NA---	0.00160092	0.000714618	down	2.71004
CUST_2555_PI406199769	combined_c129	AGAP005612-PA [Anopheles gambiae str. PEST]	0.0010126	0.000285689	down	2.71302
CUST_437_PI406199769	combined_c221	cytochrome b	0.00154465	0.000665724	down	2.7135
CUST_14735_PI406199769	combined_c7808	---NA---	0.000718552	0.00013839	down	2.71888
CUST_14737_PI406199769	combined_c7809	---NA---	0.00106189	0.000312507	down	2.7194
CUST_6340_PI406199769	combined_c3206	nadh-ubiquinone oxidoreductase flavoprotein 1	0.00144221	0.000590352	down	2.7215
CUST_3126_PI426302897	Afun003126	sodium chloride cotransporter isoform a	0.000822499	0.00017824	down	2.72348
CUST_8315_PI426302897	Afun008315	phosphoglycerate mutase	0.000336267	2.15379e-05	down	2.72441
CUST_12586_PI406199769	combined_c6420	---NA---	0.00147474	0.000618296	down	2.72646
CUST_4946_PI406199769	combined_c2506	mitochondrial f0 atp synthase d	0.000682608	0.000119892	down	2.72831
CUST_7234_PI406199769	combined_c3662	atp synthase subunit mitochondrial	0.00119242	0.000400225	down	2.7305
CUST_5527_PI406199769	combined_c2797	---NA---	0.00161994	0.000727952	down	2.73071
CUST_5090_PI406199772	BU038897.1	nadh:ubiquinone dehydrogenase	0.000806864	0.000172088	down	2.73083
CUST_13267_PI406199769	combined_c6787	clipa6 protein	0.000397957	3.1855e-05	down	2.73157
CUST_5392_PI406199769	combined_c2730	isoform a	0.000236172	3.88344e-06	down	2.7327
CUST_9666_PI426302897	Afun009666	ankyrin repeat protein	0.00174057	0.000824612	down	2.73589
CUST_11059_PI406199769	combined_c5614	---NA---	0.00306059	0.00216087	down	2.73741
CUST_2554_PI406199769	combined_c129	AGAP005612-PA [Anopheles gambiae str. PEST]	0.000507146	5.86387e-05	down	2.74016
CUST_11243_PI426302897	Afun011243	homogentisate -dioxygenase	0.00103893	0.000298422	down	2.74131
CUST_5090_PI406199769	combined_c2579	---NA---	0.00134957	0.000516656	down	2.74167
CUST_12378_PI406199769	combined_c6304	---NA---	0.000935445	0.000240698	down	2.74685
CUST_12544_PI426302897	Afun012544	isoform g	0.000272785	7.2319e-06	down	2.75034
CUST_8877_PI426302897	Afun008877	ctp synthase	0.000507146	5.99112e-05	down	2.75198
CUST_10634_PI406199769	combined_c5388	---NA---	0.000459999	4.65197e-05	down	2.75294
CUST_2386_PI406199769	combined_c1204	neurogenic locus notch protein	0.00057599	8.4236e-05	down	2.75365
CUST_4314_PI426302897	Afun004314	peroxidasin homolog	0.00198439	0.00102995	down	2.75563
CUST_7249_PI426302897	Afun007249	atp synthase beta subunit	0.000284626	1.22865e-05	down	2.7559
CUST_7263_PI406199769	combined_c3676	nadh dehydrogenase 1 alpha subcomplex subunit 12	0.00377073	0.00302934	down	2.75884
CUST_14701_PI426302897	Afun014701	AGAP003239-PA [Anopheles gambiae str. PEST]	0.00285734	0.00192987	down	2.75951
CUST_13266_PI406199769	combined_c6787	clipa6 protein	0.000555258	7.61386e-05	down	2.76225
CUST_3466_PI406199772	CD577654.1	h+ transporting atp synthase subunit e	0.000284626	1.0903e-05	down	2.76267
CUST_8702_PI406199769	combined_c4406	ubiquinol cytochrome c oxidoreductase-subunit -	0.00196291	0.00101152	down	2.76268
CUST_7634_PI426302897	Afun007634	mitochondrial ribosomal	0.000507146	6.00216e-05	down	2.765
CUST_3652_PI426302897	Afun003652	serine protease	0.000364399	2.67169e-05	down	2.7664
CUST_10959_PI426302897	Afun010959	serpin 16 inhibitory serine protease inhibitor	0.00261928	0.00166868	down	2.76994
CUST_7929_PI426302897	Afun007929	hypothetical protein AaeL_AAEL013319 [Aedes aegypti]	0.000466958	4.94099e-05	down	2.77248
CUST_2230_PI406199772	CD578289.1	nadh-ubiquinone oxidoreductase 42 kda subunit	0.00322763	0.0023367	down	2.77291
CUST_12752_PI406199769	combined_c6509	cuticular protein 67b	0.00220499	0.0012437	down	2.77391
CUST_4636_PI426302897	Afun004636	clip-domain serine protease subfamily b (agap009214-pa)	0.00270426	0.00175996	down	2.77516
CUST_6523_PI406199769	combined_c3299	---NA---	0.000272785	7.81179e-06	down	2.77672
CUST_8935_PI406199769	combined_c4527	mitochondrial cytochrome c1	0.00125812	0.000443699	down	2.77757
CUST_1824_PI406199769	combined_c921	---NA---	0.00322028	0.00232742	down	2.77811
CUST_9470_PI426302897	Afun009470	uridine cytidine kinase i	0.000981016	0.000265043	down	2.78107
CUST_14843_PI406199769	combined_c7862	atp synthase gamma subunit	0.000732701	0.00014263	down	2.78222
CUST_44_PI406199769	combined_c22	---NA---	0.000782454	0.000160122	down	2.78279
CUST_6630_PI406199769	combined_c3353	---NA---	0.00223001	0.00126453	down	2.78307
CUST_2048_PI406199798	AGAP002020-RA___2R	nadh-ubiquinone oxidoreductase ashi subunit	0.00232436	0.00135417	down	2.78346
CUST_2887_PI406199772	CD577956.1	nadh:ubiquinone dehydrogenase	0.000964384	0.000255304	down	2.78446
CUST_11485_PI406199769	combined_c5831	AGAP005279-PB [Anopheles gambiae str. PEST]	0.00204207	0.00109468	down	2.78649
CUST_14738_PI406199769	combined_c7809	---NA---	0.000827544	0.000182188	down	2.78667
CUST_14964_PI406199769	combined_c7952	---NA---	0.000982258	0.000265818	down	2.78723
CUST_4074_PI406199772	CD577330.1	cytochrome c oxidase subunit iv	0.000212565	2.21935e-06	down	2.79319
CUST_5921_PI406199769	combined_c2995	atp synthase delta mitochondrial	0.00108188	0.000327076	down	2.79744
CUST_14760_PI406199769	combined_c7820	---NA---	0.00102664	0.00029346	down	2.79893
CUST_7347_PI426302897	Afun007347	atp synthase delta mitochondrial	0.000284626	1.10541e-05	down	2.8048
CUST_15293_PI426302897	Afun015293	x-ray repair complementing defective repair in chinese hamster cells 6	0.00213586	0.00117011	down	2.80513
CUST_13574_PI406199769	combined_c6968	---NA---	0.00347633	0.00265524	down	2.80579
CUST_9322_PI426302897	Afun009322	glycogenin	0.000568884	7.9459e-05	down	2.80593
CUST_10611_PI426302897	Afun010611	AGAP011879-PA [Anopheles gambiae str. PEST]	0.000284626	1.24213e-05	down	2.80632
CUST_8342_PI406199769	combined_c4224	triose phosphate isomerase	0.000357912	2.55711e-05	down	2.80803
CUST_1664_PI406199772	EE589468.1	sg3 protein	0.00369059	0.00293877	down	2.80826
CUST_3813_PI406199772	CD577470.1	mitochondrial cytochrome c oxidase subunit 7c	0.00437572	0.00389145	down	2.8088
CUST_4940_PI406199769	combined_c2503	nadh:ubiquinone dehydrogenase	0.00187048	0.000937411	down	2.81127
CUST_5920_PI406199769	combined_c2995	atp synthase delta mitochondrial	0.00114349	0.0003626	down	2.81189
CUST_15523_PI406199769	combined_c8244	---NA---	0.000574002	8.34364e-05	down	2.81403
CUST_3256_PI426302897	Afun003256	btb-protein- isoform c	0.00122576	0.000420282	down	2.81449
CUST_14640_PI426302897	Afun014640	inward rectifier potassium	0.000673536	0.000117353	down	2.81467
CUST_10717_PI426302897	Afun010717	nicotinic acetylcholine receptor subunit alpha 4	0.000830626	0.000184067	down	2.81557
CUST_13044_PI426302897	Afun013044	translation initiation factor	0.00118793	0.00039315	down	2.81768
CUST_1599_PI426302897	Afun001599	AGAP009486-PA [Anopheles gambiae str. PEST]	0.000452684	4.44082e-05	down	2.81894
CUST_10704_PI426302897	Afun010704	AGAP001504-PA [Anopheles gambiae str. PEST]	0.00248117	0.00153188	down	2.82048
CUST_4073_PI406199772	CD577330.1	cytochrome c oxidase subunit iv	0.000284626	1.07212e-05	down	2.82097
CUST_12894_PI406199769	combined_c6585	---NA---	0.00238867	0.00143466	down	2.82199
CUST_3818_PI406199772	CD577468.1	cytochrome c oxidase subunit viic	0.00339792	0.00254804	down	2.82483
CUST_3308_PI406199772	CD577739.1	nadh dehydrogenase 1 alpha subcomplex subunit 12	0.000531975	6.87495e-05	down	2.82642
CUST_4941_PI406199769	combined_c2503	nadh:ubiquinone dehydrogenase	0.000269547	6.06637e-06	down	2.83117
CUST_2445_PI406199769	combined_c1233	---NA---	0.000850262	0.000194045	down	2.83209
CUST_7316_PI406199798	AGAP007336-RA___2L	isoform c	0.00137764	0.000540828	down	2.83234
CUST_2444_PI406199769	combined_c1233	---NA---	0.000638907	0.000101623	down	2.8331
CUST_7331_PI426302897	Afun007331	mitochondrial cytochrome c1	0.000572403	8.22808e-05	down	2.83738
CUST_3474_PI406199772	CD577650.1	atp synthase delta mitochondrial	0.000892506	0.000220538	down	2.8381
CUST_15718_PI406199769	combined_c8341	---NA---	0.00144099	0.000589049	down	2.83949
CUST_9_PI426302897	Afun000009	NA	0.000699541	0.000128958	down	2.83962
CUST_2217_PI406199772	CD578295.1	nadh-ubiquinone oxidoreductase 39 kda subunit	0.00127839	0.000457745	down	2.84001
CUST_14759_PI406199769	combined_c7820	---NA---	0.00104613	0.000302915	down	2.84152
CUST_3005_PI406199772	CD577897.1	atp synthase delta chain	0.00064068	0.000103552	down	2.84357
CUST_1713_PI406199769	combined_c865	stretch regulated skeletal muscle	0.00146918	0.000614259	down	2.84403
CUST_11058_PI406199769	combined_c5614	---NA---	0.00317301	0.00227706	down	2.84592
CUST_71_PI426302897	Afun000071	endou protein	0.00126215	0.000446478	down	2.84696
CUST_14840_PI406199769	combined_c7860	---NA---	0.000907395	0.000227165	down	2.85063
CUST_5512_PI406199769	combined_c2790	---NA---	0.00148679	0.000626106	down	2.85207
CUST_7393_PI426302897	Afun007393	brain protein 44	0.000819969	0.000177311	down	2.85229
CUST_15407_PI406199769	combined_c8186	---NA---	0.000352029	2.43652e-05	down	2.85604
CUST_7348_PI426302897	Afun007348	AGAP007852-PA [Anopheles gambiae str. PEST]	0.00148442	0.000624075	down	2.85636
CUST_1430_PI426302897	Afun001430	mind- isoform c	0.000640193	0.000102126	down	2.85983
CUST_1141_PI406199772	EE590026.1	gsg6 salivary protein	0.00490004	0.00467148	down	2.85984
CUST_4069_PI406199772	CD577332.1	cytochrome c oxidase subunit iv	0.000232996	2.64891e-06	down	2.86047
CUST_12457_PI426302897	Afun012457	AGAP007540-PA [Anopheles gambiae str. PEST]	0.00124206	0.00042939	down	2.86259
CUST_8106_PI426302897	Afun008106	isoform a	0.00368263	0.00292591	down	2.86263
CUST_1494_PI426302897	Afun001494	NA	0.000284626	1.33621e-05	down	2.86263
CUST_3723_PI406199772	CD577521.1	mitochondrial cytochrome c oxidase subunit 6b	0.000434726	3.9438e-05	down	2.86454
CUST_16_PI426302897	Afun000016	kynurenine aminotransferase	0.00106189	0.000312284	down	2.86637
CUST_4075_PI406199772	CD577329.1	cytochrome c oxidase subunit iv	0.000258228	5.20648e-06	down	2.86714
CUST_6685_PI406199769	combined_c3380	---NA---	0.000688752	0.000123048	down	2.86856
CUST_8271_PI426302897	Afun008271	superoxide dismutase (agap005234-pa)	0.00378051	0.00305862	down	2.86937
CUST_541_PI406199769	combined_c273	---NA---	0.00109318	0.000334803	down	2.87079
CUST_3715_PI406199772	CD577525.1	---NA---	0.0002953	1.53987e-05	down	2.87085
CUST_8256_PI426302897	Afun008256	hemolymph proteinase 19	0.001448	0.000596332	down	2.87299
CUST_16066_PI406199769	combined_c8517	atp synthase f0 subunit 6	0.0016488	0.000753246	down	2.87332
CUST_14761_PI406199769	combined_c7821	---NA---	0.000755722	0.000150443	down	2.87439
CUST_3644_PI406199772	CD577561.1	atp synthase subunit mitochondrial	0.000474393	5.15118e-05	down	2.87529
CUST_4947_PI406199769	combined_c2506	mitochondrial f0 atp synthase d	0.00102811	0.000294119	down	2.8759
CUST_140_PI426302897	Afun000140	aconitase cg9244-pb	0.00134964	0.000518075	down	2.87793
CUST_9835_PI406199769	combined_c4980	---NA---	0.00234242	0.00137695	down	2.87798
CUST_3268_PI406199772	CD577759.1	cytochrome b-c1 complex subunit 9	0.000428101	3.74464e-05	down	2.87986
CUST_2474_PI426302897	Afun002474	lethal malignant brain tumor	0.000273784	8.905e-06	down	2.88047
CUST_14920_PI426302897	Afun014920	NA	0.000990324	0.00027191	down	2.88203
CUST_6891_PI406199769	combined_c3486	citrate synthase	0.00355904	0.00275339	down	2.88211
CUST_13965_PI426302897	Afun013965	sugar transporter	0.00167646	0.000775001	down	2.88347
CUST_3569_PI406199772	CD577598.1	nadh-ubiquinone oxidoreductase ashi subunit	0.00116755	0.00037898	down	2.88756
CUST_14770_PI406199769	combined_c7825	---NA---	0.000568884	7.94149e-05	down	2.88776
CUST_14140_PI426302897	Afun014140	NA	0.00103893	0.000298253	down	2.89137
CUST_3724_PI406199772	CD577521.1	mitochondrial cytochrome c oxidase subunit 6b	0.000434525	3.9025e-05	down	2.89174
CUST_12156_PI426302897	Afun012156	sodium solute symporter	0.00109376	0.000335233	down	2.89286
CUST_4071_PI406199772	CD577331.1	---NA---	0.000410755	3.41184e-05	down	2.89521
CUST_15929_PI406199769	combined_c8448	lethal 35di	0.00031866	1.85451e-05	down	2.89547
CUST_16069_PI406199769	combined_c8519	cytochrome b	0.00127681	0.000456807	down	2.89783
CUST_3076_PI406199772	CD577861.1	---NA---	0.0008252	0.000179208	down	2.89847
CUST_5526_PI406199769	combined_c2797	---NA---	0.000662441	0.000114198	down	2.90334
CUST_13496_PI426302897	Afun013496	serine protease	0.000950913	0.00024625	down	2.90404
CUST_3719_PI406199772	CD577523.1	mitochondrial cytochrome c oxidase subunit 6b	0.000273784	8.6974e-06	down	2.90538
CUST_7486_PI426302897	Afun007486	nadh-ubiquinone oxidoreductase fe-s protein 2	0.000427938	3.7019e-05	down	2.90775
CUST_14839_PI406199769	combined_c7860	---NA---	0.000848444	0.000191891	down	2.90968
CUST_7163_PI406199769	combined_c3626	---NA---	0.000830683	0.00018541	down	2.91006
CUST_15219_PI406199769	combined_c8088	---NA---	0.000284626	1.14281e-05	down	2.91026
CUST_2766_PI406199769	combined_c1395	---NA---	0.000295536	1.59768e-05	down	2.91443
CUST_4076_PI406199772	CD577329.1	cytochrome c oxidase subunit iv	0.000212565	2.21089e-06	down	2.91682
CUST_9732_PI426302897	Afun009732	AGAP006370-PA [Anopheles gambiae str. PEST]	0.00471645	0.00440658	down	2.91939
CUST_5029_PI426302897	Afun005029	NA	0.000881099	0.000214449	down	2.92342
CUST_7426_PI426302897	Afun007426	nascent polypeptide associated complex alpha subunit (nac alpha)	0.00103217	0.000295762	down	2.92437
CUST_14769_PI406199769	combined_c7825	---NA---	0.000760486	0.000152803	down	2.92742
CUST_4201_PI406199772	CD577266.1	cytochrome b	0.00087666	0.000212693	down	2.92798
CUST_10305_PI406199769	combined_c5220	---NA---	0.00258842	0.00163681	down	2.92811
CUST_51_PI406199769	combined_c26	---NA---	0.000427938	3.63543e-05	down	2.9297
CUST_8575_PI426302897	Afun008575	collagen alpha-2 chain	0.000867965	0.000207212	down	2.93536
CUST_475_PI406199769	combined_c240	nadh:ubiquinone dehydrogenase	0.00107649	0.000321825	down	2.93607
CUST_148_PI426302897	Afun000148	isoform d	0.00157402	0.000688039	down	2.93647
CUST_8934_PI406199769	combined_c4527	mitochondrial cytochrome c1	0.000716406	0.000137796	down	2.93858
CUST_15609_PI406199769	combined_c8287	atp synthase subunit mitochondrial	0.00362697	0.00284182	down	2.94057
CUST_12520_PI426302897	Afun012520	endogenous retrovirus a receptor	0.00034945	2.40804e-05	down	2.94094
CUST_4072_PI406199772	CD577331.1	---NA---	0.000160577	7.71952e-07	down	2.94255
CUST_4202_PI406199772	CD577266.1	cytochrome b	0.000867965	0.000204006	down	2.94455
CUST_9788_PI426302897	Afun009788	hypothetical protein AaeL_AAEL000519 [Aedes aegypti]	0.00104882	0.000304425	down	2.94594
CUST_3843_PI426302897	Afun003843	NA	0.00124851	0.000434282	down	2.94618
CUST_15930_PI406199769	combined_c8448	lethal 35di	0.000428636	3.80899e-05	down	2.94652
CUST_2767_PI406199769	combined_c1395	---NA---	0.000197228	1.38969e-06	down	2.94729
CUST_3722_PI406199772	CD577522.1	mitochondrial cytochrome c oxidase subunit 6b	0.000284626	1.37101e-05	down	2.94914
CUST_4181_PI406199769	combined_c2116	nadh dehydrogenase	0.00128662	0.000467219	down	2.9501
CUST_1661_PI406199772	EE589469.1	gsg6 salivary protein	0.00415481	0.00359281	down	2.95379
CUST_7297_PI426302897	Afun007297	atp synthase beta subunit	0.000744842	0.000146376	down	2.95434
CUST_10274_PI406199769	combined_c5205	---NA---	0.000452684	4.48404e-05	down	2.95573
CUST_7162_PI406199769	combined_c3626	---NA---	0.000518454	6.37326e-05	down	2.95733
CUST_6706_PI406199769	combined_c3391	---NA---	0.000702541	0.000133087	down	2.95881
CUST_15371_PI426302897	Afun015371	isoform b	0.00233853	0.00137002	down	2.95922
CUST_2746_PI426302897	Afun002746	hyphally-regulated cell wall protein	0.000434525	3.92263e-05	down	2.96464
CUST_7346_PI406199769	combined_c3719	---NA---	0.000799459	0.000168127	down	2.96652
CUST_16070_PI406199769	combined_c8519	cytochrome b	0.0015558	0.000674302	down	2.9683
CUST_10525_PI426302897	Afun010525	cg1103 cg1103-pb	0.000427938	3.67044e-05	down	2.96919
CUST_542_PI406199769	combined_c273	---NA---	0.00141487	0.000567591	down	2.97048
CUST_5485_PI426302897	Afun005485	ets transcription factor e74a	0.00203811	0.00108904	down	2.97156
CUST_203_PI426302897	Afun000203	myosin light chain kinase	0.00511707	0.0050684	down	2.97518
CUST_14385_PI406199769	combined_c7517	---NA---	0.000317548	1.81245e-05	down	2.97704
CUST_6652_PI406199769	combined_c3364	AGAP009859-PA [Anopheles gambiae str. PEST]	0.00246555	0.00151823	down	2.97748
CUST_1464_PI406199769	combined_c741	atp synthase alpha subunit mitochondrial	0.000409323	3.37145e-05	down	2.97768
CUST_16065_PI406199769	combined_c8517	atp synthase f0 subunit 6	0.00336384	0.00250922	down	2.9782
CUST_8779_PI406199769	combined_c4446	---NA---	0.00131365	0.000488581	down	2.9797
CUST_13905_PI426302897	Afun013905	isoform b	0.00107694	0.000322804	down	2.98184
CUST_5513_PI406199769	combined_c2790	---NA---	0.00229818	0.00132719	down	2.9867
CUST_7347_PI406199769	combined_c3719	---NA---	0.000546968	7.31669e-05	down	2.98894
CUST_10403_PI406199769	combined_c5270	neurogenic locus notch protein	0.00252103	0.00157345	down	2.99098
CUST_5549_PI406199769	combined_c2808	---NA---	0.000797638	0.000164773	down	2.99869
CUST_14384_PI406199769	combined_c7517	---NA---	0.000338026	2.21679e-05	down	3.00155
CUST_15220_PI406199769	combined_c8088	---NA---	0.000265443	5.91097e-06	down	3.00247
CUST_9077_PI406199769	combined_c4598	ubiquinol-cytochrome c reductase iron-sulfur subunit	0.00114349	0.000363476	down	3.00552
CUST_151_PI406199769	combined_c77	nadh:ubiquinone dehydrogenase	0.000950913	0.000247343	down	3.0091
CUST_2847_PI406199772	CD577976.1	mitochondrial nadh:ubiquinone oxidoreductase esss	0.00261262	0.00166111	down	3.01242
CUST_8303_PI426302897	Afun008303	autophagy protein 9	0.00420258	0.00365557	down	3.0169
CUST_3901_PI406199772	CD577425.1	---NA---	0.00311065	0.00221498	down	3.0193
CUST_3721_PI406199772	CD577522.1	mitochondrial cytochrome c oxidase subunit 6b	0.000375352	2.79554e-05	down	3.01956
CUST_6414_PI426302897	Afun006414	NA	0.00377	0.00302609	down	3.02054
CUST_7941_PI426302897	Afun007941	ariadne ubiquitin-conjugating enzyme e2 binding protein	0.00401985	0.00339309	down	3.02247
CUST_10964_PI426302897	Afun010964	thioesterase superfamily member 2	0.00279528	0.00186654	down	3.023
CUST_1980_PI426302897	Afun001980	AGAP012251-PA [Anopheles gambiae str. PEST]	0.0012411	0.000428483	down	3.02401
CUST_8717_PI426302897	Afun008717	nadh dehydrogenase 1 alpha subcomplex subunit 12	0.00504193	0.00493431	down	3.02871
CUST_13331_PI406199769	combined_c6825	---NA---	0.00187903	0.000950414	down	3.02888
CUST_7235_PI406199769	combined_c3662	atp synthase subunit mitochondrial	0.00107772	0.000324567	down	3.02997
CUST_10855_PI406199769	combined_c5509	---NA---	0.000875911	0.000211763	down	3.0365
CUST_4874_PI406199772	BU039010.1	cytochrome c	0.000295536	1.58089e-05	down	3.03837
CUST_6631_PI406199769	combined_c3353	---NA---	0.00128767	0.000469179	down	3.04154
CUST_10783_PI426302897	Afun010783	protein takeout	0.00218555	0.00122336	down	3.04987
CUST_1831_PI406199772	EE589287.1	atp synthase lipid-binding mitochondrial precursor	0.000853912	0.000197331	down	3.05113
CUST_15370_PI406199769	combined_c8166	---NA---	0.000964101	0.000255006	down	3.05141
CUST_152_PI406199769	combined_c77	nadh:ubiquinone dehydrogenase	0.000950913	0.00024706	down	3.05255
CUST_15199_PI406199769	combined_c8078	---NA---	0.000869396	0.000207784	down	3.05449
CUST_14740_PI406199769	combined_c7810	---NA---	0.000848444	0.000191798	down	3.05616
CUST_10684_PI426302897	Afun010684	juvenile hormone esterase	0.000357912	2.54431e-05	down	3.0613
CUST_12895_PI406199769	combined_c6585	---NA---	0.00112203	0.000348843	down	3.06243
CUST_8156_PI406199769	combined_c4129	---NA---	0.000865419	0.0002024	down	3.06371
CUST_8157_PI406199769	combined_c4129	---NA---	0.000689578	0.00012376	down	3.06446
CUST_6684_PI406199769	combined_c3380	---NA---	0.00213075	0.00116474	down	3.06592
CUST_3572_PI406199772	CD577597.1	nadh-ubiquinone oxidoreductase ashi subunit	0.00216904	0.00120782	down	3.06985
CUST_1854_PI406199769	combined_c936	protein kinase c delta type homolog	0.00131956	0.000491695	down	3.07513
CUST_10887_PI406199769	combined_c5526	---NA---	0.0039067	0.00324229	down	3.07549
CUST_3024_PI406199772	CD577888.1	phosphoglyceromutase	0.000848444	0.000192721	down	3.07763
CUST_3267_PI406199772	CD577759.1	cytochrome b-c1 complex subunit 9	0.000417779	3.49927e-05	down	3.07767
CUST_15369_PI406199769	combined_c8166	---NA---	0.00106189	0.000311199	down	3.07874
CUST_8440_PI426302897	Afun008440	mitochondrial sideroflexin tricarboxylate transporter	0.000428101	3.73573e-05	down	3.08039
CUST_1813_PI406199772	EE589304.1	gsg6 salivary protein	0.00493574	0.00474832	down	3.08286
CUST_8895_PI426302897	Afun008895	sdhf2_aedae ame: full=succinate dehydrogenase assembly factor mitochondrial short=sdh assembly factor 2 ame: full=succinate dehydrogenase subunit mitochondrial flags: precursor	0.000699541	0.000128615	down	3.08332
CUST_4067_PI406199772	CD577333.1	cytochrome c oxidase subunit iv	0.000160577	8.48719e-07	down	3.08827
CUST_1398_PI406199769	combined_c708	glutamine synthetase 2 (glutamate-amonia ligase)	0.000965984	0.000256324	down	3.09466
CUST_3468_PI406199772	CD577653.1	h+ transporting atp synthase subunit e	0.000572403	8.20913e-05	down	3.10037
CUST_1545_PI406199772	EE589591.1	conserved protein	0.000382159	2.95209e-05	down	3.10627
CUST_1762_PI406199772	EE589362.1	nadh-plastoquinone oxidoreductase	0.00199862	0.00104893	down	3.10957
CUST_5277_PI406199769	combined_c2672	cuticular protein 97eb	0.00200364	0.00105415	down	3.11018
CUST_2666_PI426302897	Afun002666	NA	0.00470055	0.00435919	down	3.11131
CUST_7349_PI426302897	Afun007349	MSF1 protein, putative [Aedes aegypti]	0.00290078	0.00198115	down	3.11304
CUST_4294_PI406199769	combined_c2173	---NA---	0.00124884	0.000434947	down	3.12076
CUST_4213_PI406199772	CD577260.1	cytochrome-b protein	0.00383326	0.00312971	down	3.12229
CUST_14739_PI406199769	combined_c7810	---NA---	0.000699541	0.000131291	down	3.1243
CUST_15334_PI406199769	combined_c8148	atp synthase delta mitochondrial	0.00100531	0.000281301	down	3.12947
CUST_6011_PI406199769	combined_c3040	mitochondrial hydrogen-transporting atp synthase coupling factor f	0.000265443	5.89684e-06	down	3.13024
CUST_2260_PI406199772	CD578274.1	AGAP011183-PA [Anopheles gambiae str. PEST]	0.00151927	0.000647539	down	3.13198
CUST_1393_PI426302897	Afun001393	NA	0.00366567	0.00289091	down	3.13814
CUST_15333_PI406199769	combined_c8148	atp synthase delta mitochondrial	0.000848444	0.000192026	down	3.1406
CUST_14750_PI406199769	combined_c7815	---NA---	0.000697642	0.000127128	down	3.14109
CUST_1420_PI426302897	Afun001420	protein kinase c	0.000459999	4.66402e-05	down	3.14573
CUST_10492_PI426302897	Afun010492	y9619_drome ame: full=cbm21 domain-containing protein cg9619	0.000851855	0.00019616	down	3.15012
CUST_11343_PI426302897	Afun011343	isoform h	0.00049465	5.62069e-05	down	3.15047
CUST_7423_PI426302897	Afun007423	AGAP003027-PA [Anopheles gambiae str. PEST]	0.000284626	1.32351e-05	down	3.15699
CUST_10064_PI406199769	combined_c5099	---NA---	0.000477264	5.19343e-05	down	3.15936
CUST_4851_PI406199769	combined_c2457	succinyl- synthetase small	0.0002953	1.56339e-05	down	3.16219
CUST_10105_PI406199769	combined_c5119	hypothetical protein AND_07370 [Anopheles darlingi]	0.00268848	0.00174249	down	3.16297
CUST_8343_PI406199769	combined_c4224	triose phosphate isomerase	0.000643063	0.000105188	down	3.1643
CUST_7503_PI426302897	Afun007503	nadh dehydrogenase iron-sulfur protein mitochondrial	0.000247383	4.55463e-06	down	3.16475
CUST_14011_PI426302897	Afun014011	AGAP007007-PA [Anopheles gambiae str. PEST]	0.000522703	6.6581e-05	down	3.17033
CUST_3570_PI406199772	CD577598.1	nadh-ubiquinone oxidoreductase ashi subunit	0.00240174	0.0014494	down	3.17458
CUST_14772_PI406199769	combined_c7826	---NA---	0.000579332	8.52196e-05	down	3.1757
CUST_3319_PI406199772	CD577733.1	mitochondrial atp synthase b chain	0.00119242	0.000399195	down	3.17676
CUST_1910_PI406199769	combined_c964	isocitrate dehydrogenase	0.000699541	0.000130136	down	3.17902
CUST_3466_PI406199769	combined_c1751	---NA---	0.00403119	0.00340801	down	3.17987
CUST_8504_PI426302897	Afun008504	2-oxoglutarate dehydrogenase	0.000284626	1.00852e-05	down	3.18402
CUST_1399_PI406199769	combined_c708	glutamine synthetase 2 (glutamate-amonia ligase)	0.000889438	0.000219161	down	3.18576
CUST_7566_PI406199769	combined_c3830	---NA---	0.00204451	0.00109957	down	3.19084
CUST_322_PI406199769	combined_c1629	hypothetical protein AND_21766 [Anopheles darlingi]	0.000651963	0.000109847	down	3.19162
CUST_9334_PI426302897	Afun009334	sugar transporter	0.000510055	6.14196e-05	down	3.19329
CUST_5276_PI406199769	combined_c2672	cuticular protein 97eb	0.0011868	0.000389941	down	3.19747
CUST_10854_PI406199769	combined_c5509	---NA---	0.00109929	0.000337439	down	3.20188
CUST_4217_PI406199772	CD577258.1	cytochrome b	0.00064068	0.000103209	down	3.20452
CUST_9651_PI426302897	Afun009651	lysozyme i-1	0.000456727	4.57283e-05	down	3.20731
CUST_6010_PI406199769	combined_c3040	mitochondrial hydrogen-transporting atp synthase coupling factor f	0.000212565	1.87969e-06	down	3.2076
CUST_1821_PI426302897	Afun001821	GA29088 [Drosophila pseudoobscura pseudoobscura]	0.00064068	0.000103465	down	3.20823
CUST_14771_PI406199769	combined_c7826	---NA---	0.000657973	0.000111974	down	3.20867
CUST_10065_PI406199769	combined_c5099	---NA---	0.00049465	5.61839e-05	down	3.21047
CUST_9936_PI426302897	Afun009936	progestin and adipoq receptor family member iii	0.000522703	6.65531e-05	down	3.21303
CUST_7710_PI426302897	Afun007710	ugp	0.00134498	0.000512825	down	3.21756
CUST_15059_PI406199769	combined_c8004	AGAP003778-PA [Anopheles gambiae str. PEST]	0.000867965	0.00020529	down	3.22599
CUST_2972_PI406199769	combined_c15	---NA---	0.000518863	6.43328e-05	down	3.22614
CUST_14844_PI406199769	combined_c7862	atp synthase gamma subunit	0.00150884	0.000638896	down	3.22889
CUST_7567_PI406199769	combined_c3830	---NA---	0.000759865	0.000152149	down	3.23635
CUST_14689_PI406199769	combined_c7744	---NA---	0.000272785	6.33158e-06	down	3.237
CUST_3318_PI406199772	CD577734.1	mitochondrial atp synthase b chain	0.000403008	3.26333e-05	down	3.23881
CUST_12092_PI426302897	Afun012092	AGAP010794-PA [Anopheles gambiae str. PEST]	0.00049465	5.5984e-05	down	3.23918
CUST_7327_PI426302897	Afun007327	atp synthase delta chain	0.000265443	5.72581e-06	down	3.24076
CUST_3801_PI406199772	CD577476.1	cytochrome c oxidase subunit va	0.00215133	0.00118847	down	3.24109
CUST_3307_PI406199772	CD577739.1	nadh dehydrogenase 1 alpha subcomplex subunit 12	0.000544909	7.24438e-05	down	3.24122
CUST_3805_PI406199772	CD577474.1	cytochrome c oxidase subunit va	0.000859738	0.000199076	down	3.24347
CUST_15104_PI426302897	Afun015104	sodium dicarboxylate	0.00103247	0.000296088	down	3.24373
CUST_8648_PI426302897	Afun008648	mitochondrial nadh:ubiquinone oxidoreductase subunit	0.000548882	7.39908e-05	down	3.24483
CUST_3799_PI406199772	CD577477.1	cytochrome c oxidase subunit va	0.000428101	3.73573e-05	down	3.24634
CUST_12640_PI406199769	combined_c6449	glutathione-s-transferase gst	0.00239695	0.00144429	down	3.2488
CUST_4065_PI406199772	CD577334.1	cytochrome c oxidase subunit iv	0.000640291	0.000102357	down	3.24891
CUST_12725_PI406199769	combined_c6495	mitochondrial hydrogen-transporting atp synthase coupling factor f	0.000357912	2.51392e-05	down	3.24932
CUST_4057_PI406199772	CD577338.1	cytochrome c oxidase subunit iv	0.000160577	9.1135e-07	down	3.25163
CUST_3023_PI406199772	CD577888.1	phosphoglyceromutase	0.000619875	9.53544e-05	down	3.25375
CUST_6771_PI406199769	combined_c3424	nadh:ubiquinone dehydrogenase	0.00082421	0.000178802	down	3.256
CUST_2141_PI406199772	CD578333.1	mitochondrial processing peptidase beta subunit	0.00133226	0.000500139	down	3.25703
CUST_13057_PI426302897	Afun013057	transmembrane protein	0.00395025	0.00329585	down	3.2617
CUST_15279_PI426302897	Afun015279	isoform b	0.00205187	0.00110449	down	3.2628
CUST_7771_PI426302897	Afun007771	nadh dehydrogenase	0.00118956	0.000394957	down	3.26319
CUST_4295_PI406199769	combined_c2173	---NA---	0.00136553	0.000528959	down	3.26907
CUST_14749_PI406199769	combined_c7815	---NA---	0.00101723	0.000288411	down	3.27305
CUST_12658_PI406199798	AGAP012078-RA___3L	atp synthase beta subunit	0.000555258	7.59833e-05	down	3.27348
CUST_7604_PI426302897	Afun007604	myosin light chain kinase	0.00292501	0.00200611	down	3.28003
CUST_15205_PI406199769	combined_c8081	---NA---	0.000623567	9.65143e-05	down	3.28067
CUST_14329_PI406199769	combined_c7479	---NA---	0.00154414	0.000664233	down	3.2813
CUST_4850_PI406199769	combined_c2457	succinyl- synthetase small	0.00065563	0.000111014	down	3.28252
CUST_4041_PI406199769	combined_c2043	---NA---	0.00154046	0.000661536	down	3.28255
CUST_15206_PI406199769	combined_c8081	---NA---	0.000518454	6.3819e-05	down	3.28411
CUST_2075_PI406199769	combined_c1046	---NA---	0.000247383	4.59179e-06	down	3.28445
CUST_10275_PI406199769	combined_c5205	---NA---	0.00105442	0.000306622	down	3.2856
CUST_12724_PI406199769	combined_c6495	mitochondrial hydrogen-transporting atp synthase coupling factor f	0.000437065	3.99544e-05	down	3.28931
CUST_13799_PI426302897	Afun013799	serine protease 14	0.000683892	0.000120608	down	3.2909
CUST_1592_PI426302897	Afun001592	NA	0.000867965	0.000205809	down	3.2986
CUST_14300_PI426302897	Afun014300	zinc finger protein	0.00166049	0.000761668	down	3.30151
CUST_7739_PI426302897	Afun007739	glycogen synthase	0.0010875	0.000330754	down	3.30524
CUST_1103_PI406199772	EE590070.1	low molecular mass ubiquinone-binding protein	0.000830626	0.000183638	down	3.30788
CUST_12641_PI406199769	combined_c6449	glutathione-s-transferase gst	0.0015558	0.000673766	down	3.30889
CUST_14986_PI426302897	Afun014986	AGAP006140-PA [Anopheles gambiae str. PEST]	0.000745264	0.000147497	down	3.31432
CUST_4177_PI406199772	CD577278.1	---NA---	0.000737131	0.000144006	down	3.31923
CUST_15343_PI406199769	combined_c8153	---NA---	0.000818421	0.000176787	down	3.32135
CUST_1104_PI406199772	EE590070.1	low molecular mass ubiquinone-binding protein	0.00166614	0.000765418	down	3.32236
CUST_3567_PI406199772	CD577599.1	nadh-ubiquinone oxidoreductase ashi subunit	0.0016598	0.000760967	down	3.32532
CUST_4935_PI406199769	combined_c2500	---NA---	0.000861859	0.000200967	down	3.33061
CUST_3756_PI406199769	combined_c1897	---NA---	0.00134498	0.000513265	down	3.33519
CUST_1761_PI406199772	EE589362.1	nadh-plastoquinone oxidoreductase	0.00181539	0.000893089	down	3.34355
CUST_7973_PI406199769	combined_c4036	---NA---	0.00122576	0.000420342	down	3.34488
CUST_3693_PI406199772	CD577536.1	atp synthase gamma subunit	0.00161454	0.000724106	down	3.34676
CUST_3802_PI426302897	Afun003802	NA	0.000284626	1.28094e-05	down	3.34887
CUST_3800_PI406199772	CD577477.1	cytochrome c oxidase subunit va	0.000426576	3.59274e-05	down	3.34915
CUST_13177_PI426302897	Afun013177	AGAP001528-PA [Anopheles gambiae str. PEST]	0.00497083	0.0048029	down	3.35156
CUST_9613_PI426302897	Afun009613	glutamate transporter	0.000357912	2.57455e-05	down	3.35208
CUST_14484_PI426302897	Afun014484	AGAP007357-PA [Anopheles gambiae str. PEST]	0.00493468	0.00473992	down	3.35217
CUST_14719_PI426302897	Afun014719	macroglobulin complement	0.00330216	0.00242873	down	3.35218
CUST_27_PI426302897	Afun000027	isoform c	0.00032983	2.00878e-05	down	3.36283
CUST_8888_PI426302897	Afun008888	lim domain-binding protein	0.000770905	0.000156149	down	3.36487
CUST_1264_PI406199769	combined_c641	---NA---	0.000867965	0.00020614	down	3.36601
CUST_2747_PI406199772	CD578027.1	cytochrome c	0.00164617	0.000750135	down	3.36754
CUST_1628_PI406199769	combined_c823	---NA---	0.000760486	0.000152706	down	3.36802
CUST_4927_PI426302897	Afun004927	NA	0.00180058	0.000881493	down	3.37092
CUST_3673_PI406199772	CD577546.1	cytochrome oxidase subunit i	0.00105913	0.000309385	down	3.37173
CUST_9096_PI426302897	Afun009096	af520716_1 mical-like protein	0.00191699	0.000978616	down	3.3759
CUST_3339_PI406199772	CD577722.1	sarcoplasmic calcium-binding protein 1	0.000284626	9.52775e-06	down	3.37655
CUST_7442_PI426302897	Afun007442	z band alternatively spliced pdz-motif protein isoform m	0.00044498	4.17104e-05	down	3.37825
CUST_3388_PI426302897	Afun003388	NA	0.00515455	0.00513501	down	3.38123
CUST_10104_PI406199769	combined_c5119	hypothetical protein AND_07370 [Anopheles darlingi]	0.00151569	0.000644455	down	3.38471
CUST_11786_PI426302897	Afun011786	nad dehydrogenase	0.000990072	0.000271523	down	3.38875
CUST_7438_PI426302897	Afun007438	ubiquinol-cytochrome c reductase complex core protein	0.00128437	0.000464875	down	3.38883
CUST_10304_PI406199769	combined_c5220	---NA---	0.00170453	0.000793642	down	3.39491
CUST_5414_PI406199769	combined_c2741	isoform c	0.00174057	0.000824649	down	3.39583
CUST_15344_PI406199769	combined_c8153	---NA---	0.00080101	0.000169082	down	3.3963
CUST_7936_PI426302897	Afun007936	glutamine synthetase 2 (glutamate-amonia ligase)	0.000533426	6.91845e-05	down	3.40468
CUST_14766_PI406199769	combined_c7823	multifunctional chaperone	0.000509303	6.08563e-05	down	3.40629
CUST_1930_PI406199772	CD664244.1	atp synthase lipid-binding mitochondrial precursor	0.000506206	5.81373e-05	down	3.40752
CUST_4068_PI406199772	CD577333.1	cytochrome c oxidase subunit iv	0.000160577	9.9832e-07	down	3.40857
CUST_10886_PI406199769	combined_c5526	---NA---	0.00251541	0.00156819	down	3.41762
CUST_762_PI426302897	Afun000762	NA	0.0016126	0.000722489	down	3.42174
CUST_4066_PI406199772	CD577334.1	cytochrome c oxidase subunit iv	2.76157e-05	6.40737e-09	down	3.42581
CUST_4203_PI406199772	CD577265.1	cytochrome b	0.00145242	0.000600051	down	3.42957
CUST_4070_PI406199772	CD577332.1	cytochrome c oxidase subunit iv	9.28213e-05	2.15363e-07	down	3.4324
CUST_6003_PI406199769	combined_c3036	prophenoloxidase	0.00129273	0.0004748	down	3.43255
CUST_4052_PI406199772	CD577341.1	cytochrome c oxidase subunit iv	0.000160577	6.43457e-07	down	3.4347
CUST_9457_PI426302897	Afun009457	4-hydroxyphenylpyruvate dioxygenase	0.000583215	8.6738e-05	down	3.43516
CUST_4159_PI406199772	CD577287.1	atp synthase lipid-binding mitochondrial precursor	0.000459999	4.66377e-05	down	3.43581
CUST_4166_PI406199772	CD577284.1	atp synthase lipid-binding mitochondrial precursor	0.000197228	1.41858e-06	down	3.4387
CUST_5415_PI406199769	combined_c2741	isoform c	0.00199027	0.00104039	down	3.44611
CUST_5548_PI406199769	combined_c2808	---NA---	0.000357912	2.58484e-05	down	3.44749
CUST_8301_PI406199769	combined_c4203	cg8844	0.000307119	1.6888e-05	down	3.45049
CUST_4051_PI406199772	CD577341.1	cytochrome c oxidase subunit iv	0.000172328	1.15863e-06	down	3.45458
CUST_1546_PI406199772	EE589591.1	conserved protein	0.000686897	0.000122104	down	3.45943
CUST_3694_PI406199772	CD577536.1	atp synthase gamma subunit	0.00128648	0.000466534	down	3.46506
CUST_8300_PI406199769	combined_c4203	cg8844	0.000273784	8.70743e-06	down	3.46995
CUST_7386_PI426302897	Afun007386	dihydrolipoamide succinyltransferase component of 2-oxoglutarate dehydrogenase	0.000212565	1.76337e-06	down	3.47609
CUST_9118_PI426302897	Afun009118	eukaryotic translation initiation factor 3 subunit 7	0.00390125	0.00323505	down	3.47706
CUST_4055_PI406199772	CD577339.1	cytochrome c oxidase subunit iv	0.000160577	9.55459e-07	down	3.47749
CUST_14575_PI406199769	combined_c7644	---NA---	0.00362226	0.00282568	down	3.47867
CUST_4208_PI406199769	combined_c2130	isocitrate dehydrogenase	0.000714387	0.000136579	down	3.47887
CUST_3573_PI406199772	CD577596.1	nadh-ubiquinone oxidoreductase ashi subunit	0.00287843	0.00195374	down	3.47909
CUST_14266_PI426302897	Afun014266	isoform a	0.000507146	5.87157e-05	down	3.48301
CUST_14574_PI406199769	combined_c7644	---NA---	0.00391742	0.00325898	down	3.48478
CUST_3806_PI406199772	CD577474.1	cytochrome c oxidase subunit va	0.000638711	0.000101216	down	3.49318
CUST_1265_PI406199769	combined_c641	---NA---	0.00100891	0.000283245	down	3.4963
CUST_3687_PI406199772	CD577539.1	atp synthase subunit mitochondrial	0.00099108	0.000272735	down	3.49663
CUST_4873_PI406199772	BU039010.1	cytochrome c	0.00106072	0.00031034	down	3.49698
CUST_4156_PI406199772	CD577289.1	atp synthase lipid-binding mitochondrial precursor	0.000553925	7.49276e-05	down	3.50307
CUST_15486_PI426302897	Afun015486	cuticular protein analogous to peritrophins 3-b	0.000536705	6.99833e-05	down	3.50686
CUST_11015_PI426302897	Afun011015	AGAP003024-PB [Anopheles gambiae str. PEST]	0.000898144	0.000222569	down	3.50826
CUST_3142_PI406199769	combined_c1587	---NA---	0.000718552	0.000138542	down	3.51663
CUST_11333_PI406199769	combined_c5754	succinate dehydrogenase	0.000452684	4.45309e-05	down	3.52098
CUST_12469_PI406199769	combined_c6352	phosphatidylethanolamine-binding protein	0.00189892	0.000966202	down	3.52227
CUST_7850_PI426302897	Afun007850	dimeric dihydrodiol dehydrogenase	0.00202361	0.00107284	down	3.5247
CUST_10226_PI426302897	Afun010226	rna binding region containing protein 1	0.000429183	3.82929e-05	down	3.52718
CUST_4040_PI406199769	combined_c2043	---NA---	0.0012289	0.000422276	down	3.53306
CUST_3802_PI406199772	CD577476.1	cytochrome c oxidase subunit va	0.00303153	0.00212488	down	3.53507
CUST_767_PI406199769	combined_c386	---NA---	0.000272785	8.19229e-06	down	3.54145
CUST_7432_PI426302897	Afun007432	antennal carrier protein tol-2	0.000272785	7.25835e-06	down	3.54155
CUST_3688_PI406199772	CD577539.1	atp synthase subunit mitochondrial	0.000978652	0.00026385	down	3.54178
CUST_1629_PI406199769	combined_c823	---NA---	0.00065563	0.000111351	down	3.5419
CUST_4910_PI406199772	BU038992.1	cytochrome c oxidase subunit va	0.000481531	5.3599e-05	down	3.5489
CUST_3670_PI406199769	combined_c1853	---NA---	0.00149023	0.000628275	down	3.55159
CUST_11955_PI426302897	Afun011955	cuticle protein	0.00158306	0.000696833	down	3.5534
CUST_4072_PI426302897	Afun004072	cg15270- isoform a	0.00159786	0.000711116	down	3.56439
CUST_1911_PI406199769	combined_c964	isocitrate dehydrogenase	0.000357912	2.56589e-05	down	3.56976
CUST_57_PI426302897	Afun000057	NA	0.00145764	0.000603009	down	3.57392
CUST_3605_PI406199772	CD577580.1	lethal neo18	0.000685151	0.000121451	down	3.57467
CUST_4204_PI406199772	CD577265.1	cytochrome b	0.00154465	0.000665885	down	3.57495
CUST_10121_PI426302897	Afun010121	aqp_anoga ame: full=aquaporin	0.00113217	0.000356726	down	3.57657
CUST_4209_PI406199769	combined_c2130	isocitrate dehydrogenase	0.000657973	0.00011216	down	3.58311
CUST_2416_PI406199769	combined_c122	muscle-specific protein 20	0.00115234	0.000372301	down	3.58415
CUST_3686_PI406199772	CD577540.1	mitochondrial atp synthase gamma-subunit	0.000520141	6.5008e-05	down	3.58531
CUST_7221_PI426302897	Afun007221	hypothetical protein AaeL_AAEL011890 [Aedes aegypti]	0.00297413	0.00206019	down	3.58673
CUST_15085_PI426302897	Afun015085	chitin deacetylase 4	0.00118793	0.00039205	down	3.58677
CUST_566_PI406199798	AGAP000523-RA___X	atp synthase lipid-binding mitochondrial precursor	0.000307937	1.70044e-05	down	3.58852
CUST_10087_PI426302897	Afun010087	AGAP012233-PA [Anopheles gambiae str. PEST]	0.00114927	0.000367981	down	3.59894
CUST_2261_PI406199772	CD578273.1	ubiquinol cytochrome c oxidoreductase-subunit -	0.000784893	0.000160803	down	3.60298
CUST_14600_PI426302897	Afun014600	odorant binding antennal (agap003306-pa)	0.00156634	0.000682539	down	3.60463
CUST_4163_PI406199772	CD577285.1	atp synthase lipid-binding mitochondrial precursor	0.000247383	4.49962e-06	down	3.60765
CUST_7240_PI426302897	Afun007240	mitochondrial phosphate carrier protein	0.000980587	0.000264599	down	3.61248
CUST_4162_PI406199772	CD577286.1	atp synthase lipid-binding mitochondrial precursor	0.000682608	0.000119747	down	3.61256
CUST_4155_PI406199772	CD577289.1	atp synthase lipid-binding mitochondrial precursor	0.000441248	4.07463e-05	down	3.61906
CUST_6474_PI406199769	combined_c3275	---NA---	0.0034715	0.00264977	down	3.62798
CUST_1426_PI426302897	Afun001426	NA	0.0050538	0.0049553	down	3.62956
CUST_440_PI406199772	EE589764.1	gsg6 salivary protein	0.00370624	0.00295811	down	3.63212
CUST_13390_PI426302897	Afun013390	cuticular protein rr-1 family (agap000344-pa)	0.000452684	4.45286e-05	down	3.63296
CUST_15022_PI426302897	Afun015022	hypothetical protein AaeL_AAEL007791 [Aedes aegypti]	0.00360404	0.00280713	down	3.63993
CUST_7416_PI426302897	Afun007416	cg8844	0.000160577	7.29836e-07	down	3.64715
CUST_4076_PI426302897	Afun004076	NA	0.000801841	0.000169856	down	3.64817
CUST_3320_PI406199772	CD577733.1	mitochondrial atp synthase b chain	0.00161058	0.000721211	down	3.64875
CUST_3655_PI406199772	CD577555.1	mitochondrial cytochrome c oxidase subunit 5b isoform 1	0.000442568	4.10997e-05	down	3.64887
CUST_1355_PI406199769	combined_c686	---NA---	0.000785725	0.000161156	down	3.64973
CUST_4191_PI406199772	CD577271.1	atp synthase lipid-binding mitochondrial precursor	0.000459999	4.64043e-05	down	3.65154
CUST_4154_PI406199772	CD577290.1	---NA---	0.000439907	4.03163e-05	down	3.66027
CUST_3120_PI406199769	combined_c1575	---NA---	0.00120115	0.000406852	down	3.66058
CUST_7390_PI426302897	Afun007390	2-oxoglutarate dehydrogenase	0.000236172	3.90079e-06	down	3.66867
CUST_8928_PI406199769	combined_c4524	2-oxoglutarate dehydrogenase	0.000284626	1.04789e-05	down	3.6694
CUST_3417_PI406199772	CD577683.1	conserved protein	0.0012566	0.000439522	down	3.67171
CUST_15200_PI406199769	combined_c8078	---NA---	0.00203635	0.00108636	down	3.67266
CUST_4164_PI406199772	CD577285.1	atp synthase lipid-binding mitochondrial precursor	0.00032983	2.00722e-05	down	3.67463
CUST_5687_PI406199769	combined_c2878	nadh dehydrogenase	0.000399847	3.21919e-05	down	3.67531
CUST_4171_PI406199772	CD577281.1	atp synthase lipid-binding mitochondrial precursor	0.000284626	1.30184e-05	down	3.68524
CUST_557_PI426302897	Afun000557	NA	0.000303192	1.6461e-05	down	3.68885
CUST_4167_PI406199772	CD577283.1	mitochondrial atp synthase lipid binding protein precursor	0.000284626	1.2596e-05	down	3.69125
CUST_12382_PI426302897	Afun012382	AGAP011184-PA [Anopheles gambiae str. PEST]	0.000435759	3.96328e-05	down	3.69268
CUST_4228_PI406199772	CD577253.1	cytochrome b	0.00232436	0.00135386	down	3.69274
CUST_6475_PI406199769	combined_c3275	---NA---	0.00135365	0.000521907	down	3.69357
CUST_4053_PI406199772	CD577340.1	cytochrome c oxidase subunit iv	9.2586e-05	1.87912e-07	down	3.69463
CUST_2748_PI406199772	CD578027.1	cytochrome c	0.00127839	0.000457967	down	3.70118
CUST_2262_PI406199772	CD578273.1	ubiquinol cytochrome c oxidoreductase-subunit -	0.000471119	5.08284e-05	down	3.70147
CUST_4180_PI406199772	CD577277.1	atp synthase lipid-binding mitochondrial precursor	0.000878223	0.000213341	down	3.70308
CUST_3804_PI406199772	CD577475.1	cytochrome c oxidase subunit va	0.00161781	0.000725952	down	3.70344
CUST_2417_PI406199769	combined_c122	muscle-specific protein 20	0.00245228	0.001502	down	3.70626
CUST_7257_PI426302897	Afun007257	nadh:ubiquinone dehydrogenase	0.000471119	5.07007e-05	down	3.70877
CUST_4058_PI406199772	CD577338.1	cytochrome c oxidase subunit iv	0.000247383	4.43248e-06	down	3.70909
CUST_385_PI406199769	combined_c1949	y2001_drome ame: full=uncharacterized protein cg12001	0.00329316	0.002416	down	3.71065
CUST_3317_PI406199772	CD577734.1	mitochondrial atp synthase b chain	0.00129714	0.000478154	down	3.71325
CUST_8818_PI406199769	combined_c4466	cytochrome c oxidase subunit va	0.000524009	6.69819e-05	down	3.71522
CUST_8929_PI406199769	combined_c4524	2-oxoglutarate dehydrogenase	0.000284626	1.25247e-05	down	3.71575
CUST_3416_PI406199772	CD577684.1	conserved protein	0.000338026	2.23823e-05	down	3.72209
CUST_3418_PI406199772	CD577683.1	conserved protein	0.000445364	4.2052e-05	down	3.72769
CUST_4168_PI406199772	CD577283.1	mitochondrial atp synthase lipid binding protein precursor	0.000284626	1.28667e-05	down	3.73272
CUST_7383_PI426302897	Afun007383	isocitrate dehydrogenase	0.000284626	1.29962e-05	down	3.73488
CUST_14852_PI406199769	combined_c7866	---NA---	0.000643063	0.000105083	down	3.74344
CUST_8819_PI406199769	combined_c4466	cytochrome c oxidase subunit va	0.000606441	9.16836e-05	down	3.74619
CUST_4898_PI406199772	BU038998.1	conserved protein	0.000347545	2.3478e-05	down	3.75512
CUST_8490_PI426302897	Afun008490	prophenoloxidase	0.00136766	0.000534075	down	3.75571
CUST_4245_PI406199772	CD577244.1	cytochrome b	0.000591083	8.81824e-05	down	3.76288
CUST_4205_PI406199772	CD577264.1	cytochrome b	0.00109264	0.000334382	down	3.76786
CUST_10641_PI426302897	Afun010641	cral trio domain-containing protein	0.000857288	0.00019831	down	3.77153
CUST_11490_PI426302897	Afun011490	nicotinic acetylcholine beta-2 subunit	0.00114159	0.000361548	down	3.77412
CUST_944_PI406199769	combined_c478	---NA---	0.00199372	0.00104266	down	3.78089
CUST_3415_PI406199772	CD577684.1	conserved protein	0.000336267	2.13907e-05	down	3.78344
CUST_3602_PI406199772	CD577582.1	lethal neo18	0.000554849	7.55932e-05	down	3.78372
CUST_1747_PI406199769	combined_c882	---NA---	0.000883234	0.000215788	down	3.79225
CUST_3340_PI406199772	CD577722.1	sarcoplasmic calcium-binding protein 1	0.0021379	0.00117333	down	3.79421
CUST_4206_PI406199772	CD577264.1	cytochrome b	0.00106247	0.000313077	down	3.80139
CUST_7381_PI426302897	Afun007381	venom allergen 5	0.00064068	0.000103727	down	3.80777
CUST_3685_PI406199772	CD577540.1	mitochondrial atp synthase gamma-subunit	0.000830626	0.000184755	down	3.8094
CUST_10256_PI426302897	Afun010256	juvenile hormone esterase	0.000572403	8.02193e-05	down	3.8125
CUST_4522_PI426302897	Afun004522	gram-negative bacteria binding protein	0.00107268	0.00031832	down	3.81403
CUST_589_PI426302897	Afun000589	nimrod b	0.000284626	1.32046e-05	down	3.81539
CUST_3599_PI406199772	CD577583.1	lethal neo18	0.000452684	4.45758e-05	down	3.82017
CUST_3305_PI406199772	CD577740.1	nadh dehydrogenase 1 alpha subcomplex subunit 12	0.00039296	3.12727e-05	down	3.82088
CUST_10953_PI426302897	Afun010953	AGAP003751-PA [Anopheles gambiae str. PEST]	0.000272785	7.81446e-06	down	3.82129
CUST_14414_PI406199769	combined_c7537	---NA---	0.000712866	0.000136123	down	3.82261
CUST_12792_PI406199769	combined_c6529	---NA---	0.000886867	0.000217875	down	3.82274
CUST_7504_PI426302897	Afun007504	isoform c	0.000284626	1.30373e-05	down	3.82364
CUST_14851_PI406199769	combined_c7866	---NA---	0.000723511	0.00014017	down	3.82609
CUST_7957_PI426302897	Afun007957	succinyl-coa synthetase beta chain	0.000357912	2.57755e-05	down	3.83152
CUST_3692_PI406199772	CD577537.1	mitochondrial atp synthase gamma-subunit	0.000292909	1.4835e-05	down	3.83742
CUST_4172_PI406199772	CD577281.1	atp synthase lipid-binding mitochondrial precursor	0.000420506	3.53186e-05	down	3.84092
CUST_13677_PI406199769	combined_c7023	mitochondrial processing peptidase beta subunit	0.00183048	0.000906746	down	3.84129
CUST_14736_PI406199769	combined_c7808	---NA---	0.000623567	9.67903e-05	down	3.84663
CUST_8766_PI406199769	combined_c4440	af134900_2pol-like protein	0.00274026	0.00180419	down	3.85131
CUST_4181_PI406199772	CD577276.1	atp synthase lipid-binding mitochondrial precursor	0.000289241	1.44285e-05	down	3.85158
CUST_4194_PI406199772	CD577270.1	atp synthase lipid-binding mitochondrial precursor	0.000272785	6.64764e-06	down	3.86349
CUST_4225_PI406199772	CD577254.1	cytochrome b	0.000518454	6.33394e-05	down	3.86479
CUST_14129_PI426302897	Afun014129	cuticular protein isoform b	0.00133205	0.000499533	down	3.86649
CUST_4170_PI406199772	CD577282.1	atp synthase lipid-binding mitochondrial precursor	0.000436141	3.97688e-05	down	3.86842
CUST_12468_PI406199769	combined_c6352	phosphatidylethanolamine-binding protein	0.00158306	0.000697325	down	3.87022
CUST_9940_PI426302897	Afun009940	nadh-ubiquinone oxidoreductase 42 kda subunit	0.000597391	8.94007e-05	down	3.87248
CUST_2441_PI426302897	Afun002441	NA	0.00260843	0.00165699	down	3.87332
CUST_14766_PI426302897	Afun014766	AGAP007035-PA [Anopheles gambiae str. PEST]	0.000827544	0.00018195	down	3.87434
CUST_3603_PI406199772	CD577581.1	lethal neo18	0.000517331	6.27758e-05	down	3.8747
CUST_12793_PI406199769	combined_c6529	---NA---	0.00285302	0.00192628	down	3.87904
CUST_9326_PI426302897	Afun009326	AGAP010573-PA [Anopheles gambiae str. PEST]	0.00157982	0.000693141	down	3.88275
CUST_11332_PI406199769	combined_c5754	succinate dehydrogenase	0.000456727	4.55272e-05	down	3.89207
CUST_4897_PI406199772	BU038998.1	conserved protein	0.000284626	1.00828e-05	down	3.89221
CUST_1354_PI406199769	combined_c686	---NA---	0.000871035	0.000208766	down	3.89777
CUST_4160_PI406199772	CD577287.1	atp synthase lipid-binding mitochondrial precursor	0.00107772	0.000323717	down	3.90053
CUST_4189_PI406199772	CD577272.1	atp synthase lipid-binding mitochondrial precursor	0.000284626	1.23101e-05	down	3.90247
CUST_4240_PI406199772	CD577247.1	cytochrome b	0.000997221	0.000276743	down	3.90432
CUST_4176_PI406199772	CD577279.1	atp synthase lipid-binding mitochondrial precursor	0.00364974	0.00287221	down	3.90678
CUST_7334_PI426302897	Afun007334	ubiquinol-cytochrome c reductase complex 14 kda protein	0.000272785	8.32267e-06	down	3.90988
CUST_14528_PI406199769	combined_c7613	---NA---	0.000634167	9.9907e-05	down	3.92253
CUST_4054_PI406199772	CD577340.1	cytochrome c oxidase subunit iv	0.000284626	1.30601e-05	down	3.92394
CUST_3803_PI406199772	CD577475.1	cytochrome c oxidase subunit va	0.000797638	0.000165152	down	3.92681
CUST_4999_PI406199769	combined_c2532	isoform c	0.000689392	0.000123323	down	3.93124
CUST_11294_PI426302897	Afun011294	peritrophic matrix protein 14	0.000559883	7.71626e-05	down	3.9315
CUST_3604_PI406199772	CD577581.1	lethal neo18	0.000694613	0.000126149	down	3.93171
CUST_5066_PI406199769	combined_c2567	---NA---	0.000236172	3.4954e-06	down	3.94234
CUST_8134_PI406199769	combined_c4118	sodium-dependent excitatory amino acid transporter	0.00251612	0.00156922	down	3.94556
CUST_3691_PI406199772	CD577537.1	mitochondrial atp synthase gamma-subunit	0.00107316	0.0003191	down	3.95558
CUST_4196_PI406199772	CD577269.1	atp synthase lipid-binding mitochondrial precursor	0.000212565	1.64093e-06	down	3.96318
CUST_14461_PI406199769	combined_c7564	glycerol-3-phosphate dehydrogenase	0.000380633	2.90552e-05	down	3.96356
CUST_3769_PI406199772	CD577492.1	hypothetical protein AaeL_AAEL014039 [Aedes aegypti]	0.00111005	0.000342546	down	3.968
CUST_4182_PI406199772	CD577276.1	atp synthase lipid-binding mitochondrial precursor	0.000371801	2.76047e-05	down	3.97143
CUST_10322_PI406199769	combined_c5229	cytochrome c oxidase subunit iv	0.000236172	3.7606e-06	down	3.97978
CUST_4185_PI406199772	CD577274.1	atp synthase lipid-binding mitochondrial precursor	0.000272785	7.62836e-06	down	3.98131
CUST_4198_PI406199772	CD577268.1	atp synthase lipid-binding mitochondrial precursor	0.000542977	7.18034e-05	down	3.98321
CUST_10207_PI426302897	Afun010207	niemann-pick type c-	0.00404152	0.00342613	down	3.98939
CUST_10323_PI406199769	combined_c5229	cytochrome c oxidase subunit iv	0.000272785	6.44697e-06	down	3.99274
CUST_942_PI406199772	EE589294.1	cytochrome b	0.000160577	9.55014e-07	down	4.00122
CUST_1189_PI406199769	combined_c603	---NA---	0.000510784	6.16259e-05	down	4.00438
CUST_5067_PI406199769	combined_c2567	---NA---	0.000275254	9.06868e-06	down	4.00705
CUST_1326_PI426302897	Afun001326	AGAP005808-PA [Anopheles gambiae str. PEST]	0.00200825	0.00105851	down	4.024
CUST_7387_PI426302897	Afun007387	succinate dehydrogenase	0.000507146	5.94155e-05	down	4.03082
CUST_2720_PI406199769	combined_c1372	---NA---	0.00204207	0.00109695	down	4.03159
CUST_15438_PI426302897	Afun015438	neuronal acetylcholine receptor subunit beta-3	0.00134051	0.000509209	down	4.03273
CUST_1188_PI406199769	combined_c603	---NA---	0.000644413	0.000105708	down	4.03983
CUST_4998_PI406199769	combined_c2532	isoform c	0.000699541	0.000131236	down	4.04024
CUST_4216_PI406199772	CD577259.1	cytochrome b	0.00182185	0.000897669	down	4.04216
CUST_547_PI406199798	AGAP000525-RA___X		0.00171487	0.000804817	down	4.04277
CUST_2988_PI406199769	combined_c1506	---NA---	0.000265443	5.75553e-06	down	4.04937
CUST_14688_PI406199769	combined_c7744	---NA---	0.00118793	0.000391884	down	4.054
CUST_4153_PI406199772	CD577290.1	---NA---	0.000247383	4.54887e-06	down	4.05424
CUST_4183_PI406199772	CD577275.1	atp synthase lipid-binding mitochondrial precursor	0.000212565	2.09897e-06	down	4.06036
CUST_4190_PI406199772	CD577272.1	atp synthase lipid-binding mitochondrial precursor	0.00029325	1.50367e-05	down	4.06521
CUST_4197_PI406199772	CD577268.1	atp synthase lipid-binding mitochondrial precursor	9.2586e-05	1.93335e-07	down	4.06559
CUST_4238_PI406199772	CD577248.1	cytochrome b	0.000614578	9.35414e-05	down	4.06714
CUST_4219_PI406199772	CD577257.1	cytochrome b	0.000481531	5.36276e-05	down	4.0674
CUST_4250_PI406199772	CD577242.1	cytochrome b	0.000338026	2.25089e-05	down	4.07051
CUST_10343_PI406199798	AGAP010641-RA___3L	AGAP010641-PA [Anopheles gambiae str. PEST]	0.00147859	0.000620594	down	4.07379
CUST_2906_PI406199769	combined_c1465	---NA---	0.00211954	0.00115468	down	4.07387
CUST_3671_PI406199769	combined_c1853	---NA---	0.00280759	0.00187802	down	4.08027
CUST_14460_PI406199769	combined_c7564	glycerol-3-phosphate dehydrogenase	0.000252153	4.91346e-06	down	4.0842
CUST_4226_PI406199772	CD577254.1	cytochrome b	0.000673536	0.000117099	down	4.08497
CUST_414_PI406199769	combined_c209	atp synthase f0 subunit 6	0.000649369	0.000108887	down	4.09822
CUST_4193_PI406199772	CD577270.1	atp synthase lipid-binding mitochondrial precursor	0.000522703	6.60004e-05	down	4.09915
CUST_15310_PI406199769	combined_c8134	---NA---	0.00140168	0.000559696	down	4.09929
CUST_4857_PI406199772	BU039019.1	lethal neo18	0.000649369	0.000108698	down	4.09978
CUST_4161_PI406199772	CD577286.1	atp synthase lipid-binding mitochondrial precursor	0.000582408	8.62127e-05	down	4.10195
CUST_1253_PI406199769	combined_c635	atp synthase f0 subunit 6	0.000615426	9.40987e-05	down	4.10385
CUST_3656_PI406199772	CD577555.1	mitochondrial cytochrome c oxidase subunit 5b isoform 1	0.00140016	0.000558114	down	4.10442
CUST_5233_PI406199769	combined_c2650	---NA---	0.000583215	8.66894e-05	down	4.11606
CUST_14835_PI406199769	combined_c7858	atp synthase subunit mitochondrial	0.000236172	4.01857e-06	down	4.13204
CUST_8191_PI426302897	Afun008191	cuticle protein 7	0.00136553	0.000530055	down	4.1328
CUST_4178_PI406199772	CD577278.1	---NA---	0.000702541	0.00013288	down	4.1345
CUST_3808_PI406199772	CD577473.1	cytochrome c oxidase subunit va	0.000284626	1.05495e-05	down	4.14281
CUST_941_PI406199772	EE589294.1	cytochrome b	0.000509874	6.1043e-05	down	4.17051
CUST_768_PI406199769	combined_c386	---NA---	0.00171487	0.000804118	down	4.17588
CUST_193_PI406199769	combined_c98	atp synthase f0 subunit 6	0.000477822	5.23757e-05	down	4.17774
CUST_13676_PI406199769	combined_c7023	mitochondrial processing peptidase beta subunit	0.00160214	0.000715945	down	4.17983
CUST_4220_PI406199772	CD577257.1	cytochrome b	0.000882989	0.000215523	down	4.1816
CUST_696_PI406199769	combined_c350	atp synthase f0 subunit 6	0.000682608	0.000119662	down	4.18248
CUST_8348_PI406199769	combined_c4227	circadian clock-controlled	0.000507146	5.99353e-05	down	4.18893
CUST_3014_PI406199769	combined_c152	nadh:ubiquinone dehydrogenase	0.000258228	5.21249e-06	down	4.19144
CUST_4195_PI406199772	CD577269.1	atp synthase lipid-binding mitochondrial precursor	0.000289129	1.43558e-05	down	4.1962
CUST_864_PI426302897	Afun000864	lim domain-binding protein	0.000605977	9.13887e-05	down	4.1992
CUST_4192_PI406199772	CD577271.1	atp synthase lipid-binding mitochondrial precursor	0.000272785	8.32948e-06	down	4.20688
CUST_8232_PI426302897	Afun008232	monocarboxylate transporter	0.00358179	0.00278233	down	4.20824
CUST_9713_PI426302897	Afun009713	AGAP008923-PA [Anopheles gambiae str. PEST]	0.000441248	4.06149e-05	down	4.20858
CUST_3470_PI406199769	combined_c1753	---NA---	0.000799459	0.000168303	down	4.20873
CUST_3807_PI406199772	CD577473.1	cytochrome c oxidase subunit va	0.000872909	0.000209829	down	4.21436
CUST_413_PI406199769	combined_c209	atp synthase f0 subunit 6	0.000689578	0.000123756	down	4.21538
CUST_1252_PI406199769	combined_c635	atp synthase f0 subunit 6	0.000581324	8.58109e-05	down	4.21667
CUST_4187_PI406199772	CD577273.1	atp synthase lipid-binding mitochondrial precursor	0.000572403	8.26066e-05	down	4.2168
CUST_3606_PI406199772	CD577580.1	lethal neo18	0.000236172	3.70773e-06	down	4.21944
CUST_41_PI426302897	Afun000041	hypothetical conserved protein	0.000219575	2.39444e-06	down	4.22817
CUST_3600_PI406199772	CD577583.1	lethal neo18	0.000827544	0.000180963	down	4.22873
CUST_14836_PI406199769	combined_c7858	atp synthase subunit mitochondrial	0.000212565	1.90894e-06	down	4.24502
CUST_2989_PI406199769	combined_c1506	---NA---	0.000295536	1.59394e-05	down	4.2478
CUST_695_PI406199769	combined_c350	atp synthase f0 subunit 6	0.000699541	0.000128999	down	4.25516
CUST_194_PI406199769	combined_c98	atp synthase f0 subunit 6	0.000682608	0.000119564	down	4.25861
CUST_5686_PI406199769	combined_c2878	nadh dehydrogenase	0.00049465	5.63244e-05	down	4.26352
CUST_3483_PI406199769	combined_c176	---NA---	0.00131172	0.000486644	down	4.26835
CUST_4169_PI406199772	CD577282.1	atp synthase lipid-binding mitochondrial precursor	0.000236172	2.92538e-06	down	4.27844
CUST_6842_PI406199769	combined_c3461	atp synthase gamma mitochondrial	0.000974685	0.000260581	down	4.27874
CUST_4858_PI406199772	BU039019.1	lethal neo18	0.000336267	2.12259e-05	down	4.27921
CUST_1348_PI426302897	Afun001348	cuticular protein rr-1 family (agap010887-pa)	0.00187619	0.000946195	down	4.28197
CUST_9407_PI406199769	combined_c4764	---NA---	0.000623567	9.66353e-05	down	4.29851
CUST_4179_PI406199772	CD577277.1	atp synthase lipid-binding mitochondrial precursor	0.000284626	1.15934e-05	down	4.30483
CUST_4237_PI406199772	CD577248.1	cytochrome b	0.000522703	6.62924e-05	down	4.31118
CUST_7799_PI426302897	Afun007799	protein serine threonine	0.000758699	0.000151388	down	4.31837
CUST_3146_PI406199772	CD577825.1	cytochrome b	0.000801342	0.000169379	down	4.31929
CUST_9406_PI406199769	combined_c4764	---NA---	0.000565879	7.82711e-05	down	4.31958
CUST_3141_PI406199772	CD577827.1	cg3560	0.000344723	2.30348e-05	down	4.33125
CUST_4184_PI406199772	CD577275.1	atp synthase lipid-binding mitochondrial precursor	0.000534466	6.94433e-05	down	4.33504
CUST_2044_PI406199769	combined_c1031	---NA---	0.000507146	5.95417e-05	down	4.34624
CUST_3689_PI406199772	CD577538.1	mitochondrial atp synthase gamma-subunit	0.0002953	1.5362e-05	down	4.34646
CUST_4246_PI406199772	CD577244.1	cytochrome b	0.000651963	0.000109846	down	4.36153
CUST_5394_PI406199769	combined_c2731	---NA---	0.000452684	4.48482e-05	down	4.36276
CUST_9151_PI406199769	combined_c4636	isoform a	0.000417683	3.48877e-05	down	4.37529
CUST_12874_PI426302897	Afun012874	carboxylesterase 3	0.000745264	0.000147236	down	4.38061
CUST_3690_PI406199772	CD577538.1	mitochondrial atp synthase gamma-subunit	0.000410755	3.40453e-05	down	4.39472
CUST_8603_PI426302897	Afun008603	cuticular protein rr-1 family (agap006009-pa)	0.000942741	0.000243669	down	4.39709
CUST_732_PI426302897	Afun000732	pyruvate dehydrogenase	0.000272785	8.08509e-06	down	4.39739
CUST_1656_PI426302897	Afun001656	regulating synaptic membrane exocytosis protein	0.00166723	0.00076693	down	4.40277
CUST_11656_PI426302897	Afun011656	monocarboxylate transporter	0.0033344	0.00247196	down	4.41829
CUST_11672_PI426302897	Afun011672	map kinase phosphatase	0.00139768	0.00055603	down	4.44089
CUST_4186_PI406199772	CD577274.1	atp synthase lipid-binding mitochondrial precursor	0.00049465	5.62018e-05	down	4.44431
CUST_8349_PI406199769	combined_c4227	circadian clock-controlled	0.000410444	3.39021e-05	down	4.46322
CUST_4165_PI406199772	CD577284.1	atp synthase lipid-binding mitochondrial precursor	0.00377	0.00302735	down	4.46506
CUST_3145_PI406199772	CD577825.1	cytochrome b	0.0002953	1.56899e-05	down	4.49611
CUST_7113_PI406199769	combined_c3600	cg3560	0.000236172	2.86976e-06	down	4.49838
CUST_7479_PI426302897	Afun007479	salivary cysteine-rich peptide	0.000236172	3.89411e-06	down	4.50276
CUST_2708_PI426302897	Afun002708	lysozyme c-6	0.000284626	1.10339e-05	down	4.50626
CUST_4222_PI406199772	CD577256.1	cytochrome b	0.000974685	0.000260024	down	4.52716
CUST_8001_PI426302897	Afun008001	AGAP010032-PA [Anopheles gambiae str. PEST]	0.000518351	6.30199e-05	down	4.53164
CUST_10540_PI426302897	Afun010540	AGAP007320-PA [Anopheles gambiae str. PEST]	0.0041166	0.00353414	down	4.53465
CUST_4249_PI406199772	CD577242.1	cytochrome b	0.000827544	0.000181195	down	4.56682
CUST_11834_PI426302897	Afun011834	anopheles gambiae pest agap012747-pa	0.000284626	1.3886e-05	down	4.60138
CUST_3671_PI406199772	CD577547.1	cytochrome c oxidase subunit i	0.000495927	5.67267e-05	down	4.60521
CUST_6361_PI426302897	Afun006361	isoform a	0.00164707	0.000751502	down	4.62798
CUST_9150_PI406199769	combined_c4636	isoform a	0.000929742	0.000237583	down	4.63429
CUST_1670_PI406199769	combined_c844	isoform b	0.000989471	0.000270681	down	4.64349
CUST_7688_PI426302897	Afun007688	nadh ubiquinone oxidoreductase	0.000236172	3.51569e-06	down	4.66011
CUST_7273_PI426302897	Afun007273	ubiquinol-cytochrome c reductase iron-sulfur subunit	0.000160577	8.00646e-07	down	4.66327
CUST_2072_PI406199772	CD578368.1	mitochondrial f0 atp synthase d	0.000273784	8.95675e-06	down	4.67317
CUST_10766_PI426302897	Afun010766	glutamate-gated chloride channel	0.000522703	6.63382e-05	down	4.67959
CUST_12814_PI426302897	Afun012814	AGAP000041-PA [Anopheles gambiae str. PEST]	0.000312126	1.75978e-05	down	4.68304
CUST_854_PI406199798	AGAP000984-RA___X	isoform a	0.00072246	0.000139799	down	4.69685
CUST_13808_PI426302897	Afun013808	isoform a	0.000572403	8.24829e-05	down	4.69714
CUST_137_PI426302897	Afun000137	NA	0.000272785	7.4222e-06	down	4.71074
CUST_2071_PI406199772	CD578368.1	mitochondrial f0 atp synthase d	0.000284626	1.0913e-05	down	4.71187
CUST_14891_PI426302897	Afun014891	isoform a	0.00142214	0.000572296	down	4.74376
CUST_7112_PI406199769	combined_c3600	cg3560	0.000284626	9.50437e-06	down	4.74863
CUST_6773_PI426302897	Afun006773	nicotinic acetylcholine receptor subunit alpha beta9	0.000686897	0.000122362	down	4.75113
CUST_13965_PI406199769	combined_c7218	glycogen phosphorylase	0.000745264	0.000146939	down	4.75681
CUST_7077_PI406199769	combined_c3582	---NA---	0.00089593	0.000221592	down	4.76766
CUST_7363_PI426302897	Afun007363	glycogen phosphorylase	0.00142214	0.00057312	down	4.7902
CUST_2072_PI406199769	combined_c1045	---NA---	0.000477822	5.2258e-05	down	4.79418
CUST_15086_PI426302897	Afun015086	chitin deacetylase 4	0.000867965	0.000206751	down	4.81414
CUST_2337_PI426302897	Afun002337	NA	0.000284626	1.34392e-05	down	4.81622
CUST_4188_PI406199772	CD577273.1	atp synthase lipid-binding mitochondrial precursor	0.000236172	3.71728e-06	down	4.81683
CUST_2907_PI406199769	combined_c1465	---NA---	0.00111211	0.000343696	down	4.82061
CUST_13964_PI406199769	combined_c7218	glycogen phosphorylase	0.000848444	0.000192333	down	4.82152
CUST_4859_PI426302897	Afun004859	NA	0.00493468	0.00474083	down	4.82267
CUST_3677_PI406199772	CD577544.1	nadh dehydrogenase subunit 5	0.000552194	7.45654e-05	down	4.85357
CUST_3015_PI406199769	combined_c152	nadh:ubiquinone dehydrogenase	0.000160577	8.92146e-07	down	4.87413
CUST_7435_PI426302897	Afun007435	NA	0.000826671	0.000180487	down	4.92109
CUST_121_PI426302897	Afun000121	NA	0.00134051	0.000508292	down	4.93566
CUST_15709_PI406199769	combined_c8337	nadh dehydrogenase subunit 5	0.00187451	0.000943777	down	4.93836
CUST_4221_PI406199772	CD577256.1	cytochrome b	0.000929742	0.000237774	down	5.0232
CUST_13672_PI406199769	combined_c7021	---NA---	0.000272785	8.12257e-06	down	5.02449
CUST_2073_PI406199769	combined_c1045	---NA---	0.000284626	1.03892e-05	down	5.03139
CUST_1671_PI406199769	combined_c844	isoform b	0.000572403	8.13391e-05	down	5.06328
CUST_3482_PI406199769	combined_c176	---NA---	0.00112629	0.000352784	down	5.0791
CUST_9768_PI426302897	Afun009768	cuticular protein rr-1 family (agap009879-pa)	0.000236172	3.02699e-06	down	5.08497
CUST_3142_PI406199772	CD577827.1	cg3560	0.000461412	4.68906e-05	down	5.11493
CUST_4239_PI406199772	CD577247.1	cytochrome b	0.000797638	0.000166119	down	5.11646
CUST_1410_PI426302897	Afun001410	NA	0.000375702	2.80687e-05	down	5.12401
CUST_3765_PI406199772	CD577494.1	hypothetical conserved protein	0.000284626	1.31558e-05	down	5.12539
CUST_9928_PI426302897	Afun009928	neurexin domain-containing protein	0.000434525	3.91404e-05	down	5.12843
CUST_3772_PI406199772	CD577491.1	isoform a	4.17952e-05	1.93945e-08	down	5.13893
CUST_7972_PI406199769	combined_c4036	---NA---	0.00174951	0.000832943	down	5.1543
CUST_3763_PI406199772	CD577495.1	isoform a	0.000212565	1.70683e-06	down	5.23559
CUST_3767_PI406199772	CD577493.1	isoform a	0.000309419	1.71581e-05	down	5.24309
CUST_2850_PI406199769	combined_c1437	---NA---	0.00269042	0.00174534	down	5.25725
CUST_2851_PI406199769	combined_c1437	---NA---	0.00277483	0.00184663	down	5.26167
CUST_2045_PI406199769	combined_c1031	---NA---	0.000507146	5.95287e-05	down	5.27637
CUST_3660_PI406199772	CD577553.1	mitochondrial cytochrome c oxidase subunit 5b isoform 1	0.000536705	6.98893e-05	down	5.30684
CUST_15710_PI406199769	combined_c8337	nadh dehydrogenase subunit 5	0.00245228	0.00150128	down	5.3426
CUST_3663_PI406199772	CD577551.1	mitochondrial cytochrome c oxidase subunit 5b isoform 1	0.000452684	4.44039e-05	down	5.36605
CUST_38_PI406199769	combined_c1899	hypothetical protein AND_03841 [Anopheles darlingi]	0.00045774	4.59865e-05	down	5.37608
CUST_849_PI406199769	combined_c431	cytochrome c oxidase subunit i	0.000480804	5.29888e-05	down	5.37626
CUST_850_PI406199769	combined_c431	cytochrome c oxidase subunit i	0.000509089	6.07127e-05	down	5.38782
CUST_165_PI426302897	Afun000165	c-type galactose-binding (agap010193-pa)	0.00138513	0.000545055	down	5.40698
CUST_7882_PI426302897	Afun007882	AGAP001515-PA [Anopheles gambiae str. PEST]	0.000697642	0.00012768	down	5.41904
CUST_37_PI406199769	combined_c1899	hypothetical protein AND_03841 [Anopheles darlingi]	0.000471119	5.08277e-05	down	5.44277
CUST_8928_PI426302897	Afun008928	mitochondrial processing peptidase beta subunit	0.000507146	5.99678e-05	down	5.45569
CUST_11154_PI406199769	combined_c5663	---NA---	0.000643018	0.000104639	down	5.47086
CUST_8072_PI426302897	Afun008072	pupal cuticle protein	0.000273784	8.78089e-06	down	5.49011
CUST_3770_PI406199772	CD577492.1	hypothetical protein AaeL_AAEL014039 [Aedes aegypti]	5.06541e-05	5.87635e-08	down	5.53393
CUST_3487_PI406199772	CD577643.1	ubiquinone binding	0.000284626	1.38998e-05	down	5.5359
CUST_3766_PI406199772	CD577494.1	hypothetical conserved protein	0.000143799	4.69555e-07	down	5.54351
CUST_3768_PI406199772	CD577493.1	isoform a	0.000273784	8.94583e-06	down	5.54689
CUST_3908_PI406199772	CD577422.1	hypothetical protein Phum_PHUM624180 [Pediculus humanus corporis]	0.000673536	0.000117361	down	5.54826
CUST_3907_PI406199772	CD577422.1	hypothetical protein Phum_PHUM624180 [Pediculus humanus corporis]	0.000699541	0.000131134	down	5.5918
CUST_11537_PI426302897	Afun011537	AGAP005243-PA [Anopheles gambiae str. PEST]	0.000827544	0.000181661	down	5.5922
CUST_6843_PI406199769	combined_c3461	atp synthase gamma mitochondrial	0.00114655	0.000366566	down	5.62198
CUST_3488_PI406199772	CD577643.1	ubiquinone binding	0.000830626	0.000184617	down	5.65813
CUST_13840_PI406199769	combined_c7131	AGAP000969-PC [Anopheles gambiae str. PEST]	0.000336267	2.16145e-05	down	5.66445
CUST_11205_PI426302897	Afun011205	sodium shloride dependent amino acid transporter	0.000474393	5.14223e-05	down	5.67726
CUST_13813_PI426302897	Afun013813	clipb14	0.000848444	0.000191803	down	5.68198
CUST_3658_PI406199772	CD577554.1	mitochondrial cytochrome c oxidase subunit 5b isoform 1	0.000518863	6.45141e-05	down	5.69676
CUST_3910_PI406199772	CD577421.1	nadh dehydrogenase subunit 3	0.000814789	0.000175246	down	5.76803
CUST_3659_PI406199772	CD577553.1	mitochondrial cytochrome c oxidase subunit 5b isoform 1	0.000603254	9.08381e-05	down	5.8008
CUST_6135_PI406199769	combined_c3103	---NA---	0.000427938	3.66866e-05	down	5.83463
CUST_3490_PI406199772	CD577642.1	ubiquinone binding	0.000434525	3.9319e-05	down	5.8382
CUST_1012_PI406199769	combined_c513	stretchin- isoform h	0.000572403	8.1254e-05	down	5.85687
CUST_6354_PI406199769	combined_c3213	nadh dehydrogenase subunit 2	0.0009777	0.000262686	down	5.85867
CUST_15309_PI406199769	combined_c8134	---NA---	0.000711514	0.0001354	down	5.88876
CUST_7361_PI426302897	Afun007361	citrate synthase	0.000272785	7.68085e-06	down	5.92703
CUST_3181_PI406199772	CD577807.1	glycerol-3-phosphate dehydrogenase	0.000974685	0.000260367	down	5.96208
CUST_3156_PI406199772	CD577820.1	pupal cuticle	0.00249731	0.00154821	down	5.96496
CUST_6355_PI406199769	combined_c3213	nadh dehydrogenase subunit 2	0.00112629	0.000352674	down	5.96727
CUST_13841_PI406199769	combined_c7131	AGAP000969-PC [Anopheles gambiae str. PEST]	0.000443812	4.14977e-05	down	5.97119
CUST_6234_PI426302897	Afun006234	bel12_ag transposon polyprotein	0.000456727	4.57787e-05	down	5.97628
CUST_3492_PI406199772	CD577641.1	low molecular mass ubiquinone-binding protein	0.00031866	1.84697e-05	down	5.9781
CUST_11483_PI426302897	Afun011483	NA	0.000391499	3.08844e-05	down	5.98262
CUST_16001_PI406199769	combined_c8485	cytochrome b	0.0008087	0.000173507	down	5.98733
CUST_16002_PI406199769	combined_c8485	cytochrome b	0.000826671	0.000180309	down	6.00213
CUST_7819_PI426302897	Afun007819	protein kinase c isoform b	0.000284626	9.57804e-06	down	6.02116
CUST_3764_PI406199772	CD577495.1	isoform a	0.000626501	9.78272e-05	down	6.0313
CUST_3155_PI406199772	CD577820.1	pupal cuticle	0.00201207	0.00106381	down	6.05179
CUST_3909_PI406199772	CD577421.1	nadh dehydrogenase subunit 3	0.00103052	0.000295049	down	6.07433
CUST_1011_PI406199769	combined_c513	stretchin- isoform h	0.000772956	0.000156923	down	6.152
CUST_1815_PI406199769	combined_c916	---NA---	0.000751863	0.0001495	down	6.16351
CUST_3664_PI406199772	CD577551.1	mitochondrial cytochrome c oxidase subunit 5b isoform 1	0.000701935	0.0001324	down	6.18514
CUST_8417_PI426302897	Afun008417	AGAP010066-PA [Anopheles gambiae str. PEST]	0.000658606	0.00011262	down	6.21252
CUST_11526_PI406199769	combined_c5852	---NA---	0.00031866	1.82799e-05	down	6.22099
CUST_8856_PI406199769	combined_c4485	isoform a	0.000273784	8.88304e-06	down	6.22991
CUST_3489_PI406199772	CD577642.1	ubiquinone binding	0.000272785	7.22016e-06	down	6.23033
CUST_8857_PI406199769	combined_c4485	isoform a	0.000143799	4.04547e-07	down	6.36393
CUST_11527_PI406199769	combined_c5852	---NA---	0.000284626	1.24358e-05	down	6.40962
CUST_13955_PI406199769	combined_c7211	glycerol-3-phosphate dehydrogenase	0.000236172	3.8477e-06	down	6.42751
CUST_3657_PI406199772	CD577554.1	mitochondrial cytochrome c oxidase subunit 5b isoform 1	0.000851855	0.000196078	down	6.49472
CUST_1710_PI406199769	combined_c864	cytochrome c oxidase subunit viia	0.00172267	0.000810531	down	6.57191
CUST_2927_PI406199772	CD577936.1	succinate dehydrogenase	0.000391499	3.10656e-05	down	6.5721
CUST_9293_PI426302897	Afun009293	AGAP009110-PA [Anopheles gambiae str. PEST]	0.000247383	4.50969e-06	down	6.61319
CUST_13954_PI406199769	combined_c7211	glycerol-3-phosphate dehydrogenase	0.000272785	8.27215e-06	down	6.63352
CUST_7908_PI426302897	Afun007908	pyruvate dehydrogenase	0.000634167	9.9833e-05	down	6.65539
CUST_8289_PI426302897	Afun008289	stretchin- isoform d	0.000867965	0.000206403	down	6.78838
CUST_12975_PI406199769	combined_c6629	cytochrome c oxidase subunit ii	0.000427651	3.62164e-05	down	6.82329
CUST_12974_PI406199769	combined_c6629	cytochrome c oxidase subunit ii	0.000481531	5.34774e-05	down	6.84192
CUST_11682_PI426302897	Afun011682	sodium solute symporter	0.000466958	4.94363e-05	down	6.84604
CUST_7431_PI406199769	combined_c3761	c-type lectin galactose-binding protein	0.000617345	9.4774e-05	down	6.91213
CUST_7841_PI426302897	Afun007841	c-type galactose-binding (agap010193-pa)	0.000554849	7.56498e-05	down	6.92417
CUST_13078_PI426302897	Afun013078	membrane glycoprotein lig-1	0.000427938	3.71343e-05	down	6.95436
CUST_7746_PI426302897	Afun007746	ecdysone-induced protein 63f 1	0.00107649	0.000321782	down	7.03301
CUST_3471_PI406199769	combined_c1753	---NA---	0.000236172	4.05492e-06	down	7.05156
CUST_9143_PI426302897	Afun009143	AGAP009762-PA [Anopheles gambiae str. PEST]	0.000284626	1.08951e-05	down	7.05874
CUST_6665_PI406199769	combined_c3370	low quality protein: cell wall-associated hydrolase	0.000540712	7.08821e-05	down	7.0636
CUST_2928_PI406199772	CD577936.1	succinate dehydrogenase	0.000526279	6.74027e-05	down	7.08092
CUST_7430_PI406199769	combined_c3761	c-type lectin galactose-binding protein	0.000745264	0.000146797	down	7.16682
CUST_7201_PI406199769	combined_c3645	cytochrome oxidase subunit i	0.00115234	0.000372437	down	7.20058
CUST_1277_PI426302897	Afun001277	hypothetical protein AaeL_AAEL008882 [Aedes aegypti]	0.00032983	1.98093e-05	down	7.20558
CUST_7200_PI406199769	combined_c3645	cytochrome oxidase subunit i	0.00125812	0.000443503	down	7.26803
CUST_9453_PI426302897	Afun009453	AGAP003938-PA [Anopheles gambiae str. PEST]	0.00214159	0.00117812	down	7.32541
CUST_10017_PI426302897	Afun010017	niemann-pick type c-	0.00196005	0.00100913	down	7.37526
CUST_7333_PI406199769	combined_c3712	stress-sensitive b	0.000310548	1.73648e-05	down	7.45068
CUST_7911_PI406199798	AGAP008196-RA___3R	anaphase promoting complex subunit 11	0.00123021	0.000423399	down	7.50959
CUST_7451_PI426302897	Afun007451	glycerol-3-phosphate dehydrogenase	0.000518863	6.46472e-05	down	7.58537
CUST_11392_PI426302897	Afun011392	salivary secreted protein	0.00126319	0.000448167	down	7.59067
CUST_14122_PI426302897	Afun014122	monocarboxylate transporter	0.000699541	0.000128688	down	7.85968
CUST_1939_PI426302897	Afun001939	AGAP002737-PA [Anopheles gambiae str. PEST]	0.00109464	0.000335758	down	8.04203
[truncated: 95 more rows]
