# Supplementary material for: Underpinning Sustainable Vector Control through Informed Insecticide Resistance Management
Source: PLoS One. 2014 Jun 16;9(6):e99822. doi: 10.1371/journal.pone.0099822 (PMC4059741; doi:10.1371/journal.pone.0099822)
Supplement: Table S6 — Genes demonstrating significant differential expression according to microarray between unselected An. funestus from Solwezi and Fang susceptible strain. (XLSX) [file pone.0099822.s006.xlsx]

## Sheet: Soliwezi
Table S6. Genes demonstrating significant differential expression according to microarray between unselected An. funestus from Solwezi and Fang susceptible strain
ProbeName	Transcript ID	Description	p (corrected)	p	Regulation	Fold change
CUST_9217_PI426302897	Afun009217	sterile alpha motif domain-containing protein	0.00283958	0.00191579	up	28.0958
CUST_10151_PI406199769	combined_c5142	anopheles gambiae pest agap012490-pa	0.00209773	0.00081754	up	25.7233
CUST_3347_PI406199769	combined_c1691	mediator complex	0.0028022	0.00185138	up	23.7377
CUST_500_PI426302897	Afun000500	glycogenin	0.00238934	0.00124361	up	22.9529
CUST_5208_PI406199769	combined_c2638	---NA---	0.00307882	0.00228971	up	15.3632
CUST_15270_PI406199769	combined_c8114	low quality protein: cell wall-associated hydrolase	0.00422641	0.00408435	up	13.2063
CUST_8239_PI426302897	Afun008239	small bristles cg1664-pa	0.0016224	0.00026756	up	12.972
CUST_14664_PI426302897	Afun014664	phosphatidyl inositol n-acetylglucosaminyl transferase subunit c	0.00151236	0.000134008	up	12.2976
DCP_22_7	DCP_22_7		0.00206165	0.00074086	up	10.6372
CUST_5545_PI426302897	Afun005545	ankyrin repeat domain protein	0.00144744	7.00213e-05	up	10.1824
CUST_9174_PI426302897	Afun009174	tpr repeat-containing protein	0.00434817	0.00428194	up	10.1274
CUST_12219_PI406199769	combined_c6219	---NA---	0.00211843	0.000880249	up	10.0456
CUST_12220_PI406199769	combined_c6219	---NA---	0.00385243	0.00347508	up	9.65511
CUST_13921_PI426302897	Afun013921	chymotrypsin 1	0.00325317	0.00253385	up	9.4092
CUST_9227_PI426302897	Afun009227	argininosuccinate lyase	0.00259432	0.00152268	up	9.12268
CUST_9478_PI426302897	Afun009478	ankyrin repeat domain protein	0.00151622	0.000164235	up	8.69923
CUST_10918_PI426302897	Afun010918	AGAP012420-PA [Anopheles gambiae str. PEST]	0.00105169	7.7017e-06	up	8.56429
CUST_10990_PI426302897	Afun010990	wd-repeat protein	0.00187633	0.000567686	up	8.56022
CUST_13870_PI426302897	Afun013870	sulfotransferase	0.00211843	0.000876064	up	7.31456
CUST_14063_PI426302897	Afun014063	AGAP004843-PA [Anopheles gambiae str. PEST]	0.00307518	0.00228127	up	7.02061
CUST_10527_PI426302897	Afun010527	isoform b	0.00292295	0.0020255	up	6.95166
CUST_13092_PI426302897	Afun013092	lsm11 protein	0.0021145	0.000863892	up	6.73408
CUST_11016_PI426302897	Afun011016	cg8928 cg8928-pa	0.00151236	0.000159475	up	6.152
CUST_15447_PI406199769	combined_c8206	dna ligase 1-like	0.00125206	2.12875e-05	up	6.12321
CUST_7950_PI426302897	Afun007950	AGAP001045-PA [Anopheles gambiae str. PEST]	0.00162679	0.000281101	up	6.03065
CUST_12046_PI426302897	Afun012046	hypothetical conserved protein	0.00353785	0.00296555	up	5.94499
CUST_3056_PI406199769	combined_c1543	---NA---	0.00160058	0.000204058	up	5.81723
CUST_448_PI406199772	EE589760.1	---NA---	0.00350209	0.00290822	up	5.77359
CUST_10777_PI426302897	Afun010777	28s ribosomal protein s5	0.0018244	0.000515647	up	5.6311
CUST_13217_PI426302897	Afun013217	serine protease 14	0.00203036	0.000704785	up	5.58978
CUST_13260_PI426302897	Afun013260	AGAP004879-PA [Anopheles gambiae str. PEST]	0.00151236	0.000101671	up	5.51279
CUST_6620_PI426302897	Afun006620	sorbitol dehydrogenase	0.00219058	0.000992895	up	5.33444
CUST_10722_PI426302897	Afun010722	chitobiosyldiphosphodolichol beta-mannosyltransferase	0.0021145	0.000851152	up	5.29447
CUST_3057_PI406199769	combined_c1543	---NA---	0.00165009	0.000344125	up	5.16801
CUST_10322_PI426302897	Afun010322	nos protein	0.0021845	0.000975031	up	5.15277
CUST_11887_PI426302897	Afun011887	isopeptidase-t- isoform a	0.00241646	0.00127676	up	5.1514
CUST_11649_PI426302897	Afun011649	transmembrane protein 104	0.00318268	0.00242726	up	4.97672
CUST_13674_PI426302897	Afun013674	anopheles gambiae pest agap012715-pa	0.00245948	0.00133437	up	4.91719
CUST_7325_PI426302897	Afun007325	NA	0.0038657	0.00349212	up	4.86477
CUST_3600_PI406199769	combined_c1818	---NA---	0.00216052	0.00094935	up	4.72882
CUST_15529_PI406199769	combined_c8247	conserved domain protein	0.00234886	0.00117569	up	4.63751
CUST_12476_PI426302897	Afun012476	glutamate ionotropic subunit	0.00151236	0.000157812	up	4.56832
CUST_15530_PI406199769	combined_c8247	conserved domain protein	0.00306517	0.00226074	up	4.51101
CUST_13659_PI426302897	Afun013659	leukocyte receptor cluster member 1	0.00168113	0.000389798	up	4.34688
CUST_1407_PI406199769	combined_c712	sorbitol dehydrogenase	0.00401366	0.00375016	up	4.30524
CUST_12651_PI426302897	Afun012651	cg16865 cg16865-pa	0.0028022	0.00186158	up	4.30002
CUST_8711_PI426302897	Afun008711	ss-dna binding protein 12rnp2	0.00178701	0.000479414	up	4.29512
CUST_11396_PI426302897	Afun011396	isoform cra_c	0.00315718	0.00239252	up	4.24464
CUST_7584_PI426302897	Afun007584	alpha-amylase	0.00178701	0.000477222	up	4.22983
CUST_10045_PI426302897	Afun010045	AGAP008697-PA [Anopheles gambiae str. PEST]	0.00295949	0.0020704	up	4.22595
CUST_3887_PI406199798	AGAP003233-RA___2R	chorion peroxidase	0.0042176	0.00405984	up	4.2096
CUST_11422_PI426302897	Afun011422	AGAP008992-PA [Anopheles gambiae str. PEST]	0.00339799	0.00276979	up	4.17535
CUST_13866_PI426302897	Afun013866	scarlet protein	0.00242323	0.00128656	up	4.16799
CUST_4551_PI426302897	Afun004551	isoform b	0.00226334	0.00105084	up	4.16346
CUST_4244_PI406199769	combined_c2148	---NA---	0.00258428	0.00150931	up	4.15914
CUST_2038_PI426302897	Afun002038	NA	0.00206165	0.000730666	up	4.14228
CUST_12225_PI426302897	Afun012225	cg4554 cg4554-pa	0.00167624	0.000375978	up	4.09911
CUST_11335_PI426302897	Afun011335	lipase 1 precursor	0.00331517	0.00263264	up	4.09699
CUST_1406_PI406199769	combined_c712	sorbitol dehydrogenase	0.00211843	0.000875888	up	4.07052
CUST_14653_PI426302897	Afun014653	sugar transporter	0.00408232	0.00384241	up	4.05685
CUST_15521_PI406199769	combined_c8243	hexamerin a	0.0038515	0.00346716	up	4.04259
CUST_3661_PI406199769	combined_c1848	cg32687	0.00402648	0.00376848	up	3.99198
CUST_8968_PI426302897	Afun008968	selenophosphate synthase	0.00266146	0.00163204	up	3.97023
CUST_4245_PI406199769	combined_c2148	---NA---	0.00190159	0.000599471	up	3.91752
CUST_12565_PI426302897	Afun012565	AGAP011220-PA [Anopheles gambiae str. PEST]	0.00264429	0.00159946	up	3.91727
CUST_9719_PI426302897	Afun009719	tripartite motif-containing 37	0.00216052	0.000949769	up	3.9086
CUST_447_PI406199772	EE589760.1	---NA---	0.00345808	0.00284965	up	3.90121
CUST_13499_PI426302897	Afun013499	isoform b	0.00248225	0.00138806	up	3.86095
CUST_2806_PI426302897	Afun002806	AGAP012173-PA [Anopheles gambiae str. PEST]	0.003598	0.00303676	up	3.79641
CUST_12042_PI426302897	Afun012042	forkhead box subgroup o	0.00151236	0.000152698	up	3.7685
CUST_15101_PI426302897	Afun015101	apolipoprotein d	0.00189065	0.00058835	up	3.74783
CUST_12185_PI426302897	Afun012185	isoform a	0.00379051	0.00333718	up	3.70229
CUST_3919_PI406199769	combined_c1980	ccr4-not transcription complex subunit 3	0.00438917	0.00435229	up	3.66894
CUST_9757_PI426302897	Afun009757	gnbp-b1	0.00363694	0.00310885	up	3.51153
CUST_314_PI426302897	Afun000314	NA	0.00320502	0.00246024	up	3.5001
CUST_746_PI426302897	Afun000746	AGAP005406-PA [Anopheles gambiae str. PEST]	0.0018244	0.000516581	up	3.499
CUST_11088_PI426302897	Afun011088	kinesin-like protein kif9	0.00160058	0.000205295	up	3.48748
CUST_3183_PI406199769	combined_c1607	protease m1 zinc metalloprotease	0.00433683	0.00425938	up	3.45487
CUST_5821_PI406199769	combined_c2945	---NA---	0.00269923	0.00169977	up	3.44765
CUST_1917_PI406199769	combined_c967	---NA---	0.0028022	0.00185741	up	3.43687
CUST_2802_PI406199772	CD577999.1	---NA---	0.00165009	0.000352598	up	3.4313
CUST_12197_PI426302897	Afun012197	cytochrome p450	0.00169072	0.000397871	up	3.35315
CUST_9689_PI406199769	combined_c4907	---NA---	0.00318771	0.00243431	up	3.34473
CUST_4174_PI406199769	combined_c2113	---NA---	0.00402221	0.00376026	up	3.33724
CUST_9458_PI426302897	Afun009458	anopheles gambiae pest agap012763-pa	0.00205466	0.000714382	up	3.33479
CUST_11653_PI426302897	Afun011653	anopheles gambiae pest agap012834-pa	0.00125201	1.2413e-05	up	3.32617
CUST_4175_PI406199769	combined_c2113	---NA---	0.00283958	0.00192388	up	3.31412
CUST_13618_PI426302897	Afun013618	mitochondrial import protein mmp37	0.00231047	0.00112733	up	3.31335
CUST_14761_PI426302897	Afun014761	zinc finger	0.00211843	0.000892674	up	3.27352
CUST_6020_PI426302897	Afun006020	bel12_ag transposon polyprotein	0.00353581	0.00296149	up	3.23606
CUST_11132_PI426302897	Afun011132	cg2446- isoform c	0.00206165	0.000729591	up	3.22738
CUST_13770_PI426302897	Afun013770	mak10 amino-acid n-acetyltransferase subunit	0.00414025	0.00392615	up	3.20911
CUST_14467_PI426302897	Afun014467	glutaminyl-peptide cyclotransferase	0.00209773	0.000816914	up	3.20484
CUST_3601_PI406199769	combined_c1818	---NA---	0.0032212	0.00248526	up	3.19525
CUST_7_PI426302915	CYP6M3.seq	cytochrome p450	0.00248225	0.00138758	up	3.19407
CUST_13069_PI426302897	Afun013069	nucleotide binding protein 2 (nbp 2)	0.00246119	0.00134176	up	3.19198
CUST_13220_PI426302897	Afun013220	mitochondrial brown fat uncoupling protein	0.00189065	0.00059035	up	3.18287
CUST_7723_PI426302897	Afun007723	programmed cell death	0.00160058	0.000215992	up	3.18181
CUST_4329_PI426302897	Afun004329	NA	0.00365249	0.00312878	up	3.17802
CUST_4638_PI426302897	Afun004638	bel12_ag transposon polyprotein	0.00304645	0.00222564	up	3.16896
CUST_26_PI406199775	CYP6P9a	cytochrome p450	0.00259925	0.00153034	up	3.09939
CUST_5822_PI426302897	Afun005822	AGAP011496-PA [Anopheles gambiae str. PEST]	0.00125201	1.89764e-05	up	3.09156
CUST_9299_PI406199798	AGAP008216-RA_GSG7	gsg7 salivary protein	0.00381672	0.0033967	up	3.07911
CUST_4778_PI426302897	Afun004778	dna polymerase epsilon subunit 2	0.00201852	0.000692816	up	3.07522
CUST_970_PI406199772	EE589266.1	---NA---	0.0013264	4.61935e-05	up	3.06916
CUST_7467_PI406199769	combined_c3779	---NA---	0.00347678	0.00287784	up	3.06355
CUST_9366_PI426302897	Afun009366	mitochondrial ribosomal protein s7	0.002797	0.0018348	up	3.02948
CUST_13233_PI426302897	Afun013233	deoxyribonuclease ii	0.00396485	0.00368032	up	3.02339
CUST_14265_PI426302897	Afun014265	glucose dehydrogenase	0.00184576	0.000534313	up	3.02111
CUST_10562_PI406199769	combined_c5352	---NA---	0.00309149	0.00230625	up	3.00964
CUST_9688_PI406199769	combined_c4907	---NA---	0.0021145	0.000856495	up	3.00454
CUST_9976_PI426302897	Afun009976	serine 3-dehydrogenase	0.00166392	0.000363973	up	3.00376
CUST_3025_PI406199769	combined_c1524	adam 12	0.00342056	0.00279897	up	3.00214
CUST_5886_PI426302897	Afun005886	NA	0.00148392	9.20472e-05	up	2.97394
CUST_3865_PI426302897	Afun003865	NA	0.0032193	0.0024821	up	2.93598
CUST_3125_PI426302897	Afun003125	NA	0.00160058	0.000226087	up	2.92723
CUST_11944_PI426302897	Afun011944	peptidyl-prolyl cis-trans isomerase 10	0.000993426	2.17696e-06	up	2.91349
CUST_14840_PI426302897	Afun014840	AGAP000751-PA [Anopheles gambiae str. PEST]	0.00237066	0.00120528	up	2.90654
CUST_5253_PI406199769	combined_c2660	dna-directed rna polymerase iii subunit rpc7-like	0.00258201	0.00149442	up	2.90427
CUST_185_PI406199769	combined_c94	---NA---	0.00151236	0.000150158	up	2.89789
CUST_9262_PI426302897	Afun009262	vacuolar protein sorting 25	0.0030284	0.00218956	up	2.88484
CUST_5639_PI406199769	combined_c2854	---NA---	0.0042176	0.00407033	up	2.8664
CUST_7003_PI406199769	combined_c3543	---NA---	0.00307518	0.00228443	up	2.84349
CUST_10785_PI406199769	combined_c5471	---NA---	0.00168973	0.000394255	up	2.84146
CUST_8005_PI426302897	Afun008005	serine threonine protein kinase	0.00410798	0.00388791	up	2.84116
CUST_13528_PI426302897	Afun013528	AGAP004607-PA [Anopheles gambiae str. PEST]	0.00402807	0.00377208	up	2.83452
CUST_2932_PI426302897	Afun002932	ser thr kinase stk11	0.00161135	0.000248904	up	2.82187
CUST_8347_PI426302897	Afun008347	chymotrypsin 1	0.00307518	0.00228101	up	2.82008
CUST_14874_PI426302897	Afun014874	AGAP003371-PA [Anopheles gambiae str. PEST]	0.00372421	0.00323717	up	2.80692
CUST_11723_PI406199769	combined_c5954	---NA---	0.00438451	0.00434306	up	2.80546
CUST_7919_PI426302897	Afun007919	amp dependent ligase	0.0030284	0.00218475	up	2.79439
CUST_11552_PI426302897	Afun011552	caax prenyl protease ste24	0.0042298	0.00408984	up	2.79115
CUST_2808_PI426302897	Afun002808	btb poz domain-containing protein 3	0.0028022	0.00186676	up	2.7839
CUST_10940_PI426302897	Afun010940	aromatic amino acid decarboxylase	0.00227621	0.00108281	up	2.76705
CUST_3662_PI426302897	Afun003662	u2-associated sr140 protein	0.00437494	0.00432899	up	2.76382
CUST_14679_PI406199769	combined_c7734	---NA---	0.00151236	0.000122075	up	2.76232
CUST_14133_PI426302897	Afun014133	small optic lobes protein	0.00148392	9.18535e-05	up	2.7541
CUST_13367_PI406199769	combined_c6844	---NA---	0.00206165	0.00074502	up	2.73261
CUST_14387_PI426302897	Afun014387	AGAP000967-PA [Anopheles gambiae str. PEST]	0.00228438	0.0010918	up	2.73046
CUST_12071_PI426302897	Afun012071	protoporphyrinogen oxidase	0.00223669	0.00102939	up	2.72488
CUST_14678_PI406199769	combined_c7734	---NA---	0.00144744	6.02324e-05	up	2.72435
CUST_13207_PI426302897	Afun013207	AGAP012375-PA [Anopheles gambiae str. PEST]	0.00186317	0.000559733	up	2.72415
CUST_9031_PI426302897	Afun009031	cg13605 cg13605-pa	0.00262556	0.00157754	up	2.71839
CUST_12547_PI426302897	Afun012547	AGAP003793-PA [Anopheles gambiae str. PEST]	0.00361109	0.00306926	up	2.70983
CUST_4795_PI406199769	combined_c2428	---NA---	0.00221908	0.00101747	up	2.70925
CUST_10930_PI426302897	Afun010930	smg-7 (suppressor with morphological effect on genitalia protein 7)	0.00373734	0.00326588	up	2.70644
CUST_2066_PI426302897	Afun002066	NA	0.00236236	0.00119235	up	2.69904
CUST_14142_PI426302897	Afun014142	AGAP001226-PA [Anopheles gambiae str. PEST]	0.00151236	0.000108093	up	2.69696
CUST_7755_PI426302897	Afun007755	ribosomal rna methyltransferase	0.00373149	0.00325721	up	2.69668
CUST_656_PI426302897	Afun000656	receptor mediated endocytosis 8	0.00279176	0.00182403	up	2.69661
CUST_12143_PI406199769	combined_c6181	---NA---	0.00258213	0.00150558	up	2.68988
CUST_5156_PI406199798	AGAP003182-RA___2R	antiviral helicase ski2	0.00160058	0.00021368	up	2.68377
CUST_12375_PI426302897	Afun012375	sodium solute symporter	0.00415476	0.00396274	up	2.6802
CUST_12144_PI406199769	combined_c6181	---NA---	0.003319	0.00264994	up	2.67888
CUST_186_PI406199769	combined_c94	---NA---	0.00216052	0.000948048	up	2.67763
CUST_10612_PI426302897	Afun010612	juvenile hormone-inducible	0.00178701	0.000467918	up	2.67754
CUST_13845_PI426302897	Afun013845	isoform a	0.00168113	0.000386002	up	2.66948
CUST_12182_PI406199769	combined_c6200	---NA---	0.00161056	0.000246152	up	2.66903
CUST_4724_PI406199769	combined_c2393	---NA---	0.00231047	0.00112501	up	2.66144
CUST_10789_PI426302897	Afun010789	anopheles gambiae pest agap012663-pa	0.00182268	0.000513107	up	2.65652
CUST_509_PI426302897	Afun000509	chaperone protein dnaj	0.00250325	0.00140282	up	2.6549
CUST_11724_PI406199769	combined_c5954	---NA---	0.00283958	0.00192199	up	2.64418
CUST_4848_PI426302897	Afun004848	NA	0.00169072	0.000399629	up	2.64198
CUST_12794_PI406199769	combined_c6530	---NA---	0.00414949	0.00395155	up	2.63697
CUST_3301_PI406199798	AGAP005292-RA___2L	isoform a	0.00392511	0.00360691	up	2.63631
CUST_5378_PI406199769	combined_c2723	---NA---	0.00231047	0.00112561	up	2.63302
CUST_14447_PI426302897	Afun014447	anopheles gambiae pest agap012919-pa	0.00160058	0.000226205	up	2.62423
CUST_9838_PI426302897	Afun009838	serine protease	0.00160058	0.000201559	up	2.61243
CUST_3513_PI426302897	Afun003513	AGAP008548-PA [Anopheles gambiae str. PEST]	0.00164356	0.00031802	up	2.61198
CUST_14900_PI426302897	Afun014900	transcription factor iib	0.00178701	0.000473743	up	2.61054
CUST_2427_PI426302897	Afun002427	modifier of mdg4	0.00125201	1.09006e-05	up	2.60562
CUST_4237_PI406199769	combined_c2144	---NA---	0.00131565	3.9352e-05	up	2.60117
CUST_4794_PI406199769	combined_c2428	---NA---	0.003319	0.00264802	up	2.59973
CUST_11271_PI406199769	combined_c5722	---NA---	0.00370399	0.00320208	up	2.59763
CUST_15412_PI426302897	Afun015412	gtdc1_drome ame: full=glycosyltransferase-like domain-containing protein 1-like	0.00256596	0.0014556	up	2.59206
CUST_13996_PI426302897	Afun013996	AGAP004265-PA [Anopheles gambiae str. PEST]	0.00281007	0.00187787	up	2.58763
CUST_10949_PI426302897	Afun010949	cuticular protein rr-1 family (agap010887-pa)	0.00439854	0.00436928	up	2.586
CUST_10784_PI406199769	combined_c5471	---NA---	0.00162679	0.000279917	up	2.58553
CUST_10353_PI426302897	Afun010353	coatomer delta subunit	0.00264666	0.00161524	up	2.58435
CUST_11687_PI426302897	Afun011687	ribonuclease 29kd-	0.00376785	0.00330479	up	2.57257
CUST_10642_PI406199769	combined_c5393	---NA---	0.00444738	0.00443861	up	2.57074
CUST_649_PI406199769	combined_c327	sorbitol dehydrogenase	0.00302213	0.00216014	up	2.56705
CUST_2333_PI406199769	combined_c1179	---NA---	0.00160058	0.000217163	up	2.56282
CUST_6489_PI426302897	Afun006489	wd repeat protein 85	0.00226486	0.00106053	up	2.55035
CUST_3046_PI426302897	Afun003046	hypothetical protein AaeL_AAEL011636 [Aedes aegypti]	0.00131565	3.56867e-05	up	2.53396
CUST_13444_PI426302897	Afun013444	dim gamma-tubulin 2	0.00160058	0.000218422	up	2.53326
CUST_5379_PI406199769	combined_c2723	---NA---	0.00131565	3.06449e-05	up	2.52703
CUST_13464_PI426302897	Afun013464	golgi snap receptor complex	0.00366301	0.0031455	up	2.52591
CUST_7951_PI426302897	Afun007951	anterior fat body protein	0.00151236	0.000114545	up	2.52035
CUST_7663_PI406199769	combined_c3878	---NA---	0.00182268	0.000512377	up	2.51914
CUST_1507_PI426302897	Afun001507	NA	0.00292295	0.00202828	up	2.51806
CUST_5107_PI426302897	Afun005107	AGAP012173-PA [Anopheles gambiae str. PEST]	0.00151622	0.000165038	up	2.51184
CUST_12173_PI406199769	combined_c6196	---NA---	0.00319516	0.00244504	up	2.50557
CUST_12380_PI426302897	Afun012380	zinc iron transporter	0.00264666	0.00161411	up	2.49892
CUST_12783_PI426302897	Afun012783	AGAP011795-PA [Anopheles gambiae str. PEST]	0.00372421	0.00323346	up	2.4945
CUST_8507_PI426302897	Afun008507	rest corepressor protein	0.00227621	0.0010784	up	2.49401
CUST_2512_PI426302897	Afun002512	protein kinase c binding protein 1	0.00178701	0.00046118	up	2.49045
CUST_14407_PI426302897	Afun014407	malonyl -acyl carrier protein transacylase	0.00291074	0.00201184	up	2.48542
CUST_10283_PI426302897	Afun010283	isoform b	0.00182059	0.000505193	up	2.48175
CUST_4296_PI426302897	Afun004296	pi-3 kinase	0.00161135	0.000257667	up	2.4721
CUST_11466_PI426302897	Afun011466	AGAP011804-PA [Anopheles gambiae str. PEST]	0.00206165	0.000730395	up	2.47147
CUST_1213_PI426302897	Afun001213	NA	0.00190505	0.000602333	up	2.46911
CUST_9897_PI406199769	combined_c5015	---NA---	0.00397547	0.00369568	up	2.46809
CUST_10507_PI426302897	Afun010507	shq1_drome ame: full=protein shq1 homolog	0.00320502	0.00246079	up	2.46542
CUST_7000_PI426302897	Afun007000	NA	0.00264666	0.00161509	up	2.46087
CUST_8785_PI426302897	Afun008785	metal response element binding transcription factor 2	0.00151236	0.000159029	up	2.45759
CUST_1783_PI426302897	Afun001783	AGAP009838-PA [Anopheles gambiae str. PEST]	0.0030267	0.00217783	up	2.45522
CUST_14586_PI426302897	Afun014586	methionine synthase mitochondrial	0.00163917	0.000307745	up	2.45163
CUST_8742_PI426302897	Afun008742	AGAP005147-PA [Anopheles gambiae str. PEST]	0.00176844	0.000452327	up	2.44885
CUST_14653_PI406199769	combined_c7710	---NA---	0.00283958	0.00190867	up	2.44501
CUST_12018_PI426302897	Afun012018	AGAP009825-PA [Anopheles gambiae str. PEST]	0.00167624	0.000376393	up	2.44344
CUST_13073_PI426302897	Afun013073	zinc finger protein	0.00269877	0.00169807	up	2.4429
DCP_20_7	DCP_20_7		0.00168113	0.000385893	up	2.43747
CUST_10687_PI406199769	combined_c5416	---NA---	0.00184576	0.00053873	up	2.42676
CUST_12921_PI426302897	Afun012921	serine threonine-protein kinase chk2	0.00264555	0.00160484	up	2.42597
CUST_12174_PI406199769	combined_c6196	---NA---	0.00160058	0.000207523	up	2.42108
CUST_603_PI426302897	Afun000603	apolipophorin ii	0.00188303	0.000575195	up	2.42035
CUST_290_PI426302897	Afun000290	histone acetyltransferase gcn5	0.00262685	0.00158107	up	2.41894
CUST_1166_PI426302897	Afun001166	sterol o-acyltransferase	0.00211843	0.000886513	up	2.40501
CUST_8240_PI406199769	combined_c4173	glycoprotein 93	0.00381792	0.00340084	up	2.40469
CUST_8679_PI426302897	Afun008679	heterogeneous nuclear ribonucleoprotein	0.00389912	0.00357351	up	2.39457
CUST_13675_PI426302897	Afun013675	anopheles gambiae pest agap012552-pa	0.00160058	0.000227429	up	2.38955
CUST_11607_PI426302897	Afun011607	inosine triphosphate pyrophosphatase	0.0028022	0.00186502	up	2.38936
CUST_12795_PI406199769	combined_c6530	---NA---	0.00379712	0.00337034	up	2.38655
CUST_15298_PI426302897	Afun015298	zinc finger protein	0.00223669	0.00103024	up	2.38614
CUST_1042_PI406199769	combined_c530	AGAP010883-PA [Anopheles gambiae str. PEST]	0.0021145	0.000858962	up	2.38442
CUST_14827_PI426302897	Afun014827	loc100037005 protein	0.0033909	0.00276045	up	2.38153
CUST_11720_PI426302897	Afun011720	gamma-soluble nsf attachment protein	0.00264858	0.00161919	up	2.38137
CUST_6597_PI426302897	Afun006597	fetal alzheimer falz	0.00256596	0.00145952	up	2.38135
CUST_7718_PI426302897	Afun007718	AGAP011588-PA [Anopheles gambiae str. PEST]	0.00429558	0.00420082	up	2.37945
CUST_10753_PI426302897	Afun010753	bcl7-like cg17252-pa	0.00264429	0.0016013	up	2.37719
CUST_5250_PI406199769	combined_c2659	---NA---	0.00336679	0.00272491	up	2.37158
CUST_11958_PI426302897	Afun011958	AGAP010839-PA [Anopheles gambiae str. PEST]	0.00217749	0.000969805	up	2.36806
CUST_12139_PI426302897	Afun012139	rna polymerase ii associated protein 2	0.00151236	0.000123936	up	2.36655
CUST_9484_PI426302897	Afun009484	oligosaccharyl transferase	0.00164356	0.000321216	up	2.35879
CUST_392_PI406199788	gb-CYP4J9	cytochrome p450	0.00235604	0.0011842	up	2.35868
CUST_3584_PI426302897	Afun003584	NA	0.00393068	0.00361688	up	2.35762
CUST_12663_PI426302897	Afun012663	AGAP004983-PA [Anopheles gambiae str. PEST]	0.00335664	0.00270249	up	2.35702
CUST_11372_PI406199769	combined_c5774	---NA---	0.00268436	0.00167068	up	2.35295
CUST_11758_PI426302897	Afun011758	testis-specific serine threonine kinase	0.00105169	7.73299e-06	up	2.34935
CUST_5171_PI426302897	Afun005171	AGAP005475-PA [Anopheles gambiae str. PEST]	0.00192232	0.000617887	up	2.34776
CUST_13366_PI406199769	combined_c6844	---NA---	0.0017519	0.000440737	up	2.34216
CUST_14041_PI406199769	combined_c7267	---NA---	0.00302213	0.00215719	up	2.34041
CUST_14377_PI426302897	Afun014377	ribonuclease hi large subunit	0.00184576	0.000536265	up	2.33717
CUST_6921_PI406199798	AGAP011219-RA___3L	AGAP011219-PA [Anopheles gambiae str. PEST]	0.00236495	0.00119727	up	2.33558
CUST_1464_PI426302897	Afun001464	glutamate semialdehyde dehydrogenase	0.00191485	0.00061046	up	2.33458
CUST_12746_PI426302897	Afun012746	AGAP008040-PA [Anopheles gambiae str. PEST]	0.00252762	0.00142311	up	2.33036
CUST_9980_PI426302897	Afun009980	eukaryotic translation initiation factor 4e nuclear import factor 1	0.00371917	0.00322107	up	2.32963
CUST_9187_PI426302897	Afun009187	density-regulated protein	0.00163917	0.000293589	up	2.32864
CUST_8539_PI406199798	AGAP006679-RA___2L		0.00209773	0.000805995	up	2.32258
CUST_7202_PI426302897	Afun007202	cg9915-pa	0.00408482	0.00384883	up	2.32237
CUST_14960_PI426302897	Afun014960	zinc finger protein	0.00160058	0.00019184	up	2.32043
CUST_493_PI426302897	Afun000493	aldehyde oxidase	0.00167735	0.000379695	up	2.32035
CUST_1925_PI426302897	Afun001925	thyroid hormone receptor-associated	0.00165009	0.000353001	up	2.3198
CUST_1043_PI406199769	combined_c530	AGAP010883-PA [Anopheles gambiae str. PEST]	0.00164356	0.000313679	up	2.31926
CUST_10902_PI426302897	Afun010902	trunk	0.0031119	0.00233883	up	2.31895
CUST_14381_PI426302897	Afun014381	zinc finger protein 73	0.00387873	0.00351575	up	2.31534
CUST_10426_PI426302897	Afun010426	isoform a	0.00388219	0.00354232	up	2.31436
CUST_14042_PI406199769	combined_c7267	---NA---	0.00210087	0.000828652	up	2.31159
CUST_13350_PI426302897	Afun013350	three prime repair exonuclease 1	0.00414714	0.00393804	up	2.31044
CUST_7677_PI426302897	Afun007677	protein phosphatase regulatory subunit	0.00211843	0.000882721	up	2.30739
CUST_1256_PI426302897	Afun001256	transcription factor	0.00296563	0.00207937	up	2.30409
CUST_14119_PI406199769	combined_c7314	AGAP006232-PA [Anopheles gambiae str. PEST]	0.00160058	0.000193203	up	2.30391
CUST_15290_PI426302897	Afun015290	gastrula zinc finger protein	0.00234632	0.00116347	up	2.29958
CUST_2288_PI426302897	Afun002288	NA	0.00175405	0.000443029	up	2.29765
CUST_14187_PI426302897	Afun014187	bcl2 adenovirus e1b 19-kda protein-interacting protein	0.00175405	0.00044404	up	2.29722
CUST_8144_PI426302897	Afun008144	phosphatidylethanolamine-binding protein	0.00256596	0.00145904	up	2.29349
CUST_3249_PI406199769	combined_c1641	kda salivary protein	0.00227504	0.0010718	up	2.28534
CUST_5260_PI426302897	Afun005260	NA	0.00186753	0.000562026	up	2.28259
CUST_15715_PI406199769	combined_c8340	sorbitol dehydrogenase	0.00221908	0.00101708	up	2.28095
CUST_853_PI406199769	combined_c433	---NA---	0.00275643	0.00178502	up	2.28062
CUST_9040_PI426302897	Afun009040	cyclin b	0.00248085	0.00137471	up	2.27801
CUST_13802_PI426302897	Afun013802	zinc finger	0.00151236	0.00016175	up	2.27782
CUST_14118_PI406199769	combined_c7314	AGAP006232-PA [Anopheles gambiae str. PEST]	0.00376823	0.00330824	up	2.27739
CUST_12698_PI426302897	Afun012698	wd-repeat protein	0.00399105	0.00372275	up	2.27527
CUST_6509_PI426302897	Afun006509	modifier of mdg4	0.0024669	0.00135365	up	2.27384
CUST_9156_PI426302897	Afun009156	dead box atp-dependent rna helicase	0.00343109	0.00281295	up	2.27227
CUST_8425_PI426302897	Afun008425	AGAP006241-PA [Anopheles gambiae str. PEST]	0.00212668	0.000902949	up	2.26849
CUST_5026_PI426302897	Afun005026	NA	0.00162679	0.0002811	up	2.26687
CUST_1400_PI426302897	Afun001400	histone cluster h4j-like	0.00146815	8.00474e-05	up	2.26301
CUST_15460_PI406199769	combined_c8212	conserved domain protein	0.00324151	0.00251224	up	2.26159
CUST_2248_PI406199769	combined_c1136	---NA---	0.00229478	0.00110521	up	2.26098
CUST_3325_PI426302897	Afun003325	NA	0.00168113	0.000390263	up	2.25698
CUST_14652_PI406199769	combined_c7710	---NA---	0.00373734	0.00326625	up	2.25633
CUST_5887_PI426302897	Afun005887	serine protease nudel	0.0031125	0.00234517	up	2.25557
CUST_8295_PI426302897	Afun008295	AGAP004293-PA [Anopheles gambiae str. PEST]	0.00258755	0.00151394	up	2.25405
CUST_8773_PI406199769	combined_c4443	protein spitz-like	0.00165009	0.000344906	up	2.25355
CUST_11721_PI426302897	Afun011721	AGAP010013-PA [Anopheles gambiae str. PEST]	0.00330546	0.00261784	up	2.2508
CUST_7894_PI426302897	Afun007894	trypsin delta gamma	0.00217749	0.000969685	up	2.24991
CUST_14146_PI426302897	Afun014146	mitogen-activated protein kinase kinase kinase 6	0.00423155	0.00409376	up	2.24964
CUST_2332_PI406199769	combined_c1179	---NA---	0.00272493	0.001736	up	2.24326
CUST_10648_PI426302897	Afun010648	succinyl-coa:3-ketoacid-coenzyme a transferase	0.00206165	0.000738751	up	2.24314
CUST_11467_PI426302897	Afun011467	modifier of mdg4	0.00372021	0.00322783	up	2.24276
CUST_3508_PI426302897	Afun003508	NA	0.00266146	0.00163255	up	2.24264
CUST_8692_PI406199769	combined_c4401	---NA---	0.00184576	0.000539963	up	2.23777
CUST_14208_PI406199769	combined_c7393	---NA---	0.00160058	0.000189361	up	2.23683
CUST_12535_PI406199769	combined_c6390	---NA---	0.00216589	0.000953295	up	2.2343
CUST_11844_PI426302897	Afun011844	set domain binding factor cg6939- isoform b isoform 1	0.00195432	0.00063228	up	2.23316
CUST_4_PI406199772	EE590184.1	---NA---	0.0026833	0.0016623	up	2.23113
CUST_12836_PI426302897	Afun012836	isoform a	0.00166326	0.000361512	up	2.23073
CUST_14004_PI406199769	combined_c7246	---NA---	0.00414217	0.00393114	up	2.23028
CUST_371_PI406199769	combined_c1879	---NA---	0.00151236	0.000150825	up	2.22749
CUST_10847_PI426302897	Afun010847	cg1675-pa isoform 1	0.0031119	0.00233861	up	2.21851
CUST_7837_PI426302897	Afun007837	ribonuclease h1	0.00234766	0.0011689	up	2.2185
CUST_10991_PI426302897	Afun010991	receptor protein tyrosine kinase	0.00165009	0.000328312	up	2.21782
CUST_4199_PI406199769	combined_c2125	---NA---	0.00285121	0.00193592	up	2.21514
CUST_12181_PI406199769	combined_c6200	---NA---	0.00125201	1.5228e-05	up	2.21032
CUST_11035_PI406199769	combined_c5602	---NA---	0.00406571	0.00382014	up	2.20909
CUST_11818_PI426302897	Afun011818	mof protein	0.00155058	0.000171352	up	2.20898
CUST_10739_PI426302897	Afun010739	AGAP007959-PA [Anopheles gambiae str. PEST]	0.00348196	0.00288578	up	2.20721
CUST_5771_PI426302897	Afun005771	isoform a	0.00214313	0.000924273	up	2.20285
CUST_8693_PI406199769	combined_c4401	---NA---	0.00383026	0.0034239	up	2.20198
CUST_13669_PI426302897	Afun013669	dna repair protein	0.00383282	0.00343424	up	2.20139
CUST_4372_PI406199769	combined_c2212	---NA---	0.00234886	0.00117411	up	2.20041
CUST_15195_PI426302897	Afun015195	serine protease nudel	0.00189065	0.000592027	up	2.19648
CUST_3280_PI426302897	Afun003280	kinesin eg-5	0.00179856	0.000489759	up	2.18962
CUST_13388_PI426302897	Afun013388	AGAP007003-PA [Anopheles gambiae str. PEST]	0.00165009	0.00035294	up	2.18701
CUST_10884_PI426302897	Afun010884	dna-binding protein smubp-2	0.00198043	0.000659787	up	2.18567
CUST_11228_PI406199769	combined_c5701	---NA---	0.00426661	0.0041456	up	2.18475
CUST_1509_PI406199769	combined_c763	hypothetical protein EAG_06933 [Camponotus floridanus]	0.00416499	0.00398149	up	2.18461
CUST_12087_PI426302897	Afun012087	nuclear rna export factor 2	0.00219036	0.000991644	up	2.18434
CUST_1309_PI426302897	Afun001309	dna-binding protein smubp-2	0.00171764	0.000415578	up	2.18405
CUST_5911_PI406199769	combined_c2990	---NA---	0.00306749	0.00226678	up	2.18345
CUST_1395_PI406199798	AGAP001520-RA___2R	phosphatase 1 binding protein	0.00436008	0.0043057	up	2.18116
CUST_11363_PI426302897	Afun011363	ripl_drome ame: full=rilp-like protein homolog	0.00178701	0.00048054	up	2.17997
CUST_2496_PI426302897	Afun002496	NA	0.00260451	0.00153617	up	2.17834
CUST_849_PI426302897	Afun000849	slit-robo rho gtpase activating protein	0.00427489	0.00416025	up	2.17808
CUST_3120_PI426302897	Afun003120	mitogen-activated protein kinase kinase kinase 7	0.002188	0.000985981	up	2.17312
CUST_9896_PI406199769	combined_c5015	---NA---	0.00394519	0.00364177	up	2.16975
CUST_8442_PI426302897	Afun008442	ubiquitin-conjugating enzyme	0.00144744	6.51124e-05	up	2.16721
CUST_11850_PI426302897	Afun011850	AGAP006606-PA [Anopheles gambiae str. PEST]	0.00189065	0.000587665	up	2.16518
CUST_4120_PI426302897	Afun004120	NA	0.00270608	0.00171473	up	2.16507
CUST_307_PI406199772	EE589895.1	---NA---	0.00200267	0.000678581	up	2.16483
CUST_3270_PI406199769	combined_c1652	---NA---	0.00160058	0.000235065	up	2.1646
CUST_10254_PI426302897	Afun010254	wilms tumor 1 associated protein	0.0036367	0.00310572	up	2.16347
CUST_11216_PI426302897	Afun011216	AGAP000176-PA [Anopheles gambiae str. PEST]	0.00222676	0.00102333	up	2.16032
CUST_11502_PI426302897	Afun011502	inhibitor of bruton tyrosine kinase	0.00151236	0.000152936	up	2.16012
CUST_11855_PI426302897	Afun011855	lon peptidase n-terminal domain and ring finger 1	0.00161135	0.000259935	up	2.16005
CUST_13751_PI426302897	Afun013751	nucleoside diphosphate	0.00214949	0.000934755	up	2.15805
CUST_5054_PI426302897	Afun005054	anaphase-promoting complex subunit 2	0.0034285	0.00280727	up	2.15747
CUST_2465_PI426302897	Afun002465	isoform b	0.00160058	0.000227066	up	2.15689
CUST_13692_PI426302897	Afun013692	AGAP005019-PA [Anopheles gambiae str. PEST]	0.00171764	0.000421794	up	2.15488
CUST_599_PI426302897	Afun000599	AGAP007965-PA [Anopheles gambiae str. PEST]	0.00163758	0.000285544	up	2.15406
CUST_11097_PI426302897	Afun011097	hypothetical protein AaeL_AAEL011581 [Aedes aegypti]	0.00151236	0.00014388	up	2.15373
CUST_8777_PI406199769	combined_c4445	---NA---	0.00436816	0.00431998	up	2.1533
CUST_2077_PI426302897	Afun002077	dna-directed rna polymerase iii subunit d	0.00318268	0.0024288	up	2.15203
CUST_1439_PI426302897	Afun001439	AGAP000489-PA [Anopheles gambiae str. PEST]	0.00256739	0.00147065	up	2.14769
CUST_12593_PI426302897	Afun012593	gamma-tubulin complex component 3	0.0021145	0.000857791	up	2.14751
CUST_13371_PI406199769	combined_c6846	---NA---	0.00281007	0.00187879	up	2.14689
CUST_10981_PI406199769	combined_c5574	---NA---	0.00209773	0.000822227	up	2.14643
CUST_10472_PI426302897	Afun010472	cullin [Aedes aegypti]	0.00237066	0.00120719	up	2.14457
CUST_10729_PI426302897	Afun010729	AGAP007718-PA [Anopheles gambiae str. PEST]	0.00302902	0.00220495	up	2.14453
CUST_13782_PI426302897	Afun013782	udp-n-acetylglucosamine transferase subunit alg14	0.00248085	0.00137262	up	2.14425
CUST_13846_PI426302897	Afun013846	tpa_inf: alsin	0.00273636	0.00174722	up	2.14358
CUST_12309_PI426302897	Afun012309	adp-ribosylation factor-binding protein	0.0027923	0.00182878	up	2.14135
CUST_14851_PI426302897	Afun014851	aspartyl-trna synthetase	0.00160058	0.000226484	up	2.13922
CUST_12251_PI426302897	Afun012251	pseudouridylate synthase	0.00160058	0.000194967	up	2.13581
CUST_7562_PI426302897	Afun007562	isoform a	0.00217599	0.000963423	up	2.13464
CUST_8059_PI426302897	Afun008059	low-density lipoprotein receptor	0.00353581	0.00296073	up	2.13372
CUST_269_PI426302897	Afun000269	NA	0.0030284	0.00219322	up	2.13187
CUST_8317_PI406199769	combined_c4211	hypothetical protein LOAG_05505 [Loa loa]	0.00206165	0.000746619	up	2.13177
CUST_8316_PI406199769	combined_c4211	hypothetical protein LOAG_05505 [Loa loa]	0.00197168	0.000649288	up	2.13084
CUST_6284_PI426302897	Afun006284	gastrula zinc finger protein	0.0033586	0.00270946	up	2.12799
CUST_8772_PI406199769	combined_c4443	protein spitz-like	0.00167624	0.000378371	up	2.12702
CUST_3358_PI426302897	Afun003358	NA	0.00384369	0.00345003	up	2.1258
CUST_11229_PI406199769	combined_c5701	---NA---	0.00384369	0.00344913	up	2.12364
CUST_11262_PI426302897	Afun011262	zinc finger protein 43	0.00327652	0.00258438	up	2.12305
CUST_3867_PI426302897	Afun003867	mael_aedae ame: full=protein maelstrom homolog	0.00203036	0.00069921	up	2.12227
CUST_1006_PI426302897	Afun001006	NA	0.00160058	0.000207848	up	2.12189
CUST_7691_PI406199769	combined_c3892	pftaire-interacting factor 1a	0.00264555	0.00160472	up	2.12147
CUST_9507_PI426302897	Afun009507	AGAP008118-PA [Anopheles gambiae str. PEST]	0.00258213	0.00150444	up	2.12021
CUST_8871_PI426302897	Afun008871	nucleolar transcription factor 1	0.00436276	0.00431235	up	2.11945
CUST_12211_PI426302897	Afun012211	AGAP011364-PA [Anopheles gambiae str. PEST]	0.00258213	0.00150568	up	2.11929
CUST_9319_PI426302897	Afun009319	rna-binding protein pno1	0.00344704	0.00283331	up	2.1188
CUST_4400_PI426302897	Afun004400	NA	0.00151236	0.000106737	up	2.11871
CUST_13521_PI426302897	Afun013521	tpa_inf: hdc05827	0.00285121	0.00193431	up	2.11629
CUST_10225_PI426302897	Afun010225	isoform e	0.00426165	0.00413407	up	2.1142
CUST_7785_PI426302897	Afun007785	GA10609 [Drosophila pseudoobscura pseudoobscura]	0.00209773	0.000824229	up	2.11405
CUST_8241_PI406199769	combined_c4173	glycoprotein 93	0.00347524	0.00287109	up	2.1121
CUST_647_PI426302897	Afun000647	NA	0.00327652	0.00258014	up	2.11045
CUST_12192_PI426302897	Afun012192	yellow protein precursor	0.00292295	0.00202591	up	2.11023
CUST_15436_PI406199769	combined_c8200	---NA---	0.00369648	0.00318798	up	2.10979
CUST_15307_PI426302897	Afun015307	AGAP005474-PA [Anopheles gambiae str. PEST]	0.00327048	0.00256451	up	2.1035
CUST_11414_PI426302897	Afun011414	pol polyprotein isoform 2	0.00161135	0.000254978	up	2.10309
CUST_726_PI406199769	combined_c365	40s ribosomal protein sa	0.00403475	0.00378046	up	2.10245
CUST_1302_PI406199769	combined_c660	vacuolar h	0.00302057	0.0021464	up	2.10075
CUST_12740_PI426302897	Afun012740	gpcr class b orphan receptor 2 (agap009661-pa)	0.0028022	0.00186295	up	2.09874
CUST_12831_PI426302897	Afun012831	suppressor of ty3	0.00143352	5.34558e-05	up	2.09857
CUST_13093_PI426302897	Afun013093	cytoplasmic polyadenylation element binding protein	0.00368347	0.00317081	up	2.09788
CUST_8354_PI426302897	Afun008354	glutathione transferase (agap004382-pa)	0.00151236	0.000135249	up	2.09634
CUST_11297_PI426302897	Afun011297	zinc finger protein 383	0.00144744	6.59734e-05	up	2.09546
CUST_8195_PI406199769	combined_c4149	leucine rich protein	0.00428512	0.00417781	up	2.09324
CUST_8602_PI426302897	Afun008602	cdc2l5 [Culex quinquefasciatus]	0.00248085	0.00137588	up	2.09165
CUST_14850_PI426302897	Afun014850	adenosine deaminase	0.00181863	0.000500202	up	2.09022
CUST_14886_PI426302897	Afun014886	anopheles gambiae pest agap012834-pa	0.00399013	0.0037177	up	2.08865
CUST_9568_PI426302897	Afun009568	pre-mrna-splicing factor isy1	0.00347646	0.00287392	up	2.08832
CUST_11935_PI426302897	Afun011935	glucosamine-6-phosphate isomerase	0.00131565	3.74056e-05	up	2.08803
CUST_10853_PI426302897	Afun010853	cpg binding protein	0.00237323	0.0012103	up	2.08773
CUST_15330_PI426302897	Afun015330	protein o-fucosyltransferase 1	0.00131565	4.02532e-05	up	2.08743
CUST_6993_PI426302897	Afun006993	AGAP001226-PA [Anopheles gambiae str. PEST]	0.00302057	0.00214645	up	2.08695
CUST_12101_PI406199769	combined_c6160	---NA---	0.00427489	0.00416038	up	2.08079
CUST_11220_PI426302897	Afun011220	atp-dependent rna helicase	0.00240063	0.00126336	up	2.07896
CUST_13712_PI426302897	Afun013712	potassium-dependent sodium-calcium	0.00233888	0.00115699	up	2.07648
CUST_14680_PI426302897	Afun014680	dna cross-link repair 1a protein	0.00232274	0.00114307	up	2.07641
CUST_15134_PI426302897	Afun015134	mitotic and dna damage checkpoint protein hus1	0.00299393	0.00211493	up	2.07084
CUST_5258_PI406199769	combined_c2663	---NA---	0.00379712	0.00335901	up	2.07001
CUST_7838_PI406199769	combined_c3968	huntingtin interacting protein	0.00238508	0.00123203	up	2.06963
CUST_9966_PI426302897	Afun009966	rna-binding protein	0.00171764	0.000417507	up	2.06804
CUST_13182_PI426302897	Afun013182	u533_drome ame: full=upf0533 protein cg4953	0.00209773	0.000824189	up	2.06723
CUST_13970_PI426302897	Afun013970	anopheles gambiae pest agap012722-pa	0.00209496	0.000800008	up	2.06486
CUST_2305_PI406199772	CD578250.1	---NA---	0.00270875	0.00172285	up	2.06439
CUST_2980_PI406199769	combined_c1502	---NA---	0.00303722	0.0022157	up	2.06386
CUST_7918_PI426302897	Afun007918	dna polymerase v	0.00266475	0.00163856	up	2.06289
CUST_11657_PI426302897	Afun011657	AGAP003287-PA [Anopheles gambiae str. PEST]	0.0028022	0.00185238	up	2.0599
CUST_14209_PI406199769	combined_c7393	---NA---	0.00361151	0.0030823	up	2.05979
CUST_5697_PI426302897	Afun005697	NA	0.00207537	0.000776085	up	2.05931
CUST_11926_PI426302897	Afun011926	mael_aedae ame: full=protein maelstrom homolog	0.00105169	6.01212e-06	up	2.05782
CUST_3954_PI406199772	CD577395.1	---NA---	0.00290355	0.00200534	up	2.05725
CUST_12906_PI426302897	Afun012906	gpcr class d orphan receptor 1 (agap011090-pa)	0.00258213	0.00150173	up	2.05491
CUST_8431_PI426302897	Afun008431	sphingosine kinase b	0.00310054	0.00232052	up	2.05442
CUST_3507_PI426302897	Afun003507	NA	0.00261739	0.00156301	up	2.05045
CUST_1142_PI426302897	Afun001142	programmed cell death protein 11 (pre-rrna processing protein rrp5)	0.00151236	0.000119668	up	2.04898
CUST_3469_PI426302897	Afun003469	tpa: mod -v12	0.00171764	0.000420736	up	2.04739
CUST_14418_PI426302897	Afun014418	AGAP009656-PA [Anopheles gambiae str. PEST]	0.00151236	0.00011527	up	2.04634
CUST_6778_PI426302897	Afun006778	NA	0.00376613	0.00329932	up	2.04621
CUST_11697_PI426302897	Afun011697	chymotrypsin bii	0.00227621	0.00107978	up	2.04354
CUST_11902_PI426302897	Afun011902	AGAP001626-PA [Anopheles gambiae str. PEST]	0.00209773	0.000814444	up	2.04285
CUST_14143_PI426302897	Afun014143	adenylate cyclase type 2	0.00399823	0.00373364	up	2.04251
CUST_3461_PI426302897	Afun003461	NA	0.00264666	0.0016081	up	2.04159
CUST_10686_PI406199769	combined_c5416	---NA---	0.00131565	4.20333e-05	up	2.04035
CUST_11930_PI426302897	Afun011930	mrna transport regulator 3	0.00226486	0.00106011	up	2.04001
CUST_13440_PI426302897	Afun013440	zinc finger protein 1	0.00367415	0.00316085	up	2.03847
CUST_150_PI406199769	combined_c76	hypothetical conserved protein	0.00346062	0.00285538	up	2.03795
CUST_14134_PI426302897	Afun014134	AGAP003811-PA [Anopheles gambiae str. PEST]	0.00214313	0.000923112	up	2.03541
CUST_12570_PI426302897	Afun012570	histone acetyltransferase tip60	0.00211843	0.000891303	up	2.03272
CUST_9523_PI426302897	Afun009523	dihydrolipoamide branched chain transacylase e2	0.00374503	0.0032769	up	2.03228
CUST_3453_PI426302897	Afun003453	anopheles gambiae pest agap012715-pa	0.00185456	0.000550328	up	2.02995
CUST_12744_PI406199769	combined_c6505	---NA---	0.00207815	0.000780935	up	2.02972
CUST_6322_PI406199798	AGAP009369-RA___3R	anopheles gambiae pest agap012706-pa	0.00217308	0.0009594	up	2.02846
CUST_708_PI426302897	Afun000708	hypothetical protein AaeL_AAEL002498 [Aedes aegypti]	0.00226754	0.0010635	up	2.02493
CUST_10632_PI426302897	Afun010632	AGAP007363-PA [Anopheles gambiae str. PEST]	0.00295855	0.00206819	up	2.02324
CUST_12214_PI406199769	combined_c6216	---NA---	0.00236154	0.00118821	up	2.02079
CUST_9681_PI426302897	Afun009681	arginine n-methyltransferase 7	0.00256739	0.00146853	up	2.01902
CUST_15389_PI426302897	Afun015389	tyrosyl-trna synthetase (agap000012-pa)	0.0024669	0.00135783	up	2.01655
CUST_14974_PI426302897	Afun014974	AGAP007591-PA [Anopheles gambiae str. PEST]	0.00178701	0.000477054	up	2.0155
CUST_11759_PI426302897	Afun011759	s-phase kinase-associated protein 2	0.00107172	8.44315e-06	up	2.01536
CUST_10209_PI406199798	AGAP009487-RA___3R	nik and ikk binding protein	0.00340182	0.00277648	up	2.01443
CUST_12998_PI426302897	Afun012998	endonuclease iii	0.00166238	0.000357098	up	2.01293
CUST_12464_PI426302897	Afun012464	ndc1_drops ame: full=nucleoporin ndc1	0.00131565	4.08147e-05	up	2.01242
CUST_8595_PI426302897	Afun008595	centaurin alpha	0.00163917	0.000304713	up	2.01215
CUST_13718_PI426302897	Afun013718	zinc finger protein 671	0.00168113	0.000382081	up	2.01165
CUST_12534_PI406199769	combined_c6390	---NA---	0.0022369	0.00103151	up	2.01157
CUST_13909_PI426302897	Afun013909	hypothetical protein AaeL_AAEL004136 [Aedes aegypti]	0.00258201	0.00149346	up	2.01127
CUST_14125_PI426302897	Afun014125	pax neighbour protein	0.0022921	0.00110016	up	2.00969
CUST_2398_PI406199772	CD578202.1	AGAP009146-PA [Anopheles gambiae str. PEST]	0.00256739	0.00146873	up	2.00757
CUST_3035_PI406199798	AGAP002649-RA___2R	AGAP002649-PA [Anopheles gambiae str. PEST]	0.0028022	0.00184537	up	2.00686
CUST_13502_PI426302897	Afun013502	sarcoplasmic calcium-binding isoform a	0.0042176	0.00406879	up	2.00477
CUST_6638_PI406199798	AGAP007641-RA___2L	AGAP007641-PA [Anopheles gambiae str. PEST]	0.00439265	0.00435805	up	2.00474
CUST_4581_PI426302897	Afun004581	NA	0.00372675	0.00324175	up	2.00437
CUST_1416_PI406199772	EE589728.1	---NA---	0.00315718	0.00239059	up	2.0033
CUST_7235_PI426302897	Afun007235	60s ribosomal protein l17	0.00384755	0.00346158	up	2.00322
CUST_11188_PI406199798	AGAP009221-RA_SERINE	serpin 5 inhibitory serine protease inhibitor	0.00231373	0.00113595	up	2.00209
CUST_2306_PI406199772	CD578250.1	---NA---	0.00160058	0.000203614	up	2.00143
CUST_4117_PI426302897	Afun004117	anopheles gambiae pest agap012450-pa	0.00351559	0.00292658	up	2.00128
CUST_3475_PI406199769	combined_c1755	---NA---	0.00388879	0.00355383	up	2.00043
CUST_7336_PI406199769	combined_c3714	---NA---	0.0031805	0.00242212	down	2.00703
CUST_5049_PI406199772	BU038917.1	mitochondrial cytochrome c oxidase subunit 5b isoform 1	0.00261275	0.00155201	down	2.00732
CUST_4151_PI406199772	CD577291.1	---NA---	0.00164356	0.000319605	down	2.00768
CUST_6294_PI406199769	combined_c3183	isoform a	0.00183626	0.000526116	down	2.00802
CUST_1801_PI406199769	combined_c909	---NA---	0.00286312	0.00196039	down	2.0095
CUST_5484_PI406199769	combined_c2776	---NA---	0.00388219	0.00353364	down	2.01027
CUST_4114_PI406199772	CD577310.1	actin	0.00178701	0.000462336	down	2.01166
CUST_8607_PI426302897	Afun008607	deoxyribonuclease i	0.00131565	3.18559e-05	down	2.01249
CUST_11417_PI426302897	Afun011417	ank-like protein	0.00365553	0.00313507	down	2.0125
CUST_4149_PI406199769	combined_c2100	---NA---	0.00206165	0.000756794	down	2.01436
CUST_13376_PI426302897	Afun013376	karl cg4139- isoform a	0.00261112	0.00154469	down	2.01778
CUST_7799_PI406199769	combined_c3948	---NA---	0.00372892	0.00324964	down	2.02095
CUST_1246_PI426302897	Afun001246	AGAP001606-PA [Anopheles gambiae str. PEST]	0.00433648	0.00425221	down	2.02223
CUST_8964_PI426302897	Afun008964	isoform o	0.00290355	0.00200475	down	2.02354
CUST_10030_PI426302897	Afun010030	mitochondrial uncoupling protein	0.00248225	0.00138844	down	2.02623
CUST_614_PI406199772	EE589598.1	gvag protein precursor	0.00394052	0.00363422	down	2.03252
CUST_683_PI406199769	combined_c344	myosin heavy nonmuscle or smooth muscle	0.00161135	0.000262339	down	2.03289
CUST_5549_PI406199769	combined_c2808	---NA---	0.00160058	0.000189605	down	2.0329
CUST_14548_PI426302897	Afun014548	lck_aedae ame: full=leucokinins contains: ame: full=leucokinin-1 contains: ame: full=leucokinin-3 contains: ame: full=leucokinin-2 flags: precursor	0.00160058	0.000224055	down	2.03319
CUST_8608_PI406199769	combined_c4359	---NA---	0.00444738	0.00443948	down	2.03361
CUST_8868_PI426302897	Afun008868	fatty acyl- reductase 1	0.00198043	0.000665068	down	2.03392
CUST_14943_PI426302897	Afun014943	tenascin isoform g	0.00409635	0.00386729	down	2.03455
CUST_13977_PI426302897	Afun013977	isoform a	0.00327788	0.00258925	down	2.0369
CUST_2961_PI406199769	combined_c1492	isoform c	0.00297625	0.0020915	down	2.03895
CUST_14077_PI426302897	Afun014077	conserved hypothetical protein [Culex quinquefasciatus]	0.00239289	0.00125281	down	2.03918
CUST_9899_PI426302897	Afun009899	cg3967 cg3967-pc	0.00345808	0.00284707	down	2.03962
CUST_14513_PI406199769	combined_c7600	---NA---	0.00213469	0.000910069	down	2.04181
CUST_593_PI426302897	Afun000593	atp-dependent clp protease atp-binding subunit clpx	0.00394879	0.00365636	down	2.04327
CUST_14090_PI426302897	Afun014090	calcium-activated potassium channel alpha chain	0.00228607	0.00109501	down	2.04639
CUST_6984_PI406199769	combined_c3534	---NA---	0.00285121	0.00193625	down	2.04782
CUST_7377_PI426302897	Afun007377	trehalose-6-phosphate synthase 1	0.0030284	0.00219277	down	2.04821
CUST_3208_PI406199769	combined_c1620	---NA---	0.0024609	0.00133913	down	2.0483
CUST_560_PI406199769	combined_c282	nadh dehydrogenase	0.00160058	0.0002201	down	2.04925
CUST_15468_PI406199769	combined_c8216	---NA---	0.0028022	0.00186958	down	2.05163
CUST_2218_PI406199772	CD578295.1	nadh-ubiquinone oxidoreductase 39 kda subunit	0.00186317	0.00055857	down	2.05276
CUST_8661_PI426302897	Afun008661	fmrfamide (agap005518-pa)	0.00431488	0.00422649	down	2.05313
CUST_5398_PI406199798	AGAP005558-RA___2L	mitochondrial processing peptidase beta subunit	0.00325847	0.00254482	down	2.0542
CUST_10037_PI426302897	Afun010037	uridine phosphorylase	0.00256739	0.00147255	down	2.05806
CUST_10577_PI426302897	Afun010577	hemicentin 1	0.00171135	0.000410625	down	2.05918
CUST_10649_PI406199769	combined_c5396	serpin 5 inhibitory serine protease inhibitor	0.003319	0.00264541	down	2.05943
CUST_644_PI406199769	combined_c324	glucose dehydrogenase	0.00319516	0.00244253	down	2.06449
CUST_5394_PI406199769	combined_c2731	---NA---	0.0033909	0.00276032	down	2.06459
CUST_11210_PI426302897	Afun011210	cationic amino acid transporter	0.00309289	0.00230992	down	2.06584
CUST_663_PI406199772	EE589552.1	gsg6 salivary protein	0.002978	0.00209743	down	2.0665
CUST_1494_PI426302897	Afun001494	NA	0.00131565	3.21202e-05	down	2.0681
CUST_15263_PI426302897	Afun015263	AGAP004717-PA [Anopheles gambiae str. PEST]	0.00365862	0.0031398	down	2.06859
CUST_15708_PI406199769	combined_c8336	glucosyl glucuronosyl transferases	0.00209773	0.000807243	down	2.06869
CUST_7417_PI426302897	Afun007417	acyl carrier protein	0.00197168	0.000648075	down	2.071
CUST_6704_PI406199769	combined_c3390	apolipoprotein d	0.00384562	0.0034558	down	2.07186
CUST_9938_PI426302897	Afun009938	sphingomyelin phosphodiesterase	0.00165009	0.00033964	down	2.07252
CUST_7853_PI426302897	Afun007853	serpin 11 non-inhibitory serine protease inhibitor	0.00439854	0.00437082	down	2.07673
CUST_15271_PI426302897	Afun015271	sidestep protein	0.00392511	0.00360764	down	2.07743
CUST_13123_PI406199769	combined_c6709	---NA---	0.00317362	0.00241321	down	2.07881
CUST_1655_PI426302897	Afun001655	regulating synaptic membrane exocytosis protein	0.00131565	4.16911e-05	down	2.0796
CUST_15285_PI426302897	Afun015285	atrial natriuretic peptide receptor	0.00358481	0.00302374	down	2.08229
CUST_5731_PI426302897	Afun005731	50-kda dystrophin-associated glycoprotein	0.00267924	0.0016506	down	2.08513
CUST_3642_PI406199769	combined_c184	cytochrome c oxidase subunit i	0.00324696	0.00252499	down	2.09062
CUST_5548_PI406199769	combined_c2808	---NA---	0.0030284	0.00220216	down	2.09186
CUST_6496_PI426302897	Afun006496	NA	0.00238508	0.00122838	down	2.09302
CUST_9149_PI426302897	Afun009149	atp-dependent clp protease atp-binding subunit clpx	0.00160058	0.000241828	down	2.09318
CUST_978_PI406199772	EE589256.1	gsg7 salivary protein	0.00309149	0.00230725	down	2.0941
CUST_9076_PI406199769	combined_c4598	ubiquinol-cytochrome c reductase iron-sulfur subunit	0.00231373	0.00113684	down	2.09434
CUST_3899_PI426302897	Afun003899	ca- isoform c	0.00253978	0.0014358	down	2.09777
CUST_14599_PI426302897	Afun014599	AGAP004970-PA [Anopheles gambiae str. PEST]	0.00201852	0.000693336	down	2.10028
CUST_1534_PI426302897	Afun001534	synaptic vesicle protein	0.00423921	0.0041034	down	2.10032
CUST_14978_PI426302897	Afun014978	glucosyl glucuronosyl transferases	0.00231047	0.0011216	down	2.1015
CUST_11269_PI426302897	Afun011269	AGAP007250-PC [Anopheles gambiae str. PEST]	0.00167624	0.000371848	down	2.10233
CUST_515_PI406199788	gb-Cytochrome_c	cytochrome c	0.00198043	0.00066591	down	2.10239
CUST_11171_PI426302897	Afun011171	epithelial membrane protein	0.00238508	0.00123561	down	2.10326
CUST_15450_PI426302897	Afun015450	phospholysine phosphohistidine inorganic pyrophosphate phosphatase	0.00228197	0.00108705	down	2.10342
CUST_8908_PI426302897	Afun008908	AGAP008056-PA [Anopheles gambiae str. PEST]	0.00230206	0.00111234	down	2.10571
CUST_14159_PI426302897	Afun014159	tartan	0.00350209	0.00290983	down	2.10719
CUST_2137_PI406199769	combined_c1079	AGAP009129-PA [Anopheles gambiae str. PEST]	0.0031078	0.00232994	down	2.10759
CUST_12724_PI426302897	Afun012724	breast cancer anti-estrogen resistance	0.00197058	0.000641681	down	2.10765
CUST_5485_PI406199769	combined_c2776	---NA---	0.00361109	0.0030646	down	2.10808
CUST_7581_PI426302897	Afun007581	hypothetical protein AaeL_AAEL010956 [Aedes aegypti]	0.00218618	0.000980699	down	2.10836
CUST_4899_PI406199772	BU038997.1	mitochondrial cytochrome c oxidase subunit 7c	0.00384562	0.00345581	down	2.11143
CUST_15870_PI406199769	combined_c8418	---NA---	0.0028022	0.00184606	down	2.112
CUST_11032_PI406199769	combined_c5601	gamma-aminobutyric acid receptor-associated protein	0.00261739	0.00156115	down	2.11247
CUST_1393_PI426302897	Afun001393	NA	0.0032078	0.00246819	down	2.11328
CUST_4351_PI426302897	Afun004351	laminin alpha- 2 chain	0.00302213	0.00214984	down	2.11461
CUST_3994_PI406199772	CD577373.1	cytochrome oxidase subunit i	0.00387873	0.00352327	down	2.11589
CUST_2877_PI406199772	CD577961.1	nadh dehydrogenase	0.00238508	0.00123601	down	2.11757
CUST_7337_PI426302897	Afun007337	hypothetical protein AaeL_AAEL002776 [Aedes aegypti]	0.00309149	0.00230676	down	2.11787
CUST_15256_PI406199769	combined_c8106	---NA---	0.00282258	0.0018916	down	2.11901
CUST_1664_PI406199769	combined_c841	pdz domain protein	0.00345485	0.00284154	down	2.11947
CUST_11340_PI426302897	Afun011340	atp-binding cassette transporter	0.0030284	0.00218148	down	2.11948
CUST_11336_PI406199769	combined_c5756	alpha- sarcomeric	0.00335549	0.00269462	down	2.12195
CUST_2844_PI406199769	combined_c1434	hexamerin 2 beta	0.00404883	0.00380003	down	2.12235
CUST_6673_PI406199798	AGAP007593-RB___2L	glycerol-3-phosphate dehydrogenase	0.00161135	0.000259642	down	2.1254
CUST_7728_PI426302897	Afun007728	hypothetical conserved protein	0.00283958	0.00191982	down	2.12573
CUST_1218_PI426302897	Afun001218	NA	0.00389651	0.00356825	down	2.12737
CUST_9101_PI426302897	Afun009101	annexin x	0.00184576	0.000539682	down	2.12752
CUST_7380_PI406199769	combined_c3736	---NA---	0.00179856	0.00048653	down	2.12998
CUST_8977_PI426302897	Afun008977	diacylglycerol kinase	0.00169072	0.000401781	down	2.13192
CUST_561_PI426302897	Afun000561	integrin alpha-ps2	0.00199857	0.000675986	down	2.1327
CUST_9772_PI426302897	Afun009772	endophilin a	0.00161135	0.000257041	down	2.133
CUST_557_PI426302897	Afun000557	NA	0.00223965	0.00103631	down	2.13743
CUST_669_PI426302897	Afun000669	AGAP010730-PA [Anopheles gambiae str. PEST]	0.00144744	6.94942e-05	down	2.13774
CUST_5286_PI406199769	combined_c2677	---NA---	0.00320896	0.00247077	down	2.13938
CUST_11289_PI426302897	Afun011289	serrate protein	0.00248225	0.00137939	down	2.13982
CUST_2878_PI406199772	CD577961.1	nadh dehydrogenase	0.00211843	0.000897885	down	2.14039
CUST_10208_PI406199769	combined_c5172	---NA---	0.00151236	0.000101931	down	2.14531
CUST_7896_PI426302897	Afun007896	mitochondrial ribosomal	0.00151236	0.000114706	down	2.14599
CUST_9788_PI426302897	Afun009788	hypothetical protein AaeL_AAEL000519 [Aedes aegypti]	0.00179311	0.000483122	down	2.1462
CUST_12584_PI406199769	combined_c6419	---NA---	0.00245948	0.00133383	down	2.15291
CUST_1478_PI426302897	Afun001478	NA	0.00163917	0.000288341	down	2.15864
CUST_8569_PI426302897	Afun008569	nadh-ubiquinone oxidoreductase b8 subunit	0.00346062	0.00285456	down	2.16204
CUST_11109_PI426302897	Afun011109	isoform b	0.00268756	0.00168255	down	2.16294
CUST_6050_PI406199769	combined_c3061	sodium calcium exchanger 1	0.00266146	0.00163406	down	2.16445
CUST_3822_PI406199772	CD577466.1	mitochondrial cytochrome c oxidase subunit 7c	0.00261739	0.00156293	down	2.16595
CUST_3102_PI426302897	Afun003102	NA	0.00203036	0.000703235	down	2.16727
CUST_3714_PI406199772	CD577526.1	kda midgut protein	0.00389651	0.00356907	down	2.16899
CUST_7955_PI426302897	Afun007955	amino acid transporter	0.00211843	0.000880915	down	2.16962
CUST_3264_PI426302897	Afun003264	NA	0.00297221	0.0020871	down	2.17005
CUST_8767_PI426302897	Afun008767	ubiquitin-conjugating enzyme rad6	0.00306517	0.00225935	down	2.17008
CUST_9252_PI426302897	Afun009252	hypothetical conserved protein	0.00264382	0.00159407	down	2.17155
CUST_12223_PI426302897	Afun012223	secreted protein	0.00151236	0.000150503	down	2.17258
CUST_1354_PI406199772	EE589799.1	venom allergen	0.00245464	0.00132715	down	2.17342
CUST_8042_PI406199769	combined_c4072	---NA---	0.00300343	0.00212352	down	2.17492
CUST_12915_PI426302897	Afun012915	AGAP008924-PA [Anopheles gambiae str. PEST]	0.00211843	0.000893252	down	2.17575
CUST_14018_PI426302897	Afun014018	venom allergen	0.00360268	0.00304638	down	2.17589
CUST_1665_PI406199769	combined_c841	pdz domain protein	0.00306517	0.00225519	down	2.17596
CUST_12768_PI406199769	combined_c6517	---NA---	0.00201194	0.000688964	down	2.17815
CUST_9889_PI426302897	Afun009889	l-lactate dehydrogenase	0.00302213	0.00216081	down	2.1791
CUST_12635_PI426302897	Afun012635	isoform c	0.0021145	0.000865082	down	2.18377
CUST_3438_PI426302897	Afun003438	sifamide isoform a	0.00211843	0.000897502	down	2.18406
CUST_2586_PI406199769	combined_c1305	isoform b	0.00248225	0.00138677	down	2.18619
CUST_8145_PI406199769	combined_c4123	---NA---	0.00358254	0.00301995	down	2.18644
CUST_10888_PI426302897	Afun010888	conserved hypothetical protein [Culex quinquefasciatus]	0.00105169	7.22724e-06	down	2.18651
CUST_8745_PI426302897	Afun008745	AGAP002456-PA [Anopheles gambiae str. PEST]	0.00364992	0.00312467	down	2.19021
CUST_10908_PI406199769	combined_c5537	---NA---	0.00207815	0.000782195	down	2.19188
CUST_8187_PI406199769	combined_c4145	AGAP005350-PA [Anopheles gambiae str. PEST]	0.00270608	0.00171733	down	2.19476
CUST_15406_PI426302897	Afun015406	AGAP008221-PA [Anopheles gambiae str. PEST]	0.00326968	0.00255856	down	2.19879
CUST_12717_PI406199769	combined_c6491	calponin transgelin	0.000859091	1.35361e-06	down	2.19889
CUST_2302_PI426302897	Afun002302	alpha beta hydrolase isoform b	0.00379638	0.00335174	down	2.2015
CUST_1828_PI406199772	EE589289.1	hypothetical salivary protein 15	0.00142169	5.2268e-05	down	2.20205
CUST_12308_PI406199769	combined_c6265	---NA---	0.00283443	0.00190252	down	2.20227
CUST_14273_PI426302897	Afun014273	myosin light chain kinase	0.0021145	0.000865645	down	2.20232
CUST_337_PI406199772	EE589866.1	---NA---	0.00302508	0.00216871	down	2.20286
CUST_4061_PI406199772	CD577336.1	cytochrome c oxidase subunit iv	0.0024669	0.00135633	down	2.20345
CUST_14621_PI426302897	Afun014621	c-type lectin (agap002625-pa)	0.00261995	0.00156591	down	2.20965
CUST_9396_PI426302897	Afun009396	odorant-binding protein	0.00210434	0.000838862	down	2.2101
CUST_7397_PI426302897	Afun007397	mitochondrial nadh-ubiquinone oxidoreductase aggg subunit	0.00243049	0.00130588	down	2.21044
CUST_8144_PI406199769	combined_c4123	---NA---	0.00129627	2.31476e-05	down	2.21448
CUST_9629_PI426302897	Afun009629	brca1-associated protein	0.00237066	0.00120607	down	2.21502
CUST_4145_PI406199772	CD577294.1	actin	0.00383282	0.00343369	down	2.21515
CUST_9159_PI426302897	Afun009159	alpha-1 type iv collagen	0.00211843	0.00088146	down	2.21529
CUST_13612_PI406199769	combined_c6990	---NA---	0.00336214	0.00271584	down	2.21757
CUST_14260_PI406199769	combined_c7441	---NA---	0.0026833	0.00166413	down	2.22117
CUST_9709_PI426302897	Afun009709	myoinhibitory-like peptide (agap000833-pa)	0.00382336	0.0034117	down	2.22279
CUST_10691_PI426302897	Afun010691	isoform a	0.00226486	0.0010551	down	2.22311
CUST_15371_PI426302897	Afun015371	isoform b	0.00163917	0.000308744	down	2.22429
CUST_15235_PI406199769	combined_c8096	---NA---	0.00131565	3.78239e-05	down	2.22521
CUST_3974_PI406199772	CD577383.1	nadh dehydrogenase subunit 4l	0.0035218	0.00293725	down	2.22662
CUST_8748_PI426302897	Afun008748	transmembrane protein 170	0.0033807	0.0027439	down	2.22846
CUST_1955_PI406199772	CD664231.1	nadh:ubiquinone dehydrogenase	0.00353581	0.00296198	down	2.22989
CUST_1420_PI426302897	Afun001420	protein kinase c	0.00382177	0.00340828	down	2.2308
CUST_9645_PI426302897	Afun009645	na+ k+-atpase alpha subunit	0.00394052	0.00363346	down	2.23448
CUST_8667_PI406199769	combined_c4388	srpn8 protein	0.00352539	0.00294681	down	2.23455
CUST_15478_PI426302897	Afun015478	amp dependent ligase	0.0021145	0.000866233	down	2.23688
CUST_789_PI426302897	Afun000789	NA	0.00287158	0.00196926	down	2.23798
CUST_3964_PI406199772	CD577389.1	nadh dehydrogenase subunit 4	0.00428512	0.00418192	down	2.23986
CUST_11479_PI406199769	combined_c5828	---NA---	0.00320502	0.00246188	down	2.24299
CUST_12769_PI406199769	combined_c6517	---NA---	0.00209773	0.000815792	down	2.24434
CUST_14595_PI426302897	Afun014595	NA	0.00160058	0.000219023	down	2.25121
CUST_12716_PI406199769	combined_c6491	calponin transgelin	0.00144918	7.57706e-05	down	2.25123
CUST_15036_PI426302897	Afun015036	hydroxyprostaglandin dehydrogenase 15-	0.00361109	0.00307436	down	2.25677
CUST_14979_PI406199769	combined_c7961	---NA---	0.00151236	0.000135817	down	2.26225
CUST_10641_PI426302897	Afun010641	cral trio domain-containing protein	0.00206165	0.000735794	down	2.26993
CUST_4072_PI426302897	Afun004072	cg15270- isoform a	0.00320938	0.00247277	down	2.27303
CUST_13938_PI426302897	Afun013938	anopheles gambiae pest agap012496-pa	0.00216052	0.000947695	down	2.27827
CUST_6151_PI406199769	combined_c3111	clipb5 protein	0.00323605	0.00249878	down	2.28038
CUST_3478_PI426302897	Afun003478	insulin receptor tyrosine kinase substrate	0.0033586	0.00270935	down	2.28079
CUST_10328_PI426302897	Afun010328	clipb5 protein	0.00306517	0.0022614	down	2.28097
CUST_8186_PI406199769	combined_c4145	AGAP005350-PA [Anopheles gambiae str. PEST]	0.00211843	0.00088465	down	2.28185
CUST_11318_PI426302897	Afun011318	cuticular protein 144 (agap006369-pa)	0.00256739	0.00147586	down	2.28588
CUST_9671_PI426302897	Afun009671	farnesoic acid o-methyl transferase-like protein	0.00330546	0.00262145	down	2.2892
CUST_1538_PI406199772	EE589603.1	alpha-amylase	0.00295529	0.00206281	down	2.29138
CUST_6737_PI426302897	Afun006737	neuroligin, putative [Aedes aegypti]	0.00300662	0.00212963	down	2.29619
CUST_3412_PI406199772	CD577686.1	anopheles gambiae pest agap012571-pa	0.00264666	0.00161037	down	2.29839
CUST_9004_PI426302897	Afun009004	abc transporter	0.00151236	0.000134893	down	2.3002
CUST_10611_PI426302897	Afun010611	AGAP011879-PA [Anopheles gambiae str. PEST]	0.0026833	0.00166854	down	2.30059
CUST_3631_PI406199772	CD577567.1	---NA---	0.00306581	0.00226393	down	2.30215
CUST_3171_PI426302897	Afun003171	lim domain kinase 1	0.00209773	0.000814705	down	2.30438
CUST_5512_PI406199769	combined_c2790	---NA---	0.00293043	0.00203775	down	2.30452
CUST_6150_PI406199769	combined_c3111	clipb5 protein	0.00242323	0.00128531	down	2.30507
CUST_12835_PI426302897	Afun012835	transcription factor gata-4 (gata binding factor-4)	0.00435024	0.00428855	down	2.30839
CUST_15091_PI426302897	Afun015091	4-nitrophenylphosphatase	0.00378628	0.00332891	down	2.30853
CUST_6255_PI406199769	combined_c3163	---NA---	0.0033565	0.00269718	down	2.30927
CUST_8727_PI406199769	combined_c4419	abc transporter	0.00444738	0.00444021	down	2.31238
CUST_14765_PI406199769	combined_c7823	multifunctional chaperone	0.00151236	0.000157074	down	2.31435
CUST_3076_PI406199772	CD577861.1	---NA---	0.00292295	0.00202949	down	2.31564
CUST_7466_PI426302897	Afun007466	nadh:ubiquinone dehydrogenase	0.0027923	0.0018283	down	2.31658
CUST_886_PI406199769	combined_c449	ribosomal protein s6	0.00218618	0.000980702	down	2.3204
CUST_14889_PI426302897	Afun014889	mitochondrial dicarboxylate carrier	0.00334967	0.00268466	down	2.32299
CUST_15969_PI406199769	combined_c8468	reverse transcriptase	0.00413927	0.00392187	down	2.32312
CUST_4900_PI406199772	BU038997.1	mitochondrial cytochrome c oxidase subunit 7c	0.00151236	0.000129106	down	2.32367
CUST_15111_PI406199769	combined_c8032	---NA---	0.00433683	0.00425725	down	2.32509
CUST_6008_PI406199769	combined_c3039	---NA---	0.00258213	0.00149915	down	2.33063
CUST_7062_PI426302897	Afun007062	short-chain dehydrogenase	0.00163917	0.00029942	down	2.33353
CUST_94_PI426302897	Afun000094	sugar transporter	0.00303106	0.00220802	down	2.33394
CUST_5513_PI406199769	combined_c2790	---NA---	0.00238189	0.0012222	down	2.33489
CUST_924_PI406199772	EE589310.1	gsg7 salivary protein	0.00260274	0.00153376	down	2.33509
CUST_2731_PI426302897	Afun002731	conserved hypothetical protein [Culex quinquefasciatus]	0.00237906	0.00121702	down	2.33677
CUST_16072_PI406199769	combined_c8520	---NA---	0.00256739	0.00147433	down	2.33742
CUST_5483_PI406199798	AGAP003428-RA___2R	speckle-type poz protein	0.0028978	0.00199833	down	2.34102
CUST_3241_PI406199769	combined_c1637	der1-like domain member 2	0.00151236	0.000119802	down	2.34129
CUST_8655_PI406199769	combined_c4382	---NA---	0.00429726	0.00420555	down	2.347
CUST_13488_PI426302897	Afun013488	sodium- and chloride-dependent neurotransmitter transporter	0.003319	0.00265136	down	2.34722
CUST_15252_PI406199769	combined_c8104	---NA---	0.00151236	0.000111422	down	2.35105
CUST_10263_PI406199769	combined_c5199	brca1-associated protein	0.00144744	6.95586e-05	down	2.35209
CUST_5927_PI406199769	combined_c2998	---NA---	0.00219752	0.000998349	down	2.35258
CUST_7818_PI426302897	Afun007818	serine protease	0.00407835	0.00383416	down	2.3538
CUST_9282_PI426302897	Afun009282	xanthine dehydrogenase	0.0030284	0.0021991	down	2.35449
CUST_944_PI406199769	combined_c478	---NA---	0.00426517	0.00413973	down	2.35557
CUST_7941_PI426302897	Afun007941	ariadne ubiquitin-conjugating enzyme e2 binding protein	0.0042176	0.00407121	down	2.35755
CUST_13840_PI406199769	combined_c7131	AGAP000969-PC [Anopheles gambiae str. PEST]	0.00226486	0.00105653	down	2.35838
CUST_11668_PI426302897	Afun011668	lethal 03670	0.00146815	8.15562e-05	down	2.3589
CUST_11680_PI426302897	Afun011680	nicotinic acetylcholine receptor alpha isoform b	0.0035218	0.00293629	down	2.35956
CUST_314_PI406199769	combined_c1589	---NA---	0.00335548	0.00269178	down	2.36099
CUST_7412_PI426302897	Afun007412	salivary secreted mucin 3	0.00253978	0.00143475	down	2.36174
CUST_3652_PI426302897	Afun003652	serine protease	0.00151236	0.000139344	down	2.36312
CUST_168_PI426302897	Afun000168	NA	0.0024669	0.00135665	down	2.36368
CUST_5065_PI406199772	BU038909.1	hig1 domain family member 1a	0.00218618	0.000981901	down	2.36501
CUST_12332_PI406199769	combined_c6278	chitin deacetylase 4	0.00160058	0.000218102	down	2.36528
CUST_8581_PI426302897	Afun008581	AGAP003767-PA [Anopheles gambiae str. PEST]	0.00255705	0.00144774	down	2.37122
CUST_14345_PI426302897	Afun014345	isoform a	0.00409635	0.0038683	down	2.37162
CUST_4288_PI406199772	CD577223.1	myosin light chain	0.0024609	0.00133866	down	2.37165
CUST_1193_PI406199772	EE589968.1	gsg6 salivary protein	0.00414836	0.00394177	down	2.37276
CUST_843_PI406199769	combined_c428	glutamine synthetase 2 (glutamate-amonia ligase)	0.00160058	0.000230474	down	2.3757
CUST_15511_PI426302897	Afun015511	maltase 1	0.00294157	0.00204705	down	2.37955
CUST_3783_PI406199772	CD577485.1	actin	0.00307518	0.00228396	down	2.38064
CUST_1812_PI426302897	Afun001812	NA	0.0026833	0.00166763	down	2.38436
CUST_10034_PI406199769	combined_c5084	---NA---	0.00238508	0.00122733	down	2.38528
CUST_9340_PI426302897	Afun009340	39s ribosomal protein l43	0.00416499	0.00398467	down	2.38749
CUST_15251_PI406199769	combined_c8104	---NA---	0.00125201	1.82676e-05	down	2.38826
CUST_14481_PI426302897	Afun014481	AGAP011937-PA [Anopheles gambiae str. PEST]	0.00288925	0.0019894	down	2.38874
CUST_12972_PI426302897	Afun012972	isoform b	0.00151236	0.000111167	down	2.38982
CUST_8634_PI426302897	Afun008634	venom allergen 5	0.00184804	0.000541819	down	2.39316
CUST_8527_PI426302897	Afun008527	atpase n2b	0.00144744	5.70544e-05	down	2.39361
CUST_5307_PI406199769	combined_c2687	---NA---	0.00428738	0.00419055	down	2.3943
CUST_13176_PI426302897	Afun013176	yellow protein precursor	0.00157158	0.000180765	down	2.39655
CUST_12587_PI406199769	combined_c6420	---NA---	0.00387873	0.00352421	down	2.39809
CUST_5019_PI406199769	combined_c2542	---NA---	0.00294335	0.00204984	down	2.4012
CUST_14920_PI426302897	Afun014920	NA	0.00315718	0.00238996	down	2.40333
CUST_10492_PI426302897	Afun010492	y9619_drome ame: full=cbm21 domain-containing protein cg9619	0.00302213	0.00216343	down	2.40741
CUST_3924_PI406199772	CD577414.1	myosin light chain 2	0.00226486	0.00106106	down	2.40868
CUST_14461_PI406199769	combined_c7564	glycerol-3-phosphate dehydrogenase	0.00165009	0.000349314	down	2.41335
CUST_10035_PI406199769	combined_c5084	---NA---	0.00217749	0.000968668	down	2.41345
CUST_15183_PI426302897	Afun015183	AGAP005417-PA [Anopheles gambiae str. PEST]	0.00385243	0.00347396	down	2.41412
CUST_2652_PI406199772	CD578075.1	AGAP003939-PD [Anopheles gambiae str. PEST]	0.00410798	0.00388499	down	2.41458
CUST_3775_PI406199772	CD577489.1	cytoplasmic actin	0.00369648	0.00319051	down	2.41538
CUST_14746_PI426302897	Afun014746	tyrosine kinase receptor	0.00131565	2.76525e-05	down	2.41541
CUST_3963_PI406199772	CD577389.1	nadh dehydrogenase subunit 4	0.00231242	0.00113071	down	2.41756
CUST_7615_PI406199769	combined_c3854	---NA---	0.00183626	0.000525393	down	2.41769
CUST_4282_PI406199772	CD577226.1	myosin light chain	0.00388249	0.00354604	down	2.42203
CUST_7069_PI406199769	combined_c3578	---NA---	0.00209773	0.00082521	down	2.4226
CUST_13982_PI426302897	Afun013982	serine protease	0.003319	0.00264091	down	2.42357
CUST_1498_PI426302897	Afun001498	cationic amino acid transporter	0.00228213	0.00108952	down	2.42418
CUST_6706_PI406199769	combined_c3391	---NA---	0.00227054	0.0010661	down	2.42572
CUST_10992_PI406199769	combined_c5581	---NA---	0.00158982	0.000185861	down	2.42713
CUST_774_PI406199769	combined_c389	myosin light chain 2	0.00131565	3.28371e-05	down	2.42911
CUST_3083_PI406199769	combined_c1556	---NA---	0.00237066	0.00120186	down	2.43005
CUST_3632_PI406199772	CD577567.1	---NA---	0.00211843	0.000894724	down	2.4302
CUST_8603_PI426302897	Afun008603	cuticular protein rr-1 family (agap006009-pa)	0.0032759	0.00257564	down	2.43035
CUST_9497_PI426302897	Afun009497	AGAP005741-PA [Anopheles gambiae str. PEST]	0.0018807	0.000572796	down	2.43151
CUST_7929_PI426302897	Afun007929	hypothetical protein AaeL_AAEL013319 [Aedes aegypti]	0.00188879	0.000584296	down	2.43161
CUST_11170_PI426302897	Afun011170	AGAP000385-PA [Anopheles gambiae str. PEST]	0.00151236	0.000115442	down	2.43423
CUST_284_PI406199769	combined_c1438	---NA---	0.00188879	0.000582922	down	2.43691
CUST_1301_PI406199772	EE589857.1	accessory gland protein	0.00214909	0.000932278	down	2.43832
CUST_1828_PI406199769	combined_c923	reverse transcriptase	0.00163917	0.000310789	down	2.44007
CUST_13177_PI426302897	Afun013177	AGAP001528-PA [Anopheles gambiae str. PEST]	0.00198043	0.000659184	down	2.4407
CUST_4945_PI426302897	Afun004945	AGAP005343-PA [Anopheles gambiae str. PEST]	0.00256697	0.00146279	down	2.44562
CUST_4321_PI406199769	combined_c2186	ras-related protein rab-	0.00211843	0.000873637	down	2.44755
CUST_8741_PI426302897	Afun008741	takeout like protein	0.00156046	0.000174869	down	2.44882
CUST_13888_PI426302897	Afun013888	salivary protein sg1b	0.00207815	0.000785801	down	2.45135
CUST_2922_PI406199772	CD577939.1	---NA---	0.00160058	0.000195908	down	2.45297
CUST_15283_PI426302897	Afun015283	protease m1 zinc metalloprotease	0.0021145	0.00086454	down	2.45372
CUST_8575_PI426302897	Afun008575	collagen alpha-2 chain	0.00302646	0.00217175	down	2.45498
CUST_2048_PI406199772	CD578380.1	atp synthase beta	0.00203036	0.000701375	down	2.45553
CUST_3470_PI406199772	CD577652.1	AGAP007841-PA [Anopheles gambiae str. PEST]	0.00275367	0.00177167	down	2.45659
CUST_4992_PI406199772	BU038947.1	isocitrate dehydrogenase	0.00231047	0.00112637	down	2.46238
CUST_3744_PI406199769	combined_c1891	---NA---	0.00206165	0.000753874	down	2.46299
CUST_8766_PI406199769	combined_c4440	af134900_2pol-like protein	0.00216589	0.000954401	down	2.46336
CUST_12611_PI426302897	Afun012611	sodium-dependent phosphate transporter	0.00243365	0.00131013	down	2.4649
CUST_12331_PI406199769	combined_c6278	chitin deacetylase 4	0.00151236	0.00014423	down	2.46999
CUST_8346_PI426302897	Afun008346	AGAP006184-PA [Anopheles gambiae str. PEST]	0.00173911	0.000433863	down	2.47086
CUST_874_PI426302897	Afun000874	anubl1 protein	0.00194956	0.000628691	down	2.47168
CUST_11409_PI426302897	Afun011409	abc transporter	0.00203036	0.000704868	down	2.47191
CUST_8418_PI406199769	combined_c4262	phosphoglycerate mutase	0.00148392	8.61894e-05	down	2.47217
CUST_16071_PI406199769	combined_c8520	---NA---	0.00302213	0.00215934	down	2.47472
CUST_15495_PI426302897	Afun015495	AGAP012419-PA [Anopheles gambiae str. PEST]	0.00214257	0.000918244	down	2.47481
CUST_10262_PI406199769	combined_c5199	brca1-associated protein	0.00131565	3.13381e-05	down	2.47518
CUST_12092_PI426302897	Afun012092	AGAP010794-PA [Anopheles gambiae str. PEST]	0.00335664	0.00270259	down	2.47916
CUST_15888_PI406199769	combined_c8427	lethal 35di	0.00234632	0.00116663	down	2.47956
CUST_10183_PI426302897	Afun010183	odorant binding protein	0.00218618	0.000980587	down	2.4816
CUST_7660_PI426302897	Afun007660	odorant-binding protein	0.00125201	1.64716e-05	down	2.48258
CUST_3323_PI406199769	combined_c168	---NA---	0.00326968	0.00256176	down	2.48447
CUST_10034_PI426302897	Afun010034	sulfate transporter	0.00227621	0.00108311	down	2.48837
CUST_15236_PI406199769	combined_c8096	---NA---	0.00160058	0.000205205	down	2.48881
CUST_56_PI426302897	Afun000056	NA	0.00387873	0.00352426	down	2.48995
CUST_6495_PI406199769	combined_c3285	---NA---	0.00227621	0.0010791	down	2.4931
CUST_1773_PI406199772	EE589348.1	salivary anti-thrombin peptide anophelin	0.00416499	0.00398781	down	2.49589
CUST_8419_PI406199769	combined_c4262	phosphoglycerate mutase	0.00270608	0.0017174	down	2.50109
CUST_10416_PI426302897	Afun010416	monocarboxylate transporter	0.00209773	0.000816891	down	2.50161
CUST_9412_PI426302897	Afun009412	mitochondrial cytochrome c oxidase assembly protein cu2+ chaperone cox17	0.00157599	0.0001821	down	2.5021
CUST_3126_PI426302897	Afun003126	sodium chloride cotransporter isoform a	0.00273729	0.00174962	down	2.50336
CUST_6283_PI406199769	combined_c3177	calcium-binding protein	0.00326968	0.00256128	down	2.50491
CUST_773_PI406199769	combined_c389	myosin light chain 2	0.00214313	0.000925238	down	2.50585
CUST_2522_PI426302897	Afun002522	NA	0.00334745	0.00267761	down	2.50826
CUST_3798_PI406199772	CD577478.1	---NA---	0.00286312	0.00195622	down	2.51017
CUST_4846_PI406199769	combined_c2455	---NA---	0.00296053	0.00207268	down	2.51168
CUST_11248_PI426302897	Afun011248	poly(adp-ribose) glycohydrolase-like	0.00163917	0.000293915	down	2.51452
CUST_4308_PI406199772	CD577213.1	myosin light chain	0.0031125	0.00234582	down	2.51615
CUST_2387_PI406199769	combined_c1204	neurogenic locus notch protein	0.00164356	0.000316986	down	2.51625
CUST_7422_PI406199769	combined_c3757	---NA---	0.00241864	0.00127919	down	2.51816
CUST_10183_PI406199769	combined_c5159	---NA---	0.00211843	0.000876641	down	2.51835
CUST_14623_PI426302897	Afun014623	hypothetical conserved protein	0.00168113	0.000386694	down	2.52079
CUST_517_PI406199769	combined_c261	---NA---	0.00171764	0.000414097	down	2.52146
CUST_13841_PI406199769	combined_c7131	AGAP000969-PC [Anopheles gambiae str. PEST]	0.00206165	0.000754634	down	2.5217
CUST_3932_PI406199772	CD577410.1	myosin light chain 2	0.00239352	0.00125836	down	2.52177
CUST_15607_PI406199769	combined_c8286	---NA---	0.00317362	0.00241355	down	2.52675
CUST_14595_PI406199769	combined_c7656	---NA---	0.00324151	0.00251191	down	2.52848
CUST_3483_PI406199769	combined_c176	---NA---	0.00227504	0.00107134	down	2.5307
CUST_1256_PI406199769	combined_c637	xaa-pro aminopeptidase 1-like	0.00379524	0.00334874	down	2.53125
CUST_6333_PI406199769	combined_c3202	enolase	0.0028022	0.00184401	down	2.53254
CUST_15445_PI426302897	Afun015445	adam 12	0.00308449	0.0022962	down	2.5369
CUST_7503_PI426302897	Afun007503	nadh dehydrogenase iron-sulfur protein mitochondrial	0.00371027	0.0032113	down	2.53719
CUST_1697_PI406199772	EE589426.1	hypothetical salivary protein 12	0.00350673	0.00291736	down	2.53808
CUST_983_PI406199772	EE589253.1	ge rich salivary gland protein	0.00434936	0.0042854	down	2.53854
CUST_14261_PI406199769	combined_c7441	---NA---	0.00275643	0.00178501	down	2.5445
CUST_3240_PI406199769	combined_c1637	der1-like domain member 2	0.00151236	0.000135524	down	2.54542
CUST_3819_PI406199772	CD577467.1	mitochondrial cytochrome c oxidase subunit 7c	0.00105169	4.97131e-06	down	2.54573
CUST_10480_PI426302897	Afun010480	sodium solute symporter	0.00275643	0.00178209	down	2.54576
CUST_4287_PI406199772	CD577223.1	myosin light chain	0.00444839	0.00444839	down	2.55101
CUST_12696_PI426302897	Afun012696	isoform b	0.00198286	0.000668592	down	2.5528
CUST_3333_PI406199772	CD577725.1	nadh dehydrogenase subunit 1	0.00214257	0.000918123	down	2.55325
CUST_1631_PI406199772	EE589500.1	sg2 salivary protein	0.00372021	0.00322775	down	2.55983
CUST_7613_PI426302897	Afun007613	AGAP006260-PA [Anopheles gambiae str. PEST]	0.00348111	0.00288326	down	2.56079
CUST_6523_PI406199769	combined_c3299	---NA---	0.00188036	0.000570824	down	2.56183
CUST_12730_PI426302897	Afun012730	AGAP005094-PA [Anopheles gambiae str. PEST]	0.00226486	0.00105627	down	2.56488
CUST_10960_PI426302897	Afun010960	lethal 05510	0.00166326	0.000361654	down	2.56659
CUST_1202_PI426302897	Afun001202	tubulin-specific chaperone e	0.00163917	0.000301846	down	2.56745
CUST_14577_PI426302897	Afun014577	scavenger receptor class a- lysyl oxidase (agap004118-pa)	0.00325627	0.00254039	down	2.5683
CUST_2909_PI406199772	CD577945.1	AGAP011604-PA [Anopheles gambiae str. PEST]	0.00425395	0.00412213	down	2.56862
CUST_359_PI406199769	combined_c1819	---NA---	0.00302057	0.00214585	down	2.56964
CUST_14748_PI406199769	combined_c7814	---NA---	0.00151236	0.000101379	down	2.57383
CUST_3978_PI426302897	Afun003978	neuroligin, putative [Aedes aegypti]	0.00144918	7.58307e-05	down	2.57448
CUST_3111_PI426302897	Afun003111	AGAP005739-PA [Anopheles gambiae str. PEST]	0.0021145	0.000861979	down	2.57579
CUST_2452_PI406199772	CD578175.1	protein serine threonine	0.00305476	0.00223902	down	2.57845
CUST_14322_PI426302897	Afun014322	organic cation transporter	0.0031125	0.0023426	down	2.57897
CUST_15306_PI406199769	combined_c8132	---NA---	0.00211843	0.000876826	down	2.59043
CUST_6522_PI406199769	combined_c3299	---NA---	0.002978	0.00209718	down	2.59158
CUST_6877_PI406199769	combined_c3479	---NA---	0.00206165	0.000755432	down	2.59171
CUST_7423_PI406199769	combined_c3757	---NA---	0.002978	0.00209481	down	2.59182
CUST_11487_PI426302897	Afun011487	f-box leucine rich repeat protein	0.00197168	0.000647952	down	2.59261
CUST_1628_PI406199769	combined_c823	---NA---	0.00166392	0.000364419	down	2.59497
CUST_4162_PI406199772	CD577286.1	atp synthase lipid-binding mitochondrial precursor	0.00305476	0.0022376	down	2.59593
CUST_1422_PI406199769	combined_c720	beta-actin	0.00379524	0.00334616	down	2.5967
CUST_545_PI426302897	Afun000545	NA	0.00414949	0.0039534	down	2.59704
CUST_11160_PI406199769	combined_c5666	---NA---	0.00243049	0.0013008	down	2.59853
CUST_10957_PI426302897	Afun010957	endothelin-converting enzyme 1	0.0021145	0.000855946	down	2.59923
CUST_3922_PI406199772	CD577415.1	myosin light chain 2	0.00410798	0.00388456	down	2.59977
CUST_1669_PI406199769	combined_c843	---NA---	0.003319	0.00264966	down	2.60089
CUST_547_PI406199798	AGAP000525-RA___X		0.00384755	0.00345997	down	2.60149
CUST_3931_PI406199772	CD577410.1	myosin light chain 2	0.00383282	0.00343044	down	2.60609
CUST_1410_PI426302897	Afun001410	NA	0.00253091	0.0014263	down	2.60727
CUST_620_PI406199772	EE589595.1	anophelin-like funestolin	0.00372421	0.00323708	down	2.60918
CUST_7936_PI426302897	Afun007936	glutamine synthetase 2 (glutamate-amonia ligase)	0.00182059	0.000506316	down	2.61229
CUST_10005_PI426302897	Afun010005	alpha-amylase i	0.00186317	0.000558187	down	2.618
CUST_9_PI426302897	Afun000009	NA	0.00295262	0.00205939	down	2.6236
CUST_1991_PI426302897	Afun001991	rolling pebbles	0.00242323	0.00128943	down	2.62815
CUST_12544_PI426302897	Afun012544	isoform g	0.000993426	3.19217e-06	down	2.63025
CUST_789_PI406199772	EE589433.1	salivary anti-thrombin peptide anophelin	0.00245464	0.00132631	down	2.63484
CUST_10538_PI426302897	Afun010538	AGAP010350-PA [Anopheles gambiae str. PEST]	0.00385452	0.00348	down	2.63522
CUST_903_PI406199772	EE589327.1	hypothetical salivary protein 12	0.00250346	0.00140425	down	2.63598
CUST_8106_PI426302897	Afun008106	isoform a	0.00416499	0.00397823	down	2.63621
CUST_7361_PI426302897	Afun007361	citrate synthase	0.00385243	0.00347103	down	2.63674
CUST_460_PI406199772	EE589746.1	sg2 salivary protein	0.00298325	0.00210269	down	2.63772
CUST_13154_PI426302897	Afun013154	isoform b	0.00361151	0.00308022	down	2.63816
CUST_14839_PI406199769	combined_c7860	---NA---	0.00264387	0.00159549	down	2.64755
CUST_9117_PI426302897	Afun009117	cytochrome p450	0.0030284	0.00219193	down	2.64827
CUST_1954_PI406199769	combined_c986	cytochrome c oxidase polypeptide	0.00167624	0.000378563	down	2.65033
CUST_195_PI406199788	gb-COI	cytochrome oxidase subunit i	0.00390245	0.00358066	down	2.65202
CUST_9888_PI426302897	Afun009888	sp1173 cg10121-pb	0.00227621	0.00107951	down	2.65404
CUST_4320_PI406199769	combined_c2186	ras-related protein rab-	0.00242323	0.00128845	down	2.65546
CUST_1130_PI426302897	Afun001130	NA	0.00151236	0.000144512	down	2.65694
CUST_2227_PI406199772	CD578290.1	---NA---	0.00291231	0.00201445	down	2.65837
CUST_9103_PI426302897	Afun009103	anopheles gambiae pest agap012883-pa	0.00422283	0.00407867	down	2.65881
CUST_3745_PI406199769	combined_c1891	---NA---	0.00146815	8.19114e-05	down	2.66182
CUST_10538_PI406199769	combined_c5340	---NA---	0.00330546	0.00261525	down	2.66505
CUST_360_PI406199769	combined_c1819	---NA---	0.00242323	0.00128324	down	2.66806
CUST_14735_PI406199769	combined_c7808	---NA---	0.00210248	0.000830393	down	2.6692
CUST_15105_PI406199769	combined_c8027	nadh:ubiquinone dehydrogenase	0.00206165	0.000752046	down	2.66941
CUST_854_PI426302897	Afun000854	NA	0.00125201	1.58786e-05	down	2.67373
CUST_12437_PI426302897	Afun012437	AGAP005360-PB [Anopheles gambiae str. PEST]	0.0022921	0.00110191	down	2.67494
CUST_14818_PI406199769	combined_c7849	---NA---	0.00160058	0.000234475	down	2.67584
CUST_1423_PI406199769	combined_c720	beta-actin	0.00227621	0.00108181	down	2.68028
CUST_1955_PI406199769	combined_c986	cytochrome c oxidase polypeptide	0.00161135	0.000260823	down	2.68155
CUST_7025_PI406199769	combined_c3554	odorant binding protein	0.00243049	0.00130513	down	2.68497
CUST_14070_PI406199769	combined_c7284	---NA---	0.00266782	0.00164217	down	2.6921
CUST_3778_PI406199772	CD577488.1	actin	0.0033915	0.00276272	down	2.69383
CUST_14739_PI406199769	combined_c7810	---NA---	0.00235573	0.00118158	down	2.69569
CUST_15523_PI406199769	combined_c8244	---NA---	0.00162679	0.000276855	down	2.69827
CUST_12624_PI406199769	combined_c6440	anophelin-like funestolin	0.00325627	0.0025414	down	2.69842
CUST_3422_PI426302897	Afun003422	NA	0.00404723	0.00379641	down	2.70064
CUST_8315_PI426302897	Afun008315	phosphoglycerate mutase	0.00140152	5.07904e-05	down	2.70289
CUST_2386_PI406199769	combined_c1204	neurogenic locus notch protein	0.00239289	0.00125476	down	2.70294
CUST_8232_PI426302897	Afun008232	monocarboxylate transporter	0.00305627	0.00224244	down	2.70883
CUST_1554_PI406199772	EE589587.1	hypothetical salivary protein 15	0.00196981	0.000640396	down	2.71114
CUST_4998_PI406199769	combined_c2532	isoform c	0.00402589	0.00376582	down	2.71284
CUST_3373_PI406199772	CD577705.1	mitochondrial cytochrome c oxidase subunit vic	0.00248225	0.00137883	down	2.71571
CUST_665_PI406199772	EE589551.1	salivary anti-thrombin peptide anophelin	0.00427489	0.00415775	down	2.71912
CUST_14770_PI406199769	combined_c7825	---NA---	0.00160058	0.000230105	down	2.72006
CUST_12274_PI426302897	Afun012274	AGAP009518-PA [Anopheles gambiae str. PEST]	0.00264429	0.00159993	down	2.72007
CUST_9759_PI426302897	Afun009759	odorant-binding protein 1	0.00144744	5.84315e-05	down	2.72501
CUST_15564_PI406199769	combined_c8264	laminin-like protein epi-1	0.00269323	0.0016889	down	2.72635
CUST_13042_PI426302897	Afun013042	u4 u6 small nuclear ribonucleoprotein prp31	0.00414025	0.00392715	down	2.72645
CUST_2694_PI406199769	combined_c136	---NA---	0.00352266	0.00294102	down	2.73013
CUST_13041_PI426302897	Afun013041	fatty acyl- reductase 1	0.0032872	0.00259834	down	2.73925
CUST_14069_PI406199769	combined_c7284	---NA---	0.00428603	0.00418698	down	2.74046
CUST_15652_PI406199769	combined_c8308	---NA---	0.00165009	0.000353008	down	2.74213
CUST_10465_PI406199769	combined_c5301	---NA---	0.00270608	0.00171591	down	2.74279
CUST_3816_PI406199772	CD577469.1	mitochondrial cytochrome c oxidase subunit 7c	0.00215184	0.000938038	down	2.74281
CUST_7834_PI426302897	Afun007834	isoform a	0.00388219	0.00354002	down	2.74551
CUST_1752_PI406199769	combined_c885	---NA---	0.00160058	0.000237222	down	2.74976
CUST_15524_PI406199769	combined_c8244	---NA---	0.00148392	9.0673e-05	down	2.75019
CUST_14840_PI406199769	combined_c7860	---NA---	0.00256739	0.00147885	down	2.75302
CUST_8426_PI426302897	Afun008426	synaptic vesicle protein	0.00368742	0.00317614	down	2.7553
CUST_15028_PI426302897	Afun015028	estradiol 17-beta-dehydrogenase 12-b	0.00319516	0.00244418	down	2.75565
CUST_503_PI426302897	Afun000503	laminin a	0.00270261	0.0017052	down	2.75674
CUST_9559_PI406199769	combined_c4841	---NA---	0.00340606	0.00278173	down	2.75699
CUST_910_PI406199772	EE589324.1	gsg6 salivary protein	0.00285978	0.00194703	down	2.76203
CUST_1593_PI406199772	EE589543.1	salivary anti-thrombin peptide anophelin	0.00398101	0.00370711	down	2.7628
CUST_9995_PI406199769	combined_c5064	---NA---	0.00206165	0.000756485	down	2.76281
CUST_25_PI426302897	Afun000025	AGAP012106-PA [Anopheles gambiae str. PEST]	0.00210434	0.00083848	down	2.76307
CUST_2921_PI406199772	CD577939.1	---NA---	0.00234886	0.00117626	down	2.76406
CUST_15007_PI426302897	Afun015007	leucine rich	0.00258201	0.00149262	down	2.77264
CUST_8149_PI426302897	Afun008149	sphingomyelin phosphodiesterase	0.00336679	0.00272444	down	2.7728
CUST_12625_PI406199769	combined_c6440	anophelin-like funestolin	0.00293005	0.00203595	down	2.77484
CUST_13070_PI426302897	Afun013070	neutral ceramidase	0.00341149	0.00278975	down	2.77496
CUST_4458_PI406199772	CD577136.1	cytochrome oxidase subunit ii	0.00436008	0.00430741	down	2.77635
CUST_15605_PI406199769	combined_c8285	venom allergen 5	0.00231373	0.00113742	down	2.77649
CUST_12156_PI426302897	Afun012156	sodium solute symporter	0.00361151	0.00308225	down	2.77659
CUST_3720_PI406199772	CD577523.1	mitochondrial cytochrome c oxidase subunit 6b	0.00379712	0.00335676	down	2.7772
CUST_1597_PI406199772	EE589533.1	ge rich salivary gland protein	0.00171764	0.000427605	down	2.77735
CUST_10104_PI406199769	combined_c5119	hypothetical protein AND_07370 [Anopheles darlingi]	0.00324696	0.0025256	down	2.77856
CUST_4494_PI426302897	Afun004494	AGAP006776-PA [Anopheles gambiae str. PEST]	0.00444678	0.00443044	down	2.77973
CUST_11154_PI426302897	Afun011154	odorant-binding protein	0.0031125	0.00234139	down	2.77978
CUST_3814_PI406199772	CD577470.1	mitochondrial cytochrome c oxidase subunit 7c	0.00192232	0.00061621	down	2.78076
CUST_15015_PI406199769	combined_c7982	---NA---	0.00378869	0.00333301	down	2.78097
CUST_11161_PI406199769	combined_c5666	---NA---	0.00210434	0.000832699	down	2.78211
CUST_12950_PI426302897	Afun012950	isoform b	0.00171135	0.000411605	down	2.78506
CUST_1932_PI406199798	AGAP001799-RA___2R	tropomyosin invertebrate	0.00236495	0.00119738	down	2.78624
CUST_1196_PI406199772	EE589967.1	salivary anti-thrombin peptide anophelin	0.00237453	0.00121269	down	2.78769
CUST_998_PI406199798	AGAP001298-RA___2R	scaffold attachment factor b	0.00165009	0.000324353	down	2.79063
CUST_4325_PI406199769	combined_c2188	---NA---	0.00231316	0.00113228	down	2.79333
CUST_15887_PI406199769	combined_c8427	lethal 35di	0.00256739	0.00147991	down	2.79453
CUST_2972_PI406199769	combined_c15	---NA---	0.00178701	0.000468682	down	2.79625
CUST_14693_PI406199769	combined_c7746	nadh:ubiquinone dehydrogenase	0.00231242	0.0011301	down	2.79894
CUST_3903_PI406199769	combined_c1972	---NA---	0.00216052	0.000949122	down	2.79908
CUST_7972_PI426302897	Afun007972	xaa-pro aminopeptidase	0.00262685	0.00158063	down	2.80231
CUST_11934_PI426302897	Afun011934	protease m1 zinc metalloprotease	0.00429726	0.00420698	down	2.80261
CUST_7532_PI426302897	Afun007532	troponin i	0.00184576	0.000534728	down	2.80577
CUST_1194_PI406199772	EE589968.1	gsg6 salivary protein	0.00387873	0.00351822	down	2.80817
CUST_4946_PI406199769	combined_c2506	mitochondrial f0 atp synthase d	0.00165009	0.000328757	down	2.81058
CUST_15608_PI406199769	combined_c8286	---NA---	0.00281375	0.00188421	down	2.81123
CUST_15634_PI406199769	combined_c8299	nadh dehydrogenase subunit 5	0.00286312	0.001959	down	2.81622
CUST_3902_PI406199769	combined_c1972	---NA---	0.00206165	0.000743915	down	2.8166
CUST_428_PI406199772	EE589778.1	anophelin-like funestolin	0.00302329	0.00216585	down	2.81791
CUST_12382_PI426302897	Afun012382	AGAP011184-PA [Anopheles gambiae str. PEST]	0.00206165	0.000727237	down	2.81849
CUST_4964_PI406199772	BU038961.1	malate dehydrogenase	0.00237066	0.00120508	down	2.81906
CUST_1883_PI426302897	Afun001883	homeotic protein spalt-major	0.00259755	0.00152797	down	2.82279
CUST_15106_PI406199769	combined_c8027	nadh:ubiquinone dehydrogenase	0.0024609	0.00134015	down	2.82583
CUST_10105_PI406199769	combined_c5119	hypothetical protein AND_07370 [Anopheles darlingi]	0.00179856	0.000487443	down	2.83076
CUST_15486_PI426302897	Afun015486	cuticular protein analogous to peritrophins 3-b	0.00162442	0.000269599	down	2.8378
CUST_14759_PI406199769	combined_c7820	---NA---	0.00151236	0.000138729	down	2.84217
CUST_666_PI406199772	EE589551.1	salivary anti-thrombin peptide anophelin	0.00330546	0.00262106	down	2.84224
CUST_10040_PI426302897	Afun010040	AGAP010641-PA [Anopheles gambiae str. PEST]	0.00179856	0.000490259	down	2.84442
CUST_688_PI406199772	EE589540.1	gsg6 salivary protein	0.00396583	0.00368464	down	2.84617
CUST_3463_PI406199772	CD577655.1	h+ transporting atp synthase subunit e	0.00209773	0.000820086	down	2.8482
CUST_990_PI406199772	EE589250.1	salivary anti-thrombin peptide anophelin	0.00442194	0.00440104	down	2.84879
CUST_12586_PI406199769	combined_c6420	---NA---	0.00283958	0.00191059	down	2.85083
CUST_7249_PI426302897	Afun007249	atp synthase beta subunit	0.00160058	0.000202827	down	2.85138
CUST_15305_PI406199769	combined_c8132	---NA---	0.00163917	0.0003001	down	2.85142
CUST_633_PI406199772	EE589581.1	gsg6 salivary protein	0.00387873	0.00352125	down	2.8568
CUST_9335_PI406199769	combined_c4728	AGAP013481-PC [Anopheles gambiae str. PEST]	0.00316024	0.0023984	down	2.85713
CUST_1381_PI406199772	EE589769.1	salivary anti-thrombin peptide anophelin	0.00233888	0.00115447	down	2.85793
CUST_11484_PI406199769	combined_c5831	AGAP005279-PB [Anopheles gambiae str. PEST]	0.00275643	0.00177759	down	2.86194
CUST_1201_PI406199772	EE589964.1	gsg6 salivary protein	0.0030284	0.00218626	down	2.86689
CUST_7588_PI426302897	Afun007588	brain protein 44-like variant 1	0.00181745	0.000498272	down	2.86709
CUST_3120_PI406199772	CD577838.1	---NA---	0.0021145	0.000864132	down	2.86879
CUST_15606_PI406199769	combined_c8285	venom allergen 5	0.00266475	0.00163887	down	2.86987
CUST_3815_PI406199772	CD577469.1	mitochondrial cytochrome c oxidase subunit 7c	0.0034345	0.00281758	down	2.87025
CUST_560_PI406199772	EE589660.1	gsg6 salivary protein	0.0026833	0.0016686	down	2.87451
CUST_14451_PI426302897	Afun014451	glutathione s- epsilon class (agap009190-pa)	0.00277206	0.00179806	down	2.87579
CUST_11455_PI426302897	Afun011455	ubiquitin specific protease 2	0.00162679	0.000273394	down	2.87818
CUST_1551_PI406199772	EE589588.1	salivary anti-thrombin peptide anophelin	0.00302646	0.00217448	down	2.87878
CUST_12338_PI426302897	Afun012338	glutathione-s-transferase gst	0.00207152	0.000768279	down	2.88352
CUST_3930_PI406199772	CD577411.1	myosin light chain 2	0.00253978	0.00143663	down	2.8897
CUST_6546_PI406199769	combined_c3311	mitochondrial processing peptidase beta subunit	0.00387703	0.00350847	down	2.89156
CUST_15398_PI406199769	combined_c8181	---NA---	0.00160058	0.000233169	down	2.89334
CUST_14328_PI406199769	combined_c7479	---NA---	0.00165009	0.000327357	down	2.89374
CUST_8806_PI426302897	Afun008806	tubulin beta chain	0.00311641	0.0023504	down	2.89516
CUST_8185_PI426302897	Afun008185	testis seletal muscle dual specificty phosphatase	0.00394519	0.00364267	down	2.89517
CUST_13959_PI426302897	Afun013959	scrb10 protein	0.00144744	5.72768e-05	down	2.89678
CUST_13462_PI406199769	combined_c6905	---NA---	0.00309303	0.00231165	down	2.898
CUST_66_PI406199769	combined_c33	---NA---	0.0025588	0.00145008	down	2.90026
CUST_14884_PI406199769	combined_c7882	venom allergen	0.00248225	0.00138626	down	2.90281
CUST_9215_PI426302897	Afun009215	serine threonine protein kinase	0.00163917	0.000296851	down	2.90449
CUST_15600_PI406199769	combined_c8282	nadh:ubiquinone dehydrogenase	0.00276729	0.00179351	down	2.90577
CUST_11294_PI426302897	Afun011294	peritrophic matrix protein 14	0.00165009	0.000330683	down	2.90883
CUST_720_PI406199772	EE589510.1	sg2 salivary protein	0.00269323	0.00169138	down	2.91146
CUST_11572_PI426302897	Afun011572	mitochondrial ribosomal protein l16	0.00268685	0.00167928	down	2.91496
CUST_1647_PI406199772	EE589484.1	gsg6 salivary protein	0.0033909	0.00275803	down	2.91665
CUST_13562_PI426302897	Afun013562	antennae-specific protein	0.00151236	0.000137031	down	2.91686
CUST_14760_PI406199769	combined_c7820	---NA---	0.00160058	0.000194208	down	2.92293
CUST_8717_PI426302897	Afun008717	nadh dehydrogenase 1 alpha subcomplex subunit 12	0.00372892	0.00324832	down	2.92302
CUST_2963_PI406199769	combined_c1493	AGAP010698-PA [Anopheles gambiae str. PEST]	0.00206165	0.000734698	down	2.92486
CUST_10274_PI406199769	combined_c5205	---NA---	0.0032759	0.00257422	down	2.92542
CUST_427_PI406199772	EE589778.1	anophelin-like funestolin	0.00278353	0.00181572	down	2.92651
CUST_9322_PI426302897	Afun009322	glycogenin	0.00184576	0.000539604	down	2.92777
CUST_15016_PI406199769	combined_c7982	---NA---	0.00247175	0.00136274	down	2.92801
CUST_8233_PI426302897	Afun008233	neurotransmitter gated ion channel	0.00206165	0.000742281	down	2.93024
CUST_14561_PI426302897	Afun014561	facr3_drome ame: full= fatty acyl- reductase cg8306	0.00209496	0.000801014	down	2.93094
CUST_12_PI426302897	Afun000012	glyceraldehyde-3-phosphate dehydrogenase	0.00295769	0.00206603	down	2.93129
CUST_15627_PI406199769	combined_c8296	atp synthase subunit mitochondrial	0.00261275	0.0015514	down	2.93151
CUST_15599_PI406199769	combined_c8282	nadh:ubiquinone dehydrogenase	0.00210434	0.000833798	down	2.93153
CUST_1195_PI406199772	EE589967.1	salivary anti-thrombin peptide anophelin	0.00379712	0.00335478	down	2.9337
CUST_1187_PI406199772	EE589979.1	gsg6 salivary protein	0.00242323	0.00129112	down	2.93391
CUST_7481_PI406199769	combined_c3786	---NA---	0.00372892	0.00325302	down	2.93601
CUST_2337_PI406199772	CD578234.1	mitochondrial hydrogen-transporting atp synthase coupling factor f	0.00324964	0.00252939	down	2.93722
CUST_933_PI406199772	EE589298.1	anophelin-like funestolin	0.00313677	0.0023674	down	2.93808
CUST_7024_PI406199769	combined_c3554	odorant binding protein	0.00156046	0.000175388	down	2.9413
CUST_1542_PI426302897	Afun001542	AGAP006260-PD [Anopheles gambiae str. PEST]	0.00354009	0.00297115	down	2.94135
CUST_11043_PI406199769	combined_c5606	---NA---	0.00144918	7.4539e-05	down	2.94201
CUST_4154_PI406199772	CD577290.1	---NA---	0.00378165	0.00332285	down	2.94214
CUST_13242_PI426302897	Afun013242	lethal g0136	0.00151236	0.000133658	down	2.94278
CUST_3464_PI406199772	CD577655.1	h+ transporting atp synthase subunit e	0.00258213	0.00150392	down	2.94316
CUST_9408_PI426302897	Afun009408	af457549_1antigen 5-related 2 protein	0.0021145	0.000849239	down	2.94659
CUST_4128_PI406199772	CD577303.1	actin	0.00176691	0.000449151	down	2.94895
CUST_12085_PI426302897	Afun012085	AGAP004644-PA [Anopheles gambiae str. PEST]	0.00256739	0.00147777	down	2.95016
CUST_8299_PI426302897	Afun008299	af305875_1 thrombospondin	0.00433744	0.00426454	down	2.95075
CUST_15386_PI426302897	Afun015386	gsg1 protein	0.00168113	0.000390181	down	2.95434
CUST_4119_PI406199772	CD577307.1	---NA---	0.00169072	0.000401086	down	2.9547
CUST_7354_PI426302897	Afun007354	nadh dehydrogenase iron-sulfur protein mitochondrial	0.00428512	0.00418114	down	2.95692
CUST_7399_PI426302897	Afun007399	drosophila melanogaster cg5548	0.00163758	0.000284522	down	2.95701
CUST_14883_PI406199769	combined_c7882	venom allergen	0.00182059	0.000507737	down	2.9573
CUST_1670_PI406199769	combined_c844	isoform b	0.00394874	0.00364803	down	2.95757
CUST_14755_PI406199769	combined_c7818	---NA---	0.00167624	0.000370884	down	2.95992
CUST_12173_PI426302897	Afun012173	AGAP010384-PA [Anopheles gambiae str. PEST]	0.00270608	0.0017183	down	2.96336
CUST_664_PI406199772	EE589552.1	gsg6 salivary protein	0.00327652	0.00258156	down	2.96425
CUST_78_PI406199769	combined_c40	---NA---	0.00274764	0.00176233	down	2.96702
CUST_14460_PI406199769	combined_c7564	glycerol-3-phosphate dehydrogenase	0.00294781	0.00205449	down	2.97485
CUST_12619_PI406199769	combined_c6437	---NA---	0.00144918	7.68734e-05	down	2.98104
CUST_13998_PI426302897	Afun013998	AGAP003937-PA [Anopheles gambiae str. PEST]	0.00163917	0.000296216	down	2.98515
CUST_1062_PI406199772	EE590115.1	mitochondrial cytochrome c oxidase subunit 6c	0.00144744	6.44931e-05	down	2.99272
CUST_14772_PI406199769	combined_c7826	---NA---	0.00178701	0.000473342	down	2.99374
CUST_9334_PI406199769	combined_c4728	AGAP013481-PC [Anopheles gambiae str. PEST]	0.00248225	0.00138497	down	2.99805
CUST_4880_PI406199772	BU039007.1	cytochrome c oxidase subunit iv	0.00262556	0.00157488	down	2.9995
CUST_3976_PI406199772	CD577382.1	nadh dehydrogenase subunit 4l	0.00369648	0.0031881	down	2.99968
CUST_854_PI406199772	EE589373.1	gsg6 salivary protein	0.00288925	0.00198939	down	3.0047
CUST_727_PI406199772	EE589492.1	gsg6 salivary protein	0.00219036	0.000990505	down	3.00582
CUST_15099_PI426302897	Afun015099	cytochrome p450	0.00264429	0.00159859	down	3.00755
CUST_5068_PI406199772	BU038908.1	rhodopsin	0.00385243	0.00347609	down	3.00907
CUST_3634_PI406199772	CD577566.1	stretch regulated skeletal muscle	0.00226486	0.00105929	down	3.01006
CUST_8271_PI426302897	Afun008271	superoxide dismutase (agap005234-pa)	0.00287888	0.00197621	down	3.0115
CUST_4134_PI406199772	CD577300.1	actin	0.00192232	0.000616172	down	3.01853
CUST_8573_PI426302897	Afun008573	cral trio domain-containing protein	0.00151622	0.000165638	down	3.01906
CUST_1374_PI406199772	EE589773.1	gsg6 salivary protein	0.00285452	0.00193999	down	3.02173
CUST_4163_PI406199772	CD577285.1	atp synthase lipid-binding mitochondrial precursor	0.00414836	0.00394717	down	3.02195
CUST_424_PI406199772	EE589781.1	gsg6 salivary protein	0.00361109	0.00307116	down	3.0227
CUST_14799_PI406199769	combined_c7840	---NA---	0.00214313	0.00092267	down	3.02646
CUST_14761_PI406199769	combined_c7821	---NA---	0.00151236	0.000124382	down	3.02746
CUST_190_PI406199772	EE590006.1	salivary anti-thrombin peptide anophelin	0.00376823	0.00330908	down	3.02885
CUST_15175_PI426302897	Afun015175	AGAP008780-PA [Anopheles gambiae str. PEST]	0.00409295	0.00386079	down	3.03035
CUST_10464_PI406199769	combined_c5301	---NA---	0.00379712	0.00336565	down	3.03129
CUST_9613_PI426302897	Afun009613	glutamate transporter	0.0028022	0.00183997	down	3.03153
CUST_14831_PI406199769	combined_c7856	venom allergen 5	0.0027492	0.00176734	down	3.03433
CUST_11311_PI406199769	combined_c5743	---NA---	0.00320502	0.00246268	down	3.03596
CUST_15930_PI406199769	combined_c8448	lethal 35di	0.00160058	0.000229119	down	3.03623
CUST_9812_PI426302897	Afun009812	elongation of very long chain fatty acids protein 1	0.00396485	0.00368045	down	3.0374
CUST_12764_PI426302897	Afun012764	sugar transporter	0.00413794	0.00391844	down	3.0381
CUST_1212_PI406199772	EE589951.1	salivary anti-thrombin peptide anophelin	0.00343109	0.00281299	down	3.03865
CUST_5067_PI406199772	BU038908.1	rhodopsin	0.0040374	0.00378506	down	3.04054
CUST_1557_PI406199772	EE589577.1	d7-related 2 protein	0.00247175	0.00136435	down	3.04091
CUST_10305_PI406199769	combined_c5220	---NA---	0.00316024	0.00239707	down	3.04171
CUST_864_PI426302897	Afun000864	lim domain-binding protein	0.00268229	0.00165389	down	3.04263
CUST_15929_PI406199769	combined_c8448	lethal 35di	0.00181863	0.000501462	down	3.04376
CUST_14799_PI426302897	Afun014799	purine nucleoside phosphorylase	0.00218618	0.000980975	down	3.04489
CUST_1648_PI406199772	EE589484.1	gsg6 salivary protein	0.00261275	0.00155035	down	3.05083
CUST_1575_PI406199772	EE589560.1	salivary anti-thrombin peptide anophelin	0.00371027	0.00321141	down	3.05127
CUST_14750_PI406199769	combined_c7815	---NA---	0.00200606	0.000684307	down	3.0517
CUST_1748_PI406199772	EE589377.1	gsg6 salivary protein	0.0028022	0.00185764	down	3.05334
CUST_283_PI406199769	combined_c1438	---NA---	0.00323605	0.00250012	down	3.05347
CUST_1530_PI406199772	EE589607.1	gsg6 salivary protein	0.00270608	0.00171063	down	3.05583
CUST_4873_PI406199772	BU039010.1	cytochrome c	0.00444738	0.00444295	down	3.05608
CUST_649_PI406199772	EE589566.1	rhodopsin	0.00206165	0.00075886	down	3.05668
CUST_1671_PI406199769	combined_c844	isoform b	0.00418339	0.00401201	down	3.05717
CUST_8893_PI426302897	Afun008893	venom allergen	0.00206165	0.000749705	down	3.05775
CUST_9302_PI426302897	Afun009302	isoform f	0.00162679	0.000280701	down	3.05877
CUST_44_PI406199769	combined_c22	---NA---	0.00151236	0.000155614	down	3.0591
CUST_1650_PI406199772	EE589483.1	gsg6 salivary protein	0.00363694	0.00310974	down	3.05911
CUST_51_PI406199769	combined_c26	---NA---	0.00165009	0.000337002	down	3.06285
CUST_11869_PI426302897	Afun011869	gram-negative bacteria binding protein	0.00144744	6.21952e-05	down	3.06303
CUST_359_PI406199772	EE589855.1	d7-related 1 protein	0.00386826	0.00349647	down	3.06348
CUST_853_PI406199772	EE589373.1	gsg6 salivary protein	0.00310054	0.00232028	down	3.06955
CUST_4164_PI406199772	CD577285.1	atp synthase lipid-binding mitochondrial precursor	0.00405558	0.0038085	down	3.07321
CUST_1808_PI406199772	EE589307.1	hypothetical salivary protein 15	0.00374002	0.00327055	down	3.07386
CUST_9326_PI426302897	Afun009326	AGAP010573-PA [Anopheles gambiae str. PEST]	0.00287158	0.00196969	down	3.07464
CUST_14845_PI426302897	Afun014845	AGAP011530-PA [Anopheles gambiae str. PEST]	0.00327652	0.00258616	down	3.07532
CUST_2567_PI406199772	CD578117.1	---NA---	0.00344157	0.002827	down	3.07562
CUST_4215_PI406199772	CD577259.1	cytochrome b	0.00320502	0.00245933	down	3.07583
CUST_1529_PI406199772	EE589607.1	gsg6 salivary protein	0.00269464	0.00169406	down	3.07623
CUST_14809_PI406199769	combined_c7845	glucose dehydrogenase	0.00361109	0.00306113	down	3.07853
CUST_4130_PI406199772	CD577302.1	actin	0.00263003	0.00158437	down	3.08752
CUST_4231_PI406199772	CD577251.1	cytochrome b	0.00300343	0.0021248	down	3.08784
CUST_14487_PI426302897	Afun014487	anopheles gambiae pest agap012495-pa	0.00188303	0.000575591	down	3.08801
CUST_7739_PI426302897	Afun007739	glycogen synthase	0.00318268	0.00242671	down	3.09322
CUST_13920_PI406199769	combined_c7189	---NA---	0.00233888	0.00115524	down	3.0943
CUST_1664_PI406199798	AGAP002358-RA_ADP,ATP	adp atp translocase	0.00278353	0.00181371	down	3.09533
CUST_14800_PI406199769	combined_c7840	---NA---	0.00171764	0.00042648	down	3.09608
CUST_3637_PI406199772	CD577564.1	stretch regulated skeletal muscle	0.00383282	0.00343204	down	3.09639
CUST_312_PI406199772	EE589900.1	gsg6 salivary protein	0.0030284	0.00219456	down	3.09672
CUST_1202_PI406199772	EE589964.1	gsg6 salivary protein	0.00242323	0.00129307	down	3.09841
CUST_3927_PI406199772	CD577412.1	myosin light chain 2	0.0032759	0.00257534	down	3.0994
CUST_3845_PI406199772	CD577453.1	rhodopsin	0.00206165	0.00075162	down	3.09974
CUST_252_PI406199772	EE589946.1	salivary anti-thrombin peptide anophelin	0.00304305	0.00222156	down	3.10198
CUST_6710_PI426302897	Afun006710	hypothetical protein AaeL_AAEL006964 [Aedes aegypti]	0.00320411	0.00245357	down	3.10291
CUST_7504_PI426302897	Afun007504	isoform c	0.00211843	0.000895362	down	3.10784
CUST_9664_PI426302897	Afun009664	hypothetical conserved protein	0.00433683	0.00425895	down	3.10943
CUST_820_PI406199772	EE589404.1	gsg6 salivary protein	0.00270671	0.00172013	down	3.11395
CUST_10858_PI426302897	Afun010858	serine protease	0.00224537	0.00104131	down	3.1159
CUST_12468_PI406199769	combined_c6352	phosphatidylethanolamine-binding protein	0.00151236	0.000118939	down	3.11595
CUST_14700_PI426302897	Afun014700	potassium channel subfamily k member 9	0.00238508	0.00123045	down	3.11656
CUST_3465_PI406199772	CD577654.1	h+ transporting atp synthase subunit e	0.00206165	0.000758327	down	3.11789
CUST_203_PI426302897	Afun000203	myosin light chain kinase	0.00206165	0.000722908	down	3.11867
CUST_165_PI426302897	Afun000165	c-type galactose-binding (agap010193-pa)	0.00223915	0.00103427	down	3.11932
CUST_3923_PI406199772	CD577414.1	myosin light chain 2	0.00361109	0.00306505	down	3.12157
CUST_9565_PI426302897	Afun009565	srpn6 protein	0.00360268	0.00304536	down	3.1236
CUST_6684_PI406199769	combined_c3380	---NA---	0.00167624	0.000376657	down	3.12399
CUST_3069_PI406199769	combined_c155	---NA---	0.0030284	0.00218414	down	3.12422
CUST_14808_PI406199769	combined_c7844	---NA---	0.00209773	0.000823716	down	3.1258
CUST_1382_PI406199772	EE589769.1	salivary anti-thrombin peptide anophelin	0.00275643	0.0017793	down	3.12789
CUST_1426_PI426302897	Afun001426	NA	0.00285978	0.0019487	down	3.12985
CUST_12889_PI426302897	Afun012889	glycoprotein hormone beta subunit	0.00298551	0.00210585	down	3.13295
CUST_12792_PI406199769	combined_c6529	---NA---	0.0021145	0.00085576	down	3.1363
CUST_1620_PI406199772	EE589514.1	sg2 salivary protein	0.00195726	0.000635225	down	3.13667
CUST_1576_PI406199772	EE589560.1	salivary anti-thrombin peptide anophelin	0.00278353	0.00181148	down	3.13846
CUST_10757_PI406199769	combined_c5457	hypothetical protein [Anopheles gambiae]	0.00269323	0.00169176	down	3.13965
CUST_1662_PI406199772	EE589469.1	gsg6 salivary protein	0.00288094	0.00197913	down	3.14002
CUST_15322_PI426302897	Afun015322	juvenile hormone esterase	0.00399105	0.00372069	down	3.14092
CUST_10920_PI406199798	AGAP009073-RA___3R	hypothetical conserved protein	0.00151236	0.000116728	down	3.14193
CUST_6685_PI406199769	combined_c3380	---NA---	0.0035042	0.00291342	down	3.14227
CUST_14832_PI406199769	combined_c7856	venom allergen 5	0.00211843	0.000885003	down	3.14441
CUST_15397_PI406199769	combined_c8181	---NA---	0.00238656	0.00123966	down	3.14512
CUST_3643_PI406199772	CD577561.1	atp synthase subunit mitochondrial	0.00221832	0.00101246	down	3.14635
CUST_12665_PI426302897	Afun012665	cuticular protein 8 from low complexity family (agap008446-pa)	0.00163917	0.000306523	down	3.14836
CUST_11836_PI406199769	combined_c6018	---NA---	0.0035218	0.0029373	down	3.14884
CUST_6234_PI426302897	Afun006234	bel12_ag transposon polyprotein	0.00195277	0.000630754	down	3.15012
CUST_6143_PI406199769	combined_c3107	nadh dehydrogenase	0.00262168	0.00156833	down	3.1509
CUST_23_PI406199772	EE590167.1	salivary anti-thrombin peptide anophelin	0.00275643	0.0017847	down	3.15211
CUST_14817_PI406199769	combined_c7849	---NA---	0.00164356	0.000314366	down	3.15269
CUST_851_PI406199772	EE589374.1	salivary anti-thrombin peptide anophelin	0.00239289	0.00125551	down	3.1531
CUST_5142_PI406199772	BU038871	long wave opsin	0.00268685	0.00167919	down	3.15393
CUST_643_PI406199772	EE589569.1	gsg6 salivary protein	0.00283958	0.00192	down	3.15647
CUST_2766_PI406199769	combined_c1395	---NA---	0.00409187	0.00385762	down	3.15894
CUST_4165_PI406199772	CD577284.1	atp synthase lipid-binding mitochondrial precursor	0.003319	0.00264297	down	3.16173
CUST_8895_PI426302897	Afun008895	sdhf2_aedae ame: full=succinate dehydrogenase assembly factor mitochondrial short=sdh assembly factor 2 ame: full=succinate dehydrogenase subunit mitochondrial flags: precursor	0.00242695	0.00129633	down	3.16262
CUST_1366_PI406199772	EE589785.1	sg2 salivary protein	0.00394879	0.00365171	down	3.16383
CUST_4073_PI406199772	CD577330.1	cytochrome c oxidase subunit iv	0.00256739	0.00148057	down	3.1651
CUST_13732_PI426302897	Afun013732	odorant binding protein (agap006080-pa)	0.00355109	0.00298411	down	3.16649
CUST_767_PI406199769	combined_c386	---NA---	0.00161135	0.00026028	down	3.16777
CUST_13214_PI426302897	Afun013214	ubiquitin specific protease	0.00215184	0.000937225	down	3.16824
CUST_4324_PI406199769	combined_c2188	---NA---	0.00234886	0.00117519	down	3.16865
CUST_3813_PI406199772	CD577470.1	mitochondrial cytochrome c oxidase subunit 7c	0.00151236	0.000159813	down	3.1687
CUST_7799_PI426302897	Afun007799	protein serine threonine	0.0026833	0.00166527	down	3.17308
CUST_15205_PI406199769	combined_c8081	---NA---	0.0017519	0.00043938	down	3.17555
CUST_10001_PI406199769	combined_c5067	enolase	0.00243049	0.00130404	down	3.17914
CUST_3928_PI406199772	CD577412.1	myosin light chain 2	0.00330546	0.00261947	down	3.18116
CUST_3821_PI406199772	CD577466.1	mitochondrial cytochrome c oxidase subunit 7c	0.00283958	0.0019224	down	3.18349
CUST_8338_PI426302897	Afun008338	AGAP010363-PA [Anopheles gambiae str. PEST]	0.00344157	0.00282641	down	3.1886
CUST_4331_PI406199772	CD577201.1	cytochrome c oxidase subunit iii	0.00283958	0.00192244	down	3.18876
CUST_14769_PI406199769	combined_c7825	---NA---	0.00144744	7.14598e-05	down	3.19263
CUST_1747_PI406199772	EE589377.1	gsg6 salivary protein	0.00361109	0.00306064	down	3.19851
CUST_7386_PI426302897	Afun007386	dihydrolipoamide succinyltransferase component of 2-oxoglutarate dehydrogenase	0.00230901	0.00111691	down	3.19985
CUST_4067_PI406199772	CD577333.1	cytochrome c oxidase subunit iv	0.00315709	0.00238606	down	3.20359
CUST_4075_PI406199772	CD577329.1	cytochrome c oxidase subunit iv	0.00388219	0.00354255	down	3.20504
CUST_5991_PI426302897	Afun005991	bel12_ag transposon polyprotein	0.0030284	0.00219514	down	3.20716
CUST_728_PI406199772	EE589492.1	gsg6 salivary protein	0.00229948	0.00110989	down	3.20752
CUST_3918_PI406199772	CD577417.1	myosin light chain 2	0.00440844	0.00438528	down	3.20835
CUST_14737_PI406199769	combined_c7809	---NA---	0.00169856	0.000405907	down	3.2107
CUST_6985_PI406199769	combined_c3534	---NA---	0.0018244	0.000517424	down	3.21351
CUST_1266_PI406199772	EE589891.1	mitochondrial cytochrome c oxidase subunit 6b	0.00166326	0.000358788	down	3.21648
CUST_2416_PI406199769	combined_c122	muscle-specific protein 20	0.00303369	0.00221153	down	3.21769
CUST_2141_PI406199772	CD578333.1	mitochondrial processing peptidase beta subunit	0.00163917	0.000302777	down	3.21799
CUST_2969_PI406199772	CD577915.1	mdl1	0.00274764	0.0017649	down	3.2185
CUST_12231_PI426302897	Afun012231	leucine-rich transmembrane protein	0.00151236	0.000116072	down	3.22287
CUST_12793_PI406199769	combined_c6529	---NA---	0.00184576	0.000539387	down	3.22475
CUST_2417_PI406199769	combined_c122	muscle-specific protein 20	0.00283958	0.00191538	down	3.2255
CUST_2822_PI406199798	AGAP001622-RA___2R	myosin light chain 2	0.003319	0.00264624	down	3.22597
CUST_656_PI406199772	EE589570.1	calcium-transporting atpase sarcoplasmic endoplasmic reticulum type (calcium pump)	0.00155058	0.000171835	down	3.22803
CUST_1680_PI406199772	EE589443.1	gsg6 salivary protein	0.0028022	0.00186532	down	3.22959
CUST_3374_PI406199772	CD577705.1	mitochondrial cytochrome c oxidase subunit vic	0.00160058	0.000209717	down	3.23397
CUST_394_PI406199772	EE589809.1	salivary anti-thrombin peptide anophelin	0.00187068	0.000563956	down	3.23397
CUST_5976_PI406199769	combined_c3023	---NA---	0.00209773	0.000812859	down	3.23741
CUST_3432_PI426302897	Afun003432	calcitonin receptor	0.00162679	0.000272212	down	3.23776
CUST_8988_PI426302897	Afun008988	AGAP000975-PA [Anopheles gambiae str. PEST]	0.00146815	8.25061e-05	down	3.23798
CUST_194_PI406199769	combined_c98	atp synthase f0 subunit 6	0.00198043	0.000666434	down	3.23869
CUST_13365_PI426302897	Afun013365	tripartite motif protein 37	0.00178701	0.000463883	down	3.24193
CUST_4212_PI406199772	CD577261.1	---NA---	0.00258821	0.00151618	down	3.24227
CUST_6455_PI426302897	Afun006455	anopheles gambiae pest agap012495-pa	0.00151236	0.000130827	down	3.24363
CUST_3644_PI406199772	CD577561.1	atp synthase subunit mitochondrial	0.00169072	0.000402256	down	3.24373
CUST_14749_PI406199769	combined_c7815	---NA---	0.00214909	0.000930929	down	3.24584
CUST_736_PI406199772	EE589495.1	sg2 salivary protein	0.00418841	0.00401903	down	3.24602
CUST_251_PI406199772	EE589946.1	salivary anti-thrombin peptide anophelin	0.00227621	0.00107852	down	3.25062
CUST_9470_PI426302897	Afun009470	uridine cytidine kinase i	0.00151236	0.000118765	down	3.25643
CUST_3917_PI406199772	CD577417.1	myosin light chain 2	0.00164356	0.00032032	down	3.25717
CUST_15633_PI406199769	combined_c8299	nadh dehydrogenase subunit 5	0.00354868	0.00298022	down	3.26689
CUST_2767_PI406199769	combined_c1395	---NA---	0.00286312	0.00195998	down	3.26914
CUST_413_PI406199769	combined_c209	atp synthase f0 subunit 6	0.0017749	0.000456775	down	3.26935
CUST_12860_PI426302897	Afun012860	set and mynd domain-containing	0.00182268	0.000513021	down	3.27154
CUST_3182_PI406199772	CD577807.1	glycerol-3-phosphate dehydrogenase	0.00372892	0.00325281	down	3.27268
CUST_575_PI406199772	EE589645.1	anophelin-like funestolin	0.00206165	0.00075254	down	3.27372
CUST_1061_PI406199772	EE590115.1	mitochondrial cytochrome c oxidase subunit 6c	0.00151236	0.00014038	down	3.27558
CUST_14689_PI406199769	combined_c7744	---NA---	0.00176358	0.000447379	down	3.27634
CUST_971_PI406199772	EE589265.1	sg3 protein	0.00217749	0.000966922	down	3.27903
CUST_14810_PI406199769	combined_c7845	glucose dehydrogenase	0.00151236	0.000104455	down	3.28671
CUST_15500_PI426302897	Afun015500	AGAP011182-PA [Anopheles gambiae str. PEST]	0.00125201	1.9727e-05	down	3.28697
CUST_1373_PI406199772	EE589773.1	gsg6 salivary protein	0.00238508	0.00123393	down	3.29023
CUST_13659_PI406199769	combined_c7014	bel12_ag transposon polyprotein	0.00326968	0.00256035	down	3.29358
CUST_4397_PI426302897	Afun004397	elongation of very long chain fatty acids protein 4	0.00379712	0.00336473	down	3.29365
CUST_14241_PI426302897	Afun014241	delta -desaturase	0.00146648	7.85613e-05	down	3.30065
CUST_7467_PI426302897	Afun007467	nadh-ubiquinone oxidoreductase 75 kda subunit	0.00178701	0.000479485	down	3.30147
CUST_7393_PI426302897	Afun007393	brain protein 44	0.0021845	0.000975225	down	3.3035
CUST_12591_PI406199769	combined_c6422	---NA---	0.00326968	0.00256216	down	3.30445
CUST_2192_PI406199772	CD578308.1	nadh dehydrogenase flavoprotein mitochondrial	0.00393546	0.00362395	down	3.30624
CUST_1814_PI406199772	EE589304.1	gsg6 salivary protein	0.00160058	0.000224263	down	3.30683
CUST_4711_PI426302897	Afun004711	beta-sarcoglycan	0.00238656	0.00123953	down	3.30738
CUST_10256_PI426302897	Afun010256	juvenile hormone esterase	0.00217612	0.000964626	down	3.30781
CUST_11490_PI426302897	Afun011490	nicotinic acetylcholine beta-2 subunit	0.00161135	0.000258806	down	3.30944
CUST_4298_PI406199772	CD577218.1	myosin light chain	0.00334745	0.00267708	down	3.31024
CUST_1441_PI406199798	AGAP001163-RA_putative		0.00379524	0.00334833	down	3.31358
CUST_14807_PI406199769	combined_c7844	---NA---	0.00161817	0.000266012	down	3.31691
CUST_8229_PI426302897	Afun008229	cysteine dioxygenase	0.00171764	0.000426581	down	3.32326
CUST_14552_PI426302897	Afun014552	AGAP006501-PA [Anopheles gambiae str. PEST]	0.00381672	0.00339777	down	3.32344
CUST_3844_PI406199772	CD577454.1	long wave opsin	0.00419988	0.00403417	down	3.32547
CUST_270_PI406199769	combined_c1368	---NA---	0.00414836	0.00394425	down	3.33043
CUST_1820_PI406199769	combined_c919	venom allergen	0.00324151	0.00251176	down	3.33212
CUST_14771_PI406199769	combined_c7826	---NA---	0.00184576	0.000532961	down	3.33227
CUST_516_PI406199788	gb-Cytochrome_c	cytochrome c	0.00218618	0.000984009	down	3.33365
CUST_1706_PI406199772	EE589422.1	salivary anti-thrombin peptide anophelin	0.0024669	0.00135019	down	3.33381
CUST_3633_PI406199772	CD577566.1	stretch regulated skeletal muscle	0.00308449	0.00229717	down	3.33519
CUST_193_PI406199769	combined_c98	atp synthase f0 subunit 6	0.00151236	0.000145686	down	3.33524
CUST_14494_PI426302897	Afun014494	serine protease 14	0.0024609	0.00134031	down	3.33701
CUST_14756_PI406199769	combined_c7818	---NA---	0.00144744	6.69381e-05	down	3.34001
CUST_3371_PI406199772	CD577706.1	hypothetical protein AND_26733 [Anopheles darlingi]	0.00206165	0.000731568	down	3.34229
CUST_1188_PI406199772	EE589979.1	gsg6 salivary protein	0.00189065	0.000588154	down	3.34447
CUST_3642_PI406199772	CD577562.1	atp synthase subunit mitochondrial	0.00229948	0.00110904	down	3.34462
CUST_311_PI406199772	EE589900.1	gsg6 salivary protein	0.00165009	0.000343201	down	3.35211
CUST_9928_PI426302897	Afun009928	neurexin domain-containing protein	0.00163917	0.000290601	down	3.35339
CUST_14698_PI426302897	Afun014698	odorant-binding protein 2	0.00105169	6.92013e-06	down	3.35612
CUST_393_PI406199772	EE589809.1	salivary anti-thrombin peptide anophelin	0.0028022	0.00186381	down	3.35768
CUST_13921_PI406199769	combined_c7189	---NA---	0.00167624	0.000372686	down	3.35869
CUST_280_PI406199769	combined_c1418	arrestin homolog isoform 2	0.00144744	7.00188e-05	down	3.35956
CUST_4217_PI406199772	CD577258.1	cytochrome b	0.00240359	0.00126744	down	3.35964
CUST_1715_PI406199772	EE589409.1	salivary anti-thrombin peptide anophelin	0.00305476	0.00223696	down	3.36258
CUST_1355_PI406199769	combined_c686	---NA---	0.00440288	0.00437745	down	3.36666
CUST_7378_PI426302897	Afun007378	lethal essential for life l2efl	0.00163917	0.000303147	down	3.3674
CUST_1705_PI406199772	EE589422.1	salivary anti-thrombin peptide anophelin	0.00240261	0.00126566	down	3.3683
CUST_4935_PI406199769	combined_c2500	---NA---	0.00171764	0.000425129	down	3.37122
CUST_14738_PI406199769	combined_c7809	---NA---	0.00199743	0.000674551	down	3.37167
CUST_11015_PI426302897	Afun011015	AGAP003024-PB [Anopheles gambiae str. PEST]	0.00197168	0.000645077	down	3.37276
CUST_10000_PI406199769	combined_c5067	enolase	0.00274764	0.00176465	down	3.37537
CUST_576_PI406199772	EE589645.1	anophelin-like funestolin	0.00302213	0.00215237	down	3.37579
CUST_12725_PI406199769	combined_c6495	mitochondrial hydrogen-transporting atp synthase coupling factor f	0.000993426	3.43558e-06	down	3.37804
CUST_1716_PI406199772	EE589409.1	salivary anti-thrombin peptide anophelin	0.00206165	0.00072403	down	3.38756
CUST_9343_PI426302897	Afun009343	membrane glycoprotein lig-1	0.00444738	0.00444504	down	3.38842
CUST_1012_PI406199769	combined_c513	stretchin- isoform h	0.00345808	0.00284909	down	3.39284
CUST_12874_PI426302897	Afun012874	carboxylesterase 3	0.00151236	0.000109791	down	3.39447
CUST_14773_PI406199769	combined_c7827	---NA---	0.00105169	4.58168e-06	down	3.39592
CUST_4159_PI406199772	CD577287.1	atp synthase lipid-binding mitochondrial precursor	0.00369648	0.00319171	down	3.39762
CUST_11138_PI426302897	Afun011138	AGAP009986-PA [Anopheles gambiae str. PEST]	0.00392819	0.00361253	down	3.40197
CUST_4218_PI406199772	CD577258.1	cytochrome b	0.00264666	0.00161581	down	3.40294
CUST_15206_PI406199769	combined_c8081	---NA---	0.00163917	0.0002958	down	3.4069
CUST_16070_PI406199769	combined_c8519	cytochrome b	0.00258213	0.0015005	down	3.40798
CUST_14774_PI406199769	combined_c7827	---NA---	0.00161135	0.000257659	down	3.40931
CUST_8992_PI426302897	Afun008992	long form d7 salivary protein	0.00192232	0.000615156	down	3.41035
CUST_10783_PI426302897	Afun010783	protein takeout	0.00144744	7.1024e-05	down	3.41087
CUST_1320_PI426302897	Afun001320	conserved hypothetical protein [Culex quinquefasciatus]	0.0024669	0.00135019	down	3.41186
CUST_2720_PI406199769	combined_c1372	---NA---	0.00305476	0.00223973	down	3.41311
CUST_5090_PI406199772	BU038897.1	nadh:ubiquinone dehydrogenase	0.00214909	0.000929778	down	3.42084
CUST_12469_PI406199769	combined_c6352	phosphatidylethanolamine-binding protein	0.00214257	0.000916456	down	3.42177
CUST_3266_PI406199772	CD577760.1	---NA---	0.00298566	0.00210752	down	3.422
CUST_3857_PI406199772	CD577447.1	flightin	0.00131565	4.35324e-05	down	3.42521
CUST_3467_PI406199772	CD577653.1	h+ transporting atp synthase subunit e	0.00148392	8.74811e-05	down	3.42819
CUST_12312_PI426302897	Afun012312	transferrin 3	0.00285978	0.00194958	down	3.43118
CUST_650_PI406199772	EE589566.1	rhodopsin	0.00269323	0.00168973	down	3.4321
CUST_14859_PI406199769	combined_c7870	---NA---	0.00160058	0.000229562	down	3.43607
CUST_16065_PI406199769	combined_c8517	atp synthase f0 subunit 6	0.00270005	0.00170171	down	3.43801
CUST_7018_PI406199798	AGAP009859-RA___3R	AGAP009859-PA [Anopheles gambiae str. PEST]	0.00307518	0.00228539	down	3.43906
CUST_14618_PI426302897	Afun014618	odorant binding protein	0.00151236	0.000111681	down	3.44386
CUST_476_PI406199769	combined_c240	nadh:ubiquinone dehydrogenase	0.00348233	0.00288792	down	3.44437
CUST_7267_PI426302897	Afun007267	glyceraldehyde-3-phosphate dehydrogenase	0.00306517	0.00225781	down	3.44681
CUST_4297_PI406199772	CD577218.1	myosin light chain	0.00389651	0.00356567	down	3.44712
CUST_23_PI426302915	CYP6Y1_rvcpl.seq	cytochrome p450	0.00282355	0.00189373	down	3.4494
CUST_13677_PI406199769	combined_c7023	mitochondrial processing peptidase beta subunit	0.0030284	0.00220228	down	3.45042
CUST_696_PI406199769	combined_c350	atp synthase f0 subunit 6	0.00206949	0.000764102	down	3.45054
CUST_9185_PI406199769	combined_c4653	---NA---	0.00278353	0.00181488	down	3.45244
CUST_1821_PI406199769	combined_c919	venom allergen	0.00209773	0.000812055	down	3.4525
CUST_7234_PI406199769	combined_c3662	atp synthase subunit mitochondrial	0.00238189	0.00122339	down	3.45593
CUST_11835_PI406199769	combined_c6018	---NA---	0.00189065	0.000593108	down	3.45717
CUST_2907_PI406199769	combined_c1465	---NA---	0.0037997	0.003375	down	3.45832
CUST_10135_PI406199769	combined_c5134	---NA---	0.00219036	0.000990372	down	3.46033
CUST_7390_PI426302897	Afun007390	2-oxoglutarate dehydrogenase	0.00144744	6.92146e-05	down	3.46058
CUST_852_PI406199772	EE589374.1	salivary anti-thrombin peptide anophelin	0.00382449	0.00341473	down	3.46647
CUST_4133_PI406199772	CD577300.1	actin	0.00246388	0.00134452	down	3.4667
CUST_602_PI406199772	EE589611.1	gsg6 salivary protein	0.00165009	0.000341932	down	3.46775
CUST_4074_PI426302897	Afun004074	microtubule-associated protein futsch	0.00335548	0.00269284	down	3.47411
CUST_3641_PI406199772	CD577562.1	atp synthase subunit mitochondrial	0.00207815	0.000782128	down	3.4784
CUST_1679_PI406199772	EE589443.1	gsg6 salivary protein	0.00347195	0.00286655	down	3.48265
CUST_7442_PI426302897	Afun007442	z band alternatively spliced pdz-motif protein isoform m	0.00231047	0.00112324	down	3.48363
CUST_14740_PI406199769	combined_c7810	---NA---	0.0022921	0.00110271	down	3.48434
CUST_414_PI406199769	combined_c209	atp synthase f0 subunit 6	0.00188879	0.000583535	down	3.48535
CUST_8985_PI426302897	Afun008985	AGAP007501-PA [Anopheles gambiae str. PEST]	0.00161135	0.000262352	down	3.49042
CUST_3466_PI406199772	CD577654.1	h+ transporting atp synthase subunit e	0.00160058	0.000240364	down	3.49087
CUST_15279_PI426302897	Afun015279	isoform b	0.00151236	9.70314e-05	down	3.49296
CUST_10964_PI426302897	Afun010964	thioesterase superfamily member 2	0.00264666	0.00161438	down	3.49597
CUST_16_PI426302897	Afun000016	kynurenine aminotransferase	0.00165009	0.000347743	down	3.49706
CUST_1264_PI406199769	combined_c641	---NA---	0.00207152	0.000767876	down	3.49722
CUST_2707_PI426302897	Afun002707	lysozyme c-6	0.00151236	0.000104885	down	3.50395
CUST_7771_PI426302897	Afun007771	nadh dehydrogenase	0.00192232	0.000617582	down	3.50499
CUST_562_PI426302897	Afun000562	NA	0.00361109	0.00307314	down	3.50509
CUST_7262_PI406199769	combined_c3676	nadh dehydrogenase 1 alpha subcomplex subunit 12	0.00258821	0.00151704	down	3.506
CUST_52_PI406199769	combined_c26	---NA---	0.00131565	3.43315e-05	down	3.5067
CUST_4072_PI406199772	CD577331.1	---NA---	0.00390245	0.00358005	down	3.50875
CUST_4302_PI406199772	CD577216.1	myosin light chain	0.0031078	0.00232984	down	3.51328
CUST_12193_PI426302897	Afun012193	AGAP005378-PB [Anopheles gambiae str. PEST]	0.00157158	0.00017792	down	3.51446
CUST_475_PI406199769	combined_c240	nadh:ubiquinone dehydrogenase	0.00210958	0.000843166	down	3.51781
CUST_1265_PI406199772	EE589891.1	mitochondrial cytochrome c oxidase subunit 6b	0.00151236	0.000141308	down	3.51791
CUST_4051_PI406199769	combined_c2048	rieske iron-sulfur protein	0.00209773	0.000807561	down	3.52644
CUST_279_PI406199769	combined_c1418	arrestin homolog isoform 2	0.00131565	3.10127e-05	down	3.52802
CUST_10172_PI426302897	Afun010172	AGAP008888-PA [Anopheles gambiae str. PEST]	0.00408232	0.00384433	down	3.52911
CUST_4201_PI406199772	CD577266.1	cytochrome b	0.00300662	0.00213021	down	3.52966
CUST_8900_PI406199769	combined_c4510	---NA---	0.00414949	0.00395553	down	3.54012
CUST_14603_PI426302897	Afun014603	glycoprotein hormone alpha 2	0.00131565	2.85392e-05	down	3.54155
CUST_13393_PI406199769	combined_c6860	iron-sulfur cluster assembly 1 mitochondrial-like	0.00171764	0.00042374	down	3.54241
CUST_974_PI406199772	EE589264.1	gsg6 salivary protein	0.00231047	0.00112036	down	3.5452
CUST_12724_PI406199769	combined_c6495	mitochondrial hydrogen-transporting atp synthase coupling factor f	0.00125201	1.60326e-05	down	3.5564
CUST_2825_PI406199772	CD577987.1	mitochondrial atp synthase coupling factor 6	0.00207152	0.000770292	down	3.55826
CUST_762_PI406199772	EE589461.1	d7-related 2 protein	0.00434699	0.0042785	down	3.56016
CUST_14964_PI406199769	combined_c7952	---NA---	0.00259432	0.00152335	down	3.5614
CUST_11837_PI426302897	Afun011837	glucosyl glucuronosyl transferases	0.00226486	0.00105566	down	3.56363
CUST_7235_PI406199769	combined_c3662	atp synthase subunit mitochondrial	0.00209304	0.000794096	down	3.5649
CUST_4276_PI406199772	CD577229.1	---NA---	0.00148392	9.27449e-05	down	3.56885
CUST_11254_PI426302897	Afun011254	leucine rich repeat containing 15	0.00245284	0.00132175	down	3.57002
CUST_11793_PI406199769	combined_c5996	---NA---	0.00410798	0.00388614	down	3.5784
CUST_14736_PI406199769	combined_c7808	---NA---	0.00221832	0.00101214	down	3.58388
CUST_695_PI406199769	combined_c350	atp synthase f0 subunit 6	0.00168113	0.000386734	down	3.58446
CUST_15131_PI426302897	Afun015131	AGAP000986-PA [Anopheles gambiae str. PEST]	0.0033807	0.00274015	down	3.58616
CUST_1277_PI406199798	AGAP001053-RC_Troponin	troponin i	0.0021145	0.000856679	down	3.59067
CUST_43_PI406199769	combined_c22	---NA---	0.000993426	3.6523e-06	down	3.5941
CUST_86_PI406199772	EE590107.1	ge rich salivary gland protein	0.00239289	0.00125297	down	3.59624
CUST_3710_PI406199772	CD577528.1	kda midgut protein	0.00237066	0.00120774	down	3.59776
CUST_8301_PI406199769	combined_c4203	cg8844	0.00210852	0.000841637	down	3.5985
CUST_4730_PI426302897	Afun004730	serine protease 14	0.00317917	0.00241945	down	3.60103
CUST_1253_PI406199769	combined_c635	atp synthase f0 subunit 6	0.00160058	0.000216511	down	3.60574
CUST_3639_PI406199772	CD577563.1	atp synthase subunit mitochondrial	0.00148392	8.73692e-05	down	3.60677
CUST_2973_PI406199769	combined_c15	---NA---	0.00198043	0.00066196	down	3.61028
CUST_9651_PI426302897	Afun009651	lysozyme i-1	0.00366584	0.00315178	down	3.61513
CUST_5089_PI406199772	BU038897.1	nadh:ubiquinone dehydrogenase	0.00151236	0.000159908	down	3.61695
CUST_6340_PI406199769	combined_c3206	nadh-ubiquinone oxidoreductase flavoprotein 1	0.00251675	0.00141326	down	3.62483
CUST_1398_PI406199772	EE589753.1	gsg6 salivary protein	0.0024669	0.00135466	down	3.62557
CUST_9001_PI426302897	Afun009001	itg-containing peptide	0.0033807	0.00274367	down	3.62803
CUST_10087_PI426302897	Afun010087	AGAP012233-PA [Anopheles gambiae str. PEST]	0.00162679	0.00027908	down	3.63238
CUST_12167_PI426302897	Afun012167	AGAP011176-PA [Anopheles gambiae str. PEST]	0.00203036	0.000703614	down	3.63373
CUST_1189_PI406199769	combined_c603	---NA---	0.00374757	0.00328109	down	3.63575
CUST_8054_PI426302897	Afun008054	lrim1	0.00191318	0.00060851	down	3.63638
CUST_1252_PI406199769	combined_c635	atp synthase f0 subunit 6	0.00151236	0.000125628	down	3.64
CUST_4301_PI406199772	CD577216.1	myosin light chain	0.00144918	7.60931e-05	down	3.64048
CUST_15610_PI406199769	combined_c8287	atp synthase subunit mitochondrial	0.00388219	0.00354373	down	3.64281
CUST_15438_PI426302897	Afun015438	neuronal acetylcholine receptor subunit beta-3	0.00182059	0.000507229	down	3.65173
CUST_8231_PI406199769	combined_c4168	triosephosphate isomerase	0.00224491	0.00103992	down	3.65187
CUST_5121_PI406199772	BU038881	h+ transporting atp synthase beta subunit	0.00162442	0.000268993	down	3.65567
CUST_8767_PI406199769	combined_c4440	af134900_2pol-like protein	0.00200267	0.000679477	down	3.657
CUST_12949_PI406199769	combined_c6615	atp synthase subunit mitochondrial	0.00167537	0.000368687	down	3.65895
CUST_2434_PI426302897	Afun002434	reticulon nogo	0.00180598	0.000493229	down	3.66096
CUST_1277_PI426302897	Afun001277	hypothetical protein AaeL_AAEL008882 [Aedes aegypti]	0.00348331	0.00289056	down	3.66169
CUST_11306_PI426302897	Afun011306	sodium shloride dependent amino acid transporter	0.00286312	0.00196088	down	3.66336
CUST_10226_PI426302897	Afun010226	rna binding region containing protein 1	0.00214949	0.000934132	down	3.66761
CUST_4213_PI406199772	CD577260.1	cytochrome-b protein	0.00306156	0.00224793	down	3.66906
CUST_13251_PI426302897	Afun013251	AGAP003930-PA [Anopheles gambiae str. PEST]	0.00233888	0.00115716	down	3.67003
CUST_3920_PI406199772	CD577416.1	---NA---	0.00169856	0.000405288	down	3.67159
CUST_8300_PI406199769	combined_c4203	cg8844	0.00238189	0.00122212	down	3.67486
CUST_9389_PI426302897	Afun009389	superoxide dismutase	0.00197571	0.000651836	down	3.67852
CUST_1652_PI406199769	combined_c835	AGAP001323-PA [Anopheles gambiae str. PEST]	0.00379712	0.00336237	down	3.68237
CUST_6010_PI406199769	combined_c3040	mitochondrial hydrogen-transporting atp synthase coupling factor f	0.00151236	0.000155654	down	3.68351
CUST_11537_PI426302897	Afun011537	AGAP005243-PA [Anopheles gambiae str. PEST]	0.0021145	0.000860328	down	3.6915
CUST_14719_PI426302897	Afun014719	macroglobulin complement	0.00239289	0.00125066	down	3.69427
CUST_10574_PI406199769	combined_c5358	troponin c	0.00144744	5.99452e-05	down	3.69745
CUST_3068_PI406199769	combined_c155	---NA---	0.00144744	5.51883e-05	down	3.69939
CUST_10959_PI426302897	Afun010959	serpin 16 inhibitory serine protease inhibitor	0.00165009	0.000340196	down	3.70401
CUST_10575_PI406199769	combined_c5358	troponin c	0.00165009	0.000325076	down	3.70749
CUST_655_PI406199772	EE589570.1	calcium-transporting atpase sarcoplasmic endoplasmic reticulum type (calcium pump)	0.00168113	0.00038409	down	3.71618
CUST_9355_PI426302897	Afun009355	cg31997 cg31997-pa	0.00286312	0.0019577	down	3.71848
CUST_827_PI426302897	Afun000827	cg9572 cg9572-pa isoform 2	0.00125201	1.93779e-05	down	3.71927
CUST_3690_PI406199772	CD577538.1	mitochondrial atp synthase gamma-subunit	0.00238742	0.00124136	down	3.71994
CUST_13762_PI426302897	Afun013762	AGAP007536-PA [Anopheles gambiae str. PEST]	0.00242323	0.00129185	down	3.72281
CUST_3008_PI406199772	CD577896.1	conserved insect protein	0.00214909	0.000932328	down	3.72609
CUST_15746_PI406199769	combined_c8355	nadh dehydrogenase subunit 5	0.00144744	6.30472e-05	down	3.72852
CUST_15085_PI426302897	Afun015085	chitin deacetylase 4	0.00268685	0.00167737	down	3.7306
CUST_3723_PI406199772	CD577521.1	mitochondrial cytochrome c oxidase subunit 6b	0.00151236	0.000160604	down	3.73108
CUST_8773_PI426302897	Afun008773	hepatic triacylglycerol lipase	0.00438451	0.00434185	down	3.73109
CUST_2887_PI406199772	CD577956.1	nadh:ubiquinone dehydrogenase	0.00271231	0.00172653	down	3.74055
CUST_3691_PI406199772	CD577537.1	mitochondrial atp synthase gamma-subunit	0.00234886	0.00117074	down	3.74587
CUST_4208_PI406199772	CD577263.1	cytochrome b	0.0019791	0.00065589	down	3.74818
CUST_14766_PI406199769	combined_c7823	multifunctional chaperone	0.00425853	0.00412881	down	3.75336
CUST_10540_PI426302897	Afun010540	AGAP007320-PA [Anopheles gambiae str. PEST]	0.00336214	0.00271542	down	3.7605
CUST_3306_PI406199772	CD577740.1	nadh dehydrogenase 1 alpha subcomplex subunit 12	0.003207	0.00246589	down	3.76175
CUST_5696_PI406199769	combined_c2883	AGAP011641-PA [Anopheles gambiae str. PEST]	0.00292295	0.00202807	down	3.76254
CUST_16066_PI406199769	combined_c8517	atp synthase f0 subunit 6	0.00206165	0.000757128	down	3.76282
CUST_10533_PI426302897	Afun010533	serine protease	0.00305476	0.00223771	down	3.76385
CUST_1045_PI406199772	EE590131.1	---NA---	0.00231373	0.00113704	down	3.76564
CUST_3638_PI406199772	CD577564.1	stretch regulated skeletal muscle	0.00212668	0.000903617	down	3.76792
CUST_1821_PI426302897	Afun001821	GA29088 [Drosophila pseudoobscura pseudoobscura]	0.00214193	0.000914596	down	3.77128
CUST_11086_PI426302897	Afun011086	unc93a protein	0.00258213	0.00150497	down	3.77509
CUST_1761_PI406199772	EE589362.1	nadh-plastoquinone oxidoreductase	0.0032754	0.00257009	down	3.77583
CUST_9186_PI426302897	Afun009186	kda salivary protein	0.0042176	0.00405598	down	3.77605
CUST_2826_PI406199772	CD577987.1	mitochondrial atp synthase coupling factor 6	0.00163917	0.00030767	down	3.78196
CUST_1535_PI406199772	EE589604.1	d7-related 2 protein	0.00260639	0.00153864	down	3.78211
CUST_13877_PI426302897	Afun013877	serine protease	0.00168113	0.000384071	down	3.78661
CUST_3260_PI406199772	CD577763.1	ubiquinol-cytochrome c reductase complex core protein	0.00206165	0.000743038	down	3.78911
CUST_5841_PI426302897	Afun005841	secreted modular calcium-binding protein	0.00435496	0.00429777	down	3.79914
CUST_540_PI406199772	EE589670.1	hypothetical salivary protein 12	0.0042176	0.0040714	down	3.80111
CUST_5108_PI406199772	BU038888.1	protein serine threonine	0.00396485	0.00368164	down	3.80229
CUST_3472_PI406199772	CD577651.1	atp synthase delta mitochondrial	0.00178701	0.000473695	down	3.80464
CUST_14011_PI426302897	Afun014011	AGAP007007-PA [Anopheles gambiae str. PEST]	0.00426661	0.00414501	down	3.8048
CUST_6011_PI406199769	combined_c3040	mitochondrial hydrogen-transporting atp synthase coupling factor f	0.00167624	0.000377768	down	3.80828
CUST_3721_PI406199772	CD577522.1	mitochondrial cytochrome c oxidase subunit 6b	0.00160058	0.000220684	down	3.8117
CUST_431_PI426302897	Afun000431	NA	0.00151236	0.000128082	down	3.81435
CUST_593_PI406199772	EE589616.1	d7-related 1 protein	0.00352539	0.0029477	down	3.81611
CUST_3724_PI406199772	CD577521.1	mitochondrial cytochrome c oxidase subunit 6b	0.00158982	0.000185092	down	3.81917
CUST_3667_PI406199772	CD577549.1	---NA---	0.00235576	0.00118283	down	3.81998
CUST_386_PI406199769	combined_c1949	y2001_drome ame: full=uncharacterized protein cg12001	0.00188879	0.000582366	down	3.82389
CUST_3919_PI406199772	CD577416.1	---NA---	0.00181879	0.00050246	down	3.82839
CUST_3268_PI406199772	CD577759.1	cytochrome b-c1 complex subunit 9	0.00183626	0.00052687	down	3.82984
CUST_717_PI406199772	EE589504.1	d7-related 1 protein	0.00393546	0.00362542	down	3.83153
CUST_12948_PI406199769	combined_c6615	atp synthase subunit mitochondrial	0.0037997	0.00337663	down	3.83526
CUST_3767_PI426302897	Afun003767	neuronal cell adhesion molecule	0.00166392	0.000363006	down	3.84019
CUST_3635_PI406199772	CD577565.1	stretch regulated skeletal muscle	0.00248085	0.0013717	down	3.84392
CUST_8230_PI406199769	combined_c4168	triosephosphate isomerase	0.00207517	0.000773914	down	3.84444
CUST_6142_PI406199769	combined_c3107	nadh dehydrogenase	0.00261112	0.00154555	down	3.84549
CUST_3689_PI406199772	CD577538.1	mitochondrial atp synthase gamma-subunit	0.00178701	0.000466873	down	3.84892
CUST_4924_PI426302897	Afun004924	AGAP000041-PA [Anopheles gambiae str. PEST]	0.00161135	0.000262073	down	3.85161
CUST_3977_PI406199772	CD577381.1	nadh dehydrogenase subunit 4l	0.00421017	0.00404654	down	3.85496
CUST_15729_PI406199769	combined_c8347	atp synthase subunit mitochondrial	0.00239289	0.0012491	down	3.85505
CUST_3715_PI406199772	CD577525.1	---NA---	0.00264983	0.00162135	down	3.8572
CUST_7491_PI426302897	Afun007491	anopheles gambiae pest agap012571-pa	0.00163917	0.000309727	down	3.85877
CUST_2988_PI406199769	combined_c1506	---NA---	0.00227504	0.00107129	down	3.8596
CUST_3341_PI406199769	combined_c1688	alpha-tocopherol transfer	0.00399443	0.00372799	down	3.8609
CUST_11656_PI426302897	Afun011656	monocarboxylate transporter	0.00336594	0.00272069	down	3.86154
CUST_2515_PI406199772	CD578143.1	nadh dehydrogenase subunit 2	0.00216052	0.000947327	down	3.8719
CUST_4053_PI406199772	CD577340.1	cytochrome c oxidase subunit iv	0.00357778	0.00301217	down	3.87583
CUST_3716_PI406199772	CD577525.1	---NA---	0.00268685	0.00167829	down	3.87987
CUST_5686_PI406199769	combined_c2878	nadh dehydrogenase	0.00185665	0.000551977	down	3.88316
CUST_2048_PI406199798	AGAP002020-RA___2R	nadh-ubiquinone oxidoreductase ashi subunit	0.0026833	0.00166072	down	3.88873
CUST_11794_PI406199769	combined_c5996	---NA---	0.00187633	0.000568616	down	3.89174
CUST_12016_PI426302897	Afun012016	glutamate decarboxylase	0.00164356	0.000321979	down	3.89795
CUST_4233_PI406199772	CD577250.1	cytochrome b	0.00178701	0.000470577	down	3.90115
CUST_3513_PI406199772	CD577630.1	hydrogen-transporting atp g-	0.00198043	0.000660095	down	3.9027
CUST_3901_PI406199772	CD577425.1	---NA---	0.00278353	0.00181429	down	3.91038
CUST_8648_PI426302897	Afun008648	mitochondrial nadh:ubiquinone oxidoreductase subunit	0.00234886	0.0011769	down	3.91686
CUST_3717_PI406199772	CD577524.1	cytochrome c -subunit	0.00178701	0.000476729	down	3.92005
CUST_3671_PI406199772	CD577547.1	cytochrome c oxidase subunit i	0.00357302	0.00300629	down	3.92663
CUST_3722_PI406199772	CD577522.1	mitochondrial cytochrome c oxidase subunit 6b	0.00151236	0.000115753	down	3.92895
CUST_3259_PI406199772	CD577763.1	ubiquinol-cytochrome c reductase complex core protein	0.00372675	0.00324329	down	3.93013
CUST_3468_PI406199772	CD577653.1	h+ transporting atp synthase subunit e	0.00178701	0.00047567	down	3.94143
CUST_11854_PI406199769	combined_c6028	---NA---	0.00433814	0.00426751	down	3.94953
CUST_3474_PI406199772	CD577650.1	atp synthase delta mitochondrial	0.00151236	0.00014213	down	3.95165
CUST_14266_PI426302897	Afun014266	isoform a	0.00151236	0.000148824	down	3.95786
CUST_15334_PI406199769	combined_c8148	atp synthase delta mitochondrial	0.00161135	0.000259233	down	3.9615
CUST_13799_PI426302897	Afun013799	serine protease 14	0.00274014	0.00175289	down	3.96244
CUST_7407_PI426302897	Afun007407	AGAP008432-PA [Anopheles gambiae str. PEST]	0.00207152	0.000770221	down	3.96481
CUST_385_PI406199769	combined_c1949	y2001_drome ame: full=uncharacterized protein cg12001	0.00214313	0.000921143	down	3.96727
CUST_10953_PI426302897	Afun010953	AGAP003751-PA [Anopheles gambiae str. PEST]	0.00131565	2.9767e-05	down	3.97664
CUST_3514_PI406199772	CD577630.1	hydrogen-transporting atp g-	0.00151236	0.000122981	down	3.97701
CUST_4275_PI406199772	CD577229.1	---NA---	0.00324151	0.00251425	down	3.97769
CUST_8168_PI426302897	Afun008168	hypothetical salivary protein 16	0.00376785	0.00330431	down	3.98099
CUST_768_PI406199769	combined_c386	---NA---	0.00189065	0.000591531	down	3.99065
CUST_2516_PI406199772	CD578143.1	nadh dehydrogenase subunit 2	0.00380496	0.00338329	down	4.00182
CUST_1656_PI426302897	Afun001656	regulating synaptic membrane exocytosis protein	0.00279176	0.00182261	down	4.00856
CUST_13392_PI406199769	combined_c6860	iron-sulfur cluster assembly 1 mitochondrial-like	0.00160058	0.000236598	down	4.00916
CUST_7819_PI426302897	Afun007819	protein kinase c isoform b	0.00278353	0.00181367	down	4.01446
CUST_3719_PI406199772	CD577523.1	mitochondrial cytochrome c oxidase subunit 6b	0.00165009	0.000347962	down	4.01534
CUST_1299_PI406199772	EE589858.1	gsg6 salivary protein	0.00198043	0.000666732	down	4.03337
CUST_13683_PI426302897	Afun013683	AGAP005526-PA [Anopheles gambiae str. PEST]	0.00209414	0.000798501	down	4.03484
CUST_1653_PI406199769	combined_c835	AGAP001323-PA [Anopheles gambiae str. PEST]	0.00234632	0.001167	down	4.04089
CUST_3686_PI406199772	CD577540.1	mitochondrial atp synthase gamma-subunit	0.00314454	0.00237492	down	4.04235
CUST_11804_PI426302897	Afun011804	toll-like receptor 13	0.003319	0.00264457	down	4.05064
CUST_14963_PI406199769	combined_c7952	---NA---	0.00339072	0.00275496	down	4.05829
CUST_14717_PI426302897	Afun014717	nadph oxidase	0.0032457	0.00252121	down	4.05835
CUST_3665_PI406199772	CD577550.1	cytochrome oxidase subunit 1	0.00387703	0.00350804	down	4.065
CUST_4057_PI406199772	CD577338.1	cytochrome c oxidase subunit iv	0.00160058	0.000200648	down	4.06863
CUST_14541_PI426302897	Afun014541	odorant-binding protein	0.00162679	0.000275824	down	4.07524
CUST_3694_PI406199772	CD577536.1	atp synthase gamma subunit	0.0018244	0.000517216	down	4.07907
CUST_14575_PI406199769	combined_c7644	---NA---	0.00151236	0.000130798	down	4.08074
CUST_3693_PI406199772	CD577536.1	atp synthase gamma subunit	0.00245948	0.00133189	down	4.08389
CUST_7217_PI426302897	Afun007217	AGAP012247-PA [Anopheles gambiae str. PEST]	0.00210087	0.000827957	down	4.08813
CUST_3750_PI406199772	CD577508.1	---NA---	0.00394879	0.00365492	down	4.08979
CUST_6341_PI406199769	combined_c3206	nadh-ubiquinone oxidoreductase flavoprotein 1	0.00211843	0.000897386	down	4.09004
CUST_13817_PI426302897	Afun013817	glutathione-s-transferase gst	0.00151236	0.000112686	down	4.09075
CUST_15292_PI406199769	combined_c8125	atp synthase delta mitochondrial	0.00324373	0.00251798	down	4.09131
CUST_14574_PI406199769	combined_c7644	---NA---	0.00132503	4.45387e-05	down	4.0996
CUST_8935_PI406199769	combined_c4527	mitochondrial cytochrome c1	0.00379712	0.00336711	down	4.1026
CUST_4219_PI406199772	CD577257.1	cytochrome b	0.00151236	0.000154509	down	4.10348
CUST_4333_PI406199772	CD577200.1	cytochrome c oxidase subunit iii	0.00188879	0.000578654	down	4.10407
CUST_3709_PI406199772	CD577528.1	kda midgut protein	0.00353865	0.00296808	down	4.11004
CUST_12895_PI406199769	combined_c6585	---NA---	0.001853	0.000548892	down	4.11218
CUST_4054_PI406199772	CD577340.1	cytochrome c oxidase subunit iv	0.00165009	0.000349727	down	4.11677
CUST_10090_PI426302897	Afun010090	brain chitinase and chia	0.00148392	9.03791e-05	down	4.12883
CUST_4052_PI406199772	CD577341.1	cytochrome c oxidase subunit iv	0.00171764	0.000427253	down	4.13558
CUST_11627_PI426302897	Afun011627	serine protease h82	0.00370282	0.00319913	down	4.14737
CUST_3668_PI406199772	CD577549.1	---NA---	0.00160058	0.000207408	down	4.14811
CUST_2888_PI406199772	CD577956.1	nadh:ubiquinone dehydrogenase	0.00151236	0.000142788	down	4.1515
CUST_15333_PI406199769	combined_c8148	atp synthase delta mitochondrial	0.00165009	0.000352609	down	4.1548
CUST_8256_PI426302897	Afun008256	hemolymph proteinase 19	0.00315718	0.00239276	down	4.15622
CUST_4068_PI406199772	CD577333.1	cytochrome c oxidase subunit iv	0.00233888	0.00115354	down	4.16034
CUST_3670_PI406199772	CD577548.1	cytochrome oxidase subunit 1	0.00151236	0.000130069	down	4.16188
CUST_3692_PI406199772	CD577537.1	mitochondrial atp synthase gamma-subunit	0.00307515	0.00227729	down	4.18498
CUST_15214_PI426302897	Afun015214	isoform a	0.00151236	0.00015776	down	4.18613
CUST_3574_PI406199772	CD577596.1	nadh-ubiquinone oxidoreductase ashi subunit	0.00210434	0.000838134	down	4.19764
CUST_9940_PI426302897	Afun009940	nadh-ubiquinone oxidoreductase 42 kda subunit	0.00256739	0.00147649	down	4.20039
CUST_3674_PI406199772	CD577546.1	cytochrome oxidase subunit i	0.00162679	0.00028013	down	4.20491
CUST_3802_PI426302897	Afun003802	NA	0.00241166	0.00127296	down	4.20868
CUST_4254_PI406199772	CD577240.1	cytochrome b	0.00366574	0.00314977	down	4.21916
CUST_4066_PI406199772	CD577334.1	cytochrome c oxidase subunit iv	0.00296572	0.00208099	down	4.22298
CUST_4238_PI406199772	CD577248.1	cytochrome b	0.00206165	0.000731019	down	4.22729
CUST_7973_PI406199769	combined_c4036	---NA---	0.00160058	0.000236216	down	4.23123
CUST_7346_PI406199769	combined_c3719	---NA---	0.00160058	0.000231013	down	4.23168
CUST_14762_PI406199769	combined_c7821	---NA---	0.00131565	4.19555e-05	down	4.24153
CUST_10304_PI406199769	combined_c5220	---NA---	0.00379712	0.00336895	down	4.24228
CUST_905_PI406199772	EE589326.1	cytochrome c oxidase subunit i	0.00171764	0.0004236	down	4.24263
CUST_4338_PI406199772	CD577198.1	cytochrome c oxidase subunit iii	0.00238189	0.00122347	down	4.24326
CUST_4228_PI406199772	CD577253.1	cytochrome b	0.00306517	0.00225381	down	4.24577
CUST_4252_PI406199772	CD577241.1	cytochrome b	0.00388916	0.00355621	down	4.24788
CUST_15709_PI406199769	combined_c8337	nadh dehydrogenase subunit 5	0.00144744	7.12232e-05	down	4.2486
CUST_4240_PI406199772	CD577247.1	cytochrome b	0.00187633	0.000568503	down	4.25237
CUST_3146_PI406199772	CD577825.1	cytochrome b	0.00209773	0.000817879	down	4.25744
CUST_3267_PI406199772	CD577759.1	cytochrome b-c1 complex subunit 9	0.00207815	0.000778494	down	4.25883
CUST_3340_PI406199772	CD577722.1	sarcoplasmic calcium-binding protein 1	0.00163917	0.000302021	down	4.26194
CUST_4251_PI406199772	CD577241.1	cytochrome b	0.0030748	0.00227541	down	4.26427
CUST_4051_PI406199772	CD577341.1	cytochrome c oxidase subunit iv	0.00261056	0.00154248	down	4.26617
CUST_15710_PI406199769	combined_c8337	nadh dehydrogenase subunit 5	0.00151236	0.000143606	down	4.27362
CUST_4226_PI406199772	CD577254.1	cytochrome b	0.00283958	0.00191349	down	4.27547
CUST_15487_PI406199769	combined_c8226	atp synthase subunit mitochondrial	0.00383853	0.00344137	down	4.28329
CUST_3520_PI406199772	CD577627.1	---NA---	0.00191318	0.000605984	down	4.29005
CUST_761_PI406199772	EE589461.1	d7-related 2 protein	0.00335664	0.00270195	down	4.29074
CUST_7347_PI406199769	combined_c3719	---NA---	0.00163917	0.000309565	down	4.29538
CUST_2989_PI406199769	combined_c1506	---NA---	0.00408185	0.0038396	down	4.29651
CUST_885_PI406199772	EE589343.1	kda basic salivary protein	0.00275643	0.00177794	down	4.30078
CUST_3571_PI406199772	CD577597.1	nadh-ubiquinone oxidoreductase ashi subunit	0.00248225	0.00138324	down	4.30099
CUST_12894_PI406199769	combined_c6585	---NA---	0.0021145	0.00086385	down	4.3022
CUST_13601_PI426302897	Afun013601	odorant-binding protein	0.00160611	0.000244628	down	4.30617
CUST_942_PI406199772	EE589294.1	cytochrome b	0.00209304	0.000796801	down	4.30898
CUST_825_PI406199772	EE589401.1	gsg6 salivary protein	0.00160058	0.000242104	down	4.31377
CUST_7604_PI426302897	Afun007604	myosin light chain kinase	0.00352266	0.00294171	down	4.32258
CUST_8552_PI426302897	Afun008552	uncharacterized conserved secreted glycine-rich protein	0.00360284	0.00304841	down	4.33788
CUST_12840_PI426302897	Afun012840	synaptic vesicle protein	0.00160058	0.000212761	down	4.33981
CUST_3570_PI406199772	CD577598.1	nadh-ubiquinone oxidoreductase ashi subunit	0.0026833	0.00166442	down	4.34186
CUST_5920_PI406199769	combined_c2995	atp synthase delta mitochondrial	0.00236495	0.00119665	down	4.3426
CUST_3339_PI406199772	CD577722.1	sarcoplasmic calcium-binding protein 1	0.00157158	0.00017992	down	4.34698
CUST_14848_PI406199769	combined_c7864	atp synthase subunit mitochondrial	0.0030267	0.00217735	down	4.34844
CUST_2615_PI406199772	CD578093.1	AGAP003778-PA [Anopheles gambiae str. PEST]	0.00200606	0.000684843	down	4.35059
CUST_850_PI406199769	combined_c431	cytochrome c oxidase subunit i	0.00264666	0.00161663	down	4.35093
CUST_14747_PI406199769	combined_c7814	---NA---	0.00190159	0.000598602	down	4.35669
CUST_4250_PI406199772	CD577242.1	cytochrome b	0.00261739	0.00155776	down	4.36516
CUST_2073_PI406199769	combined_c1045	---NA---	0.0013264	4.58577e-05	down	4.39281
CUST_1762_PI406199772	EE589362.1	nadh-plastoquinone oxidoreductase	0.00270261	0.00170617	down	4.39531
CUST_4070_PI406199772	CD577332.1	cytochrome c oxidase subunit iv	0.00163917	0.000293689	down	4.39632
CUST_3006_PI406199772	CD577897.1	atp synthase delta chain	0.00270608	0.00171433	down	4.39704
CUST_15086_PI426302897	Afun015086	chitin deacetylase 4	0.00206471	0.000761254	down	4.39807
CUST_7634_PI426302897	Afun007634	mitochondrial ribosomal	0.00197571	0.000652689	down	4.4
CUST_15745_PI406199769	combined_c8355	nadh dehydrogenase subunit 5	0.00151236	0.0001051	down	4.40809
CUST_3388_PI426302897	Afun003388	NA	0.00274649	0.00175983	down	4.41068
CUST_5582_PI406199769	combined_c2825	sodium-dependent phosphate transporter	0.00249226	0.00139535	down	4.4119
CUST_3802_PI406199772	CD577476.1	cytochrome c oxidase subunit va	0.00160058	0.000216644	down	4.41675
CUST_1713_PI406199769	combined_c865	stretch regulated skeletal muscle	0.0033807	0.00274504	down	4.42439
CUST_4237_PI406199772	CD577248.1	cytochrome b	0.00219613	0.000996561	down	4.42568
CUST_4245_PI406199772	CD577244.1	cytochrome b	0.00397896	0.00370102	down	4.42803
CUST_14329_PI406199769	combined_c7479	---NA---	0.00186317	0.000558232	down	4.43559
CUST_1348_PI426302897	Afun001348	cuticular protein rr-1 family (agap010887-pa)	0.00213469	0.000908847	down	4.44118
CUST_4058_PI406199772	CD577338.1	cytochrome c oxidase subunit iv	0.00151236	0.000126249	down	4.4424
CUST_11488_PI426302897	Afun011488	fatty acyl- reductase 2	0.00390823	0.00358802	down	4.44517
CUST_3145_PI406199772	CD577825.1	cytochrome b	0.00168113	0.000389804	down	4.44782
CUST_941_PI406199772	EE589294.1	cytochrome b	0.0022921	0.00110082	down	4.44792
CUST_7387_PI426302897	Afun007387	succinate dehydrogenase	0.0027923	0.00182723	down	4.45166
CUST_4623_PI426302897	Afun004623	bel12_ag transposon polyprotein	0.00388219	0.00353393	down	4.45225
CUST_4229_PI406199772	CD577252.1	cytochrome b	0.00184228	0.000530235	down	4.45457
CUST_10871_PI426302897	Afun010871	small calcium-binding mitochondrial carrier	0.00302646	0.00217327	down	4.45528
CUST_3669_PI406199772	CD577548.1	cytochrome oxidase subunit 1	0.00155058	0.000170618	down	4.46282
CUST_14484_PI426302897	Afun014484	AGAP007357-PA [Anopheles gambiae str. PEST]	0.00442435	0.00440576	down	4.48052
CUST_2689_PI406199772	CD578056.1	nadh dehydrogenase iron-sulfur protein mitochondrial	0.00167624	0.000375655	down	4.48093
CUST_849_PI406199769	combined_c431	cytochrome c oxidase subunit i	0.00251675	0.00141435	down	4.48613
CUST_4246_PI406199772	CD577244.1	cytochrome b	0.00168973	0.000395414	down	4.48837
CUST_6355_PI406199769	combined_c3213	nadh dehydrogenase subunit 2	0.00339947	0.00277278	down	4.48899
CUST_3656_PI406199772	CD577555.1	mitochondrial cytochrome c oxidase subunit 5b isoform 1	0.00182867	0.000520556	down	4.49705
CUST_37_PI406199769	combined_c1899	hypothetical protein AND_03841 [Anopheles darlingi]	0.0024669	0.00135328	down	4.50563
CUST_38_PI406199769	combined_c1899	hypothetical protein AND_03841 [Anopheles darlingi]	0.00262518	0.00157318	down	4.50755
CUST_2072_PI406199769	combined_c1045	---NA---	0.00144744	6.39594e-05	down	4.5087
CUST_2045_PI406199769	combined_c1031	---NA---	0.0032549	0.00253691	down	4.50908
CUST_8234_PI426302897	Afun008234	serpin 5 inhibitory serine protease inhibitor	0.00316164	0.00240112	down	4.51775
CUST_13496_PI426302897	Afun013496	serine protease	0.0028022	0.0018471	down	4.52055
CUST_4225_PI406199772	CD577254.1	cytochrome b	0.00207815	0.000786039	down	4.53597
CUST_8134_PI406199769	combined_c4118	sodium-dependent excitatory amino acid transporter	0.00302213	0.00215389	down	4.53747
CUST_3569_PI406199772	CD577598.1	nadh-ubiquinone oxidoreductase ashi subunit	0.00285578	0.00194235	down	4.54141
CUST_7333_PI406199769	combined_c3712	stress-sensitive b	0.00198043	0.000665819	down	4.54542
CUST_5921_PI406199769	combined_c2995	atp synthase delta mitochondrial	0.00209773	0.000819851	down	4.55048
CUST_8490_PI426302897	Afun008490	prophenoloxidase	0.00310953	0.00233378	down	4.55142
CUST_4055_PI406199772	CD577339.1	cytochrome c oxidase subunit iv	0.00243129	0.00130758	down	4.55471
CUST_732_PI426302897	Afun000732	pyruvate dehydrogenase	0.00151622	0.000164825	down	4.55721
CUST_3666_PI406199772	CD577550.1	cytochrome oxidase subunit 1	0.00288606	0.00198417	down	4.5597
CUST_1747_PI406199769	combined_c882	---NA---	0.0042176	0.00406959	down	4.56016
CUST_3471_PI406199772	CD577651.1	atp synthase delta mitochondrial	0.00222073	0.00101939	down	4.6018
CUST_854_PI406199798	AGAP000984-RA___X	isoform a	0.00296096	0.00207454	down	4.62831
CUST_3317_PI406199772	CD577734.1	mitochondrial atp synthase b chain	0.00261739	0.00156007	down	4.62925
CUST_559_PI406199772	EE589660.1	gsg6 salivary protein	0.00165009	0.000353292	down	4.64791
CUST_7201_PI406199769	combined_c3645	cytochrome oxidase subunit i	0.00178701	0.000469736	down	4.65
CUST_3015_PI406199769	combined_c152	nadh:ubiquinone dehydrogenase	0.00418207	0.00400854	down	4.66328
CUST_1103_PI406199772	EE590070.1	low molecular mass ubiquinone-binding protein	0.00327652	0.00258645	down	4.67334
CUST_4335_PI406199772	CD577199.1	cytochrome c oxidase subunit iii	0.00239289	0.00124684	down	4.67692
CUST_10287_PI426302897	Afun010287	cytochrome p450	0.00262556	0.00157624	down	4.68306
CUST_423_PI406199772	EE589781.1	gsg6 salivary protein	0.0017519	0.000439994	down	4.68612
CUST_4249_PI406199772	CD577242.1	cytochrome b	0.00207815	0.000786233	down	4.68792
CUST_6771_PI406199769	combined_c3424	nadh:ubiquinone dehydrogenase	0.00356428	0.00299707	down	4.69482
CUST_3603_PI406199772	CD577581.1	lethal neo18	0.00217308	0.000960992	down	4.71959
CUST_321_PI406199769	combined_c1629	hypothetical protein AND_21766 [Anopheles darlingi]	0.00258755	0.00151371	down	4.7244
CUST_7427_PI426302897	Afun007427	hypothetical protein AaeL_AAEL002776 [Aedes aegypti]	0.00165009	0.000341019	down	4.72494
CUST_3605_PI406199772	CD577580.1	lethal neo18	0.00160058	0.000211353	down	4.72583
CUST_4222_PI406199772	CD577256.1	cytochrome b	0.00162679	0.000272265	down	4.72785
CUST_4239_PI406199772	CD577247.1	cytochrome b	0.00248085	0.00137593	down	4.74218
CUST_7673_PI426302897	Afun007673	lim domain-binding protein	0.00234632	0.0011646	down	4.75349
CUST_3599_PI406199772	CD577583.1	lethal neo18	0.00131565	4.27405e-05	down	4.76106
CUST_11332_PI406199769	combined_c5754	succinate dehydrogenase	0.00183595	0.000523592	down	4.77367
CUST_14688_PI406199769	combined_c7744	---NA---	0.00197826	0.000654572	down	4.78684
CUST_7475_PI406199769	combined_c3783	AGAP002994-PA [Anopheles gambiae str. PEST]	0.00211843	0.000896928	down	4.78951
CUST_3882_PI406199769	combined_c1961	---NA---	0.00176844	0.000452238	down	4.80501
CUST_11333_PI406199769	combined_c5754	succinate dehydrogenase	0.00206165	0.000726893	down	4.82952
CUST_1104_PI406199772	EE590070.1	low molecular mass ubiquinone-binding protein	0.00168973	0.000394447	down	4.83185
CUST_6939_PI426302897	Afun006939	NA	0.00306994	0.00227021	down	4.83539
CUST_13215_PI406199769	combined_c6760	pol protein	0.00433413	0.00424763	down	4.85812
CUST_1141_PI406199772	EE590026.1	gsg6 salivary protein	0.00168973	0.000395808	down	4.85851
CUST_589_PI426302897	Afun000589	nimrod b	0.0021145	0.000850891	down	4.85884
CUST_3005_PI406199772	CD577897.1	atp synthase delta chain	0.00211843	0.000895329	down	4.87217
CUST_7567_PI406199769	combined_c3830	---NA---	0.0027832	0.00180674	down	4.87879
CUST_3487_PI406199772	CD577643.1	ubiquinone binding	0.00188879	0.000583212	down	4.88458
CUST_6354_PI406199769	combined_c3213	nadh dehydrogenase subunit 2	0.00247175	0.0013644	down	4.89044
CUST_3604_PI406199772	CD577581.1	lethal neo18	0.00144744	6.00757e-05	down	4.89098
CUST_7479_PI426302897	Afun007479	salivary cysteine-rich peptide	0.00274106	0.00175491	down	4.89167
CUST_3854_PI406199772	CD577449.1	flightin	0.000859091	1.31751e-06	down	4.89565
CUST_2928_PI406199772	CD577936.1	succinate dehydrogenase	0.00125206	2.17005e-05	down	4.9084
CUST_1712_PI406199769	combined_c865	stretch regulated skeletal muscle	0.0028978	0.00199733	down	4.91915
CUST_3799_PI406199772	CD577477.1	cytochrome c oxidase subunit va	0.00160611	0.000244136	down	4.9255
CUST_13672_PI406199769	combined_c7021	---NA---	0.00125201	1.78379e-05	down	4.9305
CUST_11026_PI406199769	combined_c5598	---NA---	0.00256596	0.0014581	down	4.93287
CUST_4203_PI406199772	CD577265.1	cytochrome b	0.00361109	0.00305792	down	4.9429
CUST_3801_PI406199772	CD577476.1	cytochrome c oxidase subunit va	0.00161135	0.000258588	down	4.9588
CUST_3806_PI406199772	CD577474.1	cytochrome c oxidase subunit va	0.00301221	0.00213576	down	4.96966
CUST_3307_PI406199772	CD577739.1	nadh dehydrogenase 1 alpha subcomplex subunit 12	0.00243049	0.00130345	down	4.97266
CUST_12973_PI426302897	Afun012973	AGAP004103-PA [Anopheles gambiae str. PEST]	0.00160058	0.000238168	down	4.99069
CUST_3318_PI406199772	CD577734.1	mitochondrial atp synthase b chain	0.00163917	0.000309052	down	4.99853
CUST_3858_PI406199772	CD577447.1	flightin	0.00435496	0.00429582	down	5.02261
CUST_11834_PI426302897	Afun011834	anopheles gambiae pest agap012747-pa	0.00131565	3.34948e-05	down	5.06288
CUST_2599_PI406199772	CD578101.1	antennal carrier protein ap-2	0.00396485	0.00367832	down	5.06574
CUST_4232_PI406199772	CD577251.1	cytochrome b	0.00281124	0.00188105	down	5.07641
CUST_5662_PI406199798	AGAP004581-RA___2R	heat shock protein 70 b2	0.00239289	0.00125344	down	5.08683
CUST_3805_PI406199772	CD577474.1	cytochrome c oxidase subunit va	0.0028022	0.00184535	down	5.08906
CUST_3572_PI406199772	CD577597.1	nadh-ubiquinone oxidoreductase ashi subunit	0.00231047	0.0011228	down	5.10179
CUST_7200_PI406199769	combined_c3645	cytochrome oxidase subunit i	0.00165009	0.000330127	down	5.10615
CUST_4909_PI406199772	BU038992.1	cytochrome c oxidase subunit va	0.00253978	0.00143276	down	5.13617
CUST_13673_PI406199769	combined_c7021	---NA---	0.00372021	0.00322686	down	5.14446
CUST_2743_PI406199769	combined_c1383	---NA---	0.00217308	0.000960678	down	5.14509
CUST_11205_PI426302897	Afun011205	sodium shloride dependent amino acid transporter	0.00398101	0.00370581	down	5.1561
CUST_14129_PI426302897	Afun014129	cuticular protein isoform b	0.00169072	0.000401611	down	5.18397
CUST_4205_PI406199772	CD577264.1	cytochrome b	0.0028022	0.00186589	down	5.19399
CUST_7474_PI406199769	combined_c3783	AGAP002994-PA [Anopheles gambiae str. PEST]	0.00178701	0.000475799	down	5.21797
CUST_3415_PI406199772	CD577684.1	conserved protein	0.00151236	0.000148344	down	5.22676
CUST_3606_PI406199772	CD577580.1	lethal neo18	0.00165009	0.00035359	down	5.23097
CUST_10704_PI426302897	Afun010704	AGAP001504-PA [Anopheles gambiae str. PEST]	0.00165009	0.000334456	down	5.25168
CUST_3769_PI406199772	CD577492.1	hypothetical protein AaeL_AAEL014039 [Aedes aegypti]	0.00262376	0.00157095	down	5.25477
CUST_3573_PI406199772	CD577596.1	nadh-ubiquinone oxidoreductase ashi subunit	0.00200606	0.000684423	down	5.27074
CUST_7332_PI406199769	combined_c3712	stress-sensitive b	0.00214313	0.000924341	down	5.27403
CUST_3800_PI406199772	CD577477.1	cytochrome c oxidase subunit va	0.00144918	7.62858e-05	down	5.28494
CUST_2593_PI406199769	combined_c1309	cact	0.00162679	0.00027881	down	5.2884
CUST_1142_PI406199772	EE590026.1	gsg6 salivary protein	0.00165009	0.000350439	down	5.3012
CUST_3853_PI406199772	CD577449.1	flightin	0.00160058	0.000231735	down	5.30406
CUST_12640_PI406199769	combined_c6449	glutathione-s-transferase gst	0.00324151	0.00250812	down	5.32147
CUST_14624_PI426302897	Afun014624	oxidoreductase	0.0031078	0.00233085	down	5.32692
CUST_3289_PI426302897	Afun003289	AGAP002928-PA [Anopheles gambiae str. PEST]	0.0033807	0.00274035	down	5.33323
CUST_3804_PI406199772	CD577475.1	cytochrome c oxidase subunit va	0.00200622	0.000685952	down	5.34275
CUST_4858_PI406199772	BU039019.1	lethal neo18	0.00213469	0.000910384	down	5.35324
CUST_4247_PI406199772	CD577243.1	cytochrome b	0.00198043	0.000662577	down	5.36417
CUST_11027_PI406199769	combined_c5598	---NA---	0.00157158	0.000180192	down	5.37645
CUST_3807_PI406199772	CD577473.1	cytochrome c oxidase subunit va	0.00414836	0.00394792	down	5.38433
CUST_4142_PI426302897	Afun004142	cdna sequence	0.00180738	0.000494563	down	5.4104
CUST_6842_PI406199769	combined_c3461	atp synthase gamma mitochondrial	0.00243049	0.00130576	down	5.42503
CUST_3600_PI406199772	CD577583.1	lethal neo18	0.0028022	0.0018705	down	5.42878
CUST_3808_PI406199772	CD577473.1	cytochrome c oxidase subunit va	0.00396485	0.0036812	down	5.43947
CUST_3602_PI406199772	CD577582.1	lethal neo18	0.00167624	0.000370525	down	5.45206
CUST_4423_PI426302897	Afun004423	AGAP010384-PA [Anopheles gambiae str. PEST]	0.00416499	0.00398692	down	5.45887
CUST_13684_PI426302897	Afun013684	AGAP005526-PA [Anopheles gambiae str. PEST]	0.001853	0.000548257	down	5.46329
CUST_15051_PI406199769	combined_c8000	cytochrome c oxidase subunit viia	0.00261739	0.00156016	down	5.47134
CUST_4857_PI406199772	BU039019.1	lethal neo18	0.0025664	0.00146113	down	5.47977
CUST_3141_PI406199772	CD577827.1	cg3560	0.00258213	0.0015067	down	5.48175
CUST_7882_PI426302897	Afun007882	AGAP001515-PA [Anopheles gambiae str. PEST]	0.0015536	0.000172985	down	5.48228
CUST_4221_PI406199772	CD577256.1	cytochrome b	0.00236236	0.00119105	down	5.48782
CUST_4337_PI406199772	CD577198.1	cytochrome c oxidase subunit iii	0.00266146	0.00163323	down	5.49969
CUST_6843_PI406199769	combined_c3461	atp synthase gamma mitochondrial	0.00237453	0.00121346	down	5.51222
CUST_4206_PI406199772	CD577264.1	cytochrome b	0.00210434	0.000838261	down	5.51636
CUST_12546_PI406199769	combined_c6397	---NA---	0.00161135	0.000255632	down	5.55123
CUST_4216_PI406199772	CD577259.1	cytochrome b	0.00227621	0.00107587	down	5.5611
CUST_4336_PI406199772	CD577199.1	cytochrome c oxidase subunit iii	0.00387873	0.00352242	down	5.56311
CUST_14280_PI426302897	Afun014280	c-amp dependent protein kinase typei-beta regulatory subunit	0.00206165	0.000742649	down	5.58483
CUST_3677_PI406199772	CD577544.1	nadh dehydrogenase subunit 5	0.0042176	0.00406545	down	5.58911
CUST_4898_PI406199772	BU038998.1	conserved protein	0.00191318	0.000607111	down	5.59935
CUST_2375_PI406199772	CD578215.1	cuticle protein	0.00302213	0.00216192	down	5.60327
CUST_2850_PI406199769	combined_c1437	---NA---	0.00131565	3.75517e-05	down	5.6039
CUST_3142_PI406199772	CD577827.1	cg3560	0.00211843	0.000873075	down	5.60715
CUST_7438_PI426302897	Afun007438	ubiquinol-cytochrome c reductase complex core protein	0.00206165	0.000759043	down	5.62159
CUST_601_PI406199772	EE589611.1	gsg6 salivary protein	0.00169072	0.000401202	down	5.63462
CUST_4230_PI406199772	CD577252.1	cytochrome b	0.00383025	0.00342188	down	5.63601
CUST_1661_PI406199772	EE589469.1	gsg6 salivary protein	0.00347678	0.00287729	down	5.63972
CUST_2538_PI406199772	CD578132.1	pupal cuticle protein	0.00416499	0.00397992	down	5.66062
CUST_1086_PI406199772	EE590087.1	gsg6 salivary protein	0.001853	0.000548745	down	5.66263
CUST_4003_PI426302897	Afun004003	conserved hypothetical protein [Culex quinquefasciatus]	0.00379051	0.00333859	down	5.66291
CUST_1397_PI406199772	EE589753.1	gsg6 salivary protein	0.00151236	0.000152964	down	5.66593
CUST_2851_PI406199769	combined_c1437	---NA---	0.00125201	1.3573e-05	down	5.67606
CUST_7113_PI406199769	combined_c3600	cg3560	0.00394879	0.00365517	down	5.68802
CUST_10975_PI426302897	Afun010975	conserved hypothetical protein [Culex quinquefasciatus]	0.00131565	3.42756e-05	down	5.72282
CUST_2927_PI406199772	CD577936.1	succinate dehydrogenase	0.00140152	5.01519e-05	down	5.7516
CUST_4076_PI426302897	Afun004076	NA	0.00171764	0.000424669	down	5.75449
CUST_2037_PI406199769	combined_c1027	AGAP003778-PA [Anopheles gambiae str. PEST]	0.00163758	0.000285181	down	5.77501
CUST_4242_PI406199772	CD577246.1	cytochrome b	0.00439283	0.00436053	down	5.78389
CUST_440_PI406199772	EE589764.1	gsg6 salivary protein	0.00165009	0.000350294	down	5.78561
CUST_3883_PI406199769	combined_c1961	---NA---	0.00165009	0.000348129	down	5.78566
CUST_4393_PI406199772	CD577169.1	cytochrome c oxidase subunit iii	0.00167082	0.000366808	down	5.79554
CUST_3767_PI406199772	CD577493.1	isoform a	0.00191318	0.000608922	down	5.80202
CUST_4897_PI406199772	BU038998.1	conserved protein	0.0013264	4.66747e-05	down	5.8106
CUST_3659_PI406199772	CD577553.1	mitochondrial cytochrome c oxidase subunit 5b isoform 1	0.00165009	0.000342676	down	5.84652
CUST_12547_PI406199769	combined_c6397	---NA---	0.00151236	0.000150237	down	5.85444
CUST_14216_PI426302897	Afun014216	fast kinase domain-containing protein 2	0.00151236	0.000111382	down	5.85563
CUST_302_PI426302897	Afun000302	hemolymph proteinase 19	0.00334933	0.00268234	down	5.86687
CUST_4395_PI406199772	CD577168.1	cytochrome c oxidase subunit iii	0.00178701	0.000464942	down	5.90289
CUST_7451_PI426302897	Afun007451	glycerol-3-phosphate dehydrogenase	0.00207815	0.000786945	down	5.92004
CUST_973_PI406199772	EE589264.1	gsg6 salivary protein	0.00211843	0.000896829	down	5.93735
CUST_3663_PI406199772	CD577551.1	mitochondrial cytochrome c oxidase subunit 5b isoform 1	0.00258127	0.00148993	down	5.94109
CUST_3417_PI406199772	CD577683.1	conserved protein	0.00163917	0.000306612	down	5.97894
CUST_3763_PI406199772	CD577495.1	isoform a	0.00161353	0.000263554	down	5.98611
CUST_2537_PI406199772	CD578132.1	pupal cuticle protein	0.00181863	0.00050112	down	6.02734
CUST_7908_PI426302897	Afun007908	pyruvate dehydrogenase	0.00182059	0.00050701	down	6.03204
CUST_13280_PI426302897	Afun013280	carboxypeptidase n subunit 2	0.00207815	0.000786457	down	6.12688
CUST_3655_PI406199772	CD577555.1	mitochondrial cytochrome c oxidase subunit 5b isoform 1	0.00279509	0.00183208	down	6.14172
CUST_3768_PI406199772	CD577493.1	isoform a	0.00179856	0.000488856	down	6.16008
CUST_1546_PI406199772	EE589591.1	conserved protein	0.00157158	0.000179447	down	6.1611
CUST_7841_PI426302897	Afun007841	c-type galactose-binding (agap010193-pa)	0.00428512	0.00418385	down	6.1701
CUST_11672_PI426302897	Afun011672	map kinase phosphatase	0.00148392	8.5074e-05	down	6.19084
CUST_3319_PI406199772	CD577733.1	mitochondrial atp synthase b chain	0.00164356	0.000321388	down	6.21618
CUST_9143_PI426302897	Afun009143	AGAP009762-PA [Anopheles gambiae str. PEST]	0.00417278	0.00399746	down	6.26267
CUST_7112_PI406199769	combined_c3600	cg3560	0.00182165	0.000509556	down	6.26582
CUST_10391_PI426302897	Afun010391	dimethylaniline monooxygenase	0.00327615	0.00257756	down	6.28163
CUST_439_PI406199772	EE589764.1	gsg6 salivary protein	0.00211843	0.000892093	down	6.28272
CUST_3657_PI406199772	CD577554.1	mitochondrial cytochrome c oxidase subunit 5b isoform 1	0.00211843	0.00088403	down	6.28342
CUST_7426_PI426302897	Afun007426	nascent polypeptide associated complex alpha subunit (nac alpha)	0.00433744	0.0042643	down	6.28575
CUST_12975_PI406199769	combined_c6629	cytochrome c oxidase subunit ii	0.00188879	0.00058163	down	6.28982
CUST_3416_PI406199772	CD577684.1	conserved protein	0.00203036	0.000700123	down	6.29021
CUST_16002_PI406199769	combined_c8485	cytochrome b	0.00148392	8.94089e-05	down	6.30176
CUST_4381_PI406199772	CD577175.1	cytochrome c oxidase subunit iii	0.00219036	0.000988206	down	6.3223
CUST_9430_PI406199769	combined_c4776	---NA---	0.00131565	4.33735e-05	down	6.35338
CUST_3660_PI406199772	CD577553.1	mitochondrial cytochrome c oxidase subunit 5b isoform 1	0.00171764	0.000427029	down	6.36637
CUST_3658_PI406199772	CD577554.1	mitochondrial cytochrome c oxidase subunit 5b isoform 1	0.00166326	0.0003602	down	6.37288
CUST_3418_PI406199772	CD577683.1	conserved protein	0.00160058	0.000196808	down	6.37462
CUST_13083_PI426302897	Afun013083	isoform d	0.00236236	0.00119152	down	6.37857
CUST_3664_PI406199772	CD577551.1	mitochondrial cytochrome c oxidase subunit 5b isoform 1	0.00252659	0.00142121	down	6.40464
CUST_2261_PI406199772	CD578273.1	ubiquinol cytochrome c oxidoreductase-subunit -	0.00160058	0.000238578	down	6.40863
CUST_16001_PI406199769	combined_c8485	cytochrome b	0.00125206	2.16517e-05	down	6.41755
CUST_2600_PI406199772	CD578101.1	antennal carrier protein ap-2	0.00239352	0.00125794	down	6.41944
CUST_12641_PI406199769	combined_c6449	glutathione-s-transferase gst	0.00211843	0.000886797	down	6.45942
CUST_3489_PI406199772	CD577642.1	ubiquinone binding	0.00306517	0.00226185	down	6.46258
CUST_3765_PI406199772	CD577494.1	hypothetical conserved protein	0.00182793	0.000519384	down	6.47751
CUST_6773_PI426302897	Afun006773	nicotinic acetylcholine receptor subunit alpha beta9	0.00228213	0.00108895	down	6.58453
CUST_7221_PI426302897	Afun007221	hypothetical protein AaeL_AAEL011890 [Aedes aegypti]	0.00185665	0.0005529	down	6.60889
CUST_2262_PI406199772	CD578273.1	ubiquinol cytochrome c oxidoreductase-subunit -	0.00206165	0.00075467	down	6.62343
CUST_4391_PI406199772	CD577170.1	cytochrome c oxidase subunit iii	0.00186317	0.000559719	down	6.63393
CUST_3764_PI406199772	CD577495.1	isoform a	0.00160058	0.000235963	down	6.64271
CUST_777_PI406199772	EE589446.1	gsg6 salivary protein	0.00163932	0.000311678	down	6.65656
CUST_3772_PI406199772	CD577491.1	isoform a	0.00160058	0.000218953	down	6.65852
CUST_12974_PI406199769	combined_c6629	cytochrome c oxidase subunit ii	0.00162679	0.000274586	down	6.66151
CUST_2036_PI406199769	combined_c1027	AGAP003778-PA [Anopheles gambiae str. PEST]	0.00164356	0.000319562	down	6.72033
CUST_4397_PI406199772	CD577167.1	cytochrome c oxidase subunit iii	0.00206165	0.000751669	down	6.73189
CUST_3521_PI406199772	CD577626.1	---NA---	0.00163917	0.000291556	down	6.73738
CUST_3766_PI406199772	CD577494.1	hypothetical conserved protein	0.00171764	0.00042462	down	6.76636
CUST_2072_PI406199772	CD578368.1	mitochondrial f0 atp synthase d	0.00207499	0.000772674	down	6.78796
CUST_13078_PI426302897	Afun013078	membrane glycoprotein lig-1	0.00131565	4.30386e-05	down	6.8282
CUST_7431_PI406199769	combined_c3761	c-type lectin galactose-binding protein	0.00359971	0.0030401	down	6.86897
CUST_3770_PI406199772	CD577492.1	hypothetical protein AaeL_AAEL014039 [Aedes aegypti]	0.00161135	0.000255739	down	6.98301
CUST_2592_PI406199769	combined_c1309	cact	0.00165009	0.000332579	down	7.01391
CUST_9293_PI426302897	Afun009293	AGAP009110-PA [Anopheles gambiae str. PEST]	0.00330928	0.00262622	down	7.01482
CUST_11682_PI426302897	Afun011682	sodium solute symporter	0.00165009	0.000342469	down	7.03305
CUST_4353_PI406199772	CD577189.1	cytochrome oxidase subunit 3	0.00206165	0.000724558	down	7.0364
CUST_9431_PI406199769	combined_c4776	---NA---	0.0030284	0.00219861	down	7.07396
CUST_4382_PI406199772	CD577175.1	cytochrome c oxidase subunit iii	0.00190159	0.00060024	down	7.08142
CUST_707_PI406199772	EE589509.1	gsg6 salivary protein	0.00221908	0.00101468	down	7.13324
CUST_778_PI406199772	EE589446.1	gsg6 salivary protein	0.00165009	0.000348334	down	7.1356
CUST_3320_PI406199772	CD577733.1	mitochondrial atp synthase b chain	0.0024669	0.0013512	down	7.14272
CUST_2071_PI406199772	CD578368.1	mitochondrial f0 atp synthase d	0.00164356	0.000321184	down	7.17724
CUST_8550_PI426302897	Afun008550	isoform c	0.00268653	0.00167344	down	7.17871
CUST_1813_PI406199772	EE589304.1	gsg6 salivary protein	0.00151236	0.000146982	down	7.19023
CUST_1506_PI406199772	EE589635.1	ge rich salivary gland protein	0.00160058	0.000200994	down	7.2461
CUST_819_PI406199772	EE589404.1	gsg6 salivary protein	0.00419988	0.00403444	down	7.24933
CUST_1643_PI406199772	EE589486.1	sg3 protein	0.00144744	6.45695e-05	down	7.26004
CUST_8857_PI406199769	combined_c4485	isoform a	0.00365553	0.00313523	down	7.27084
CUST_6135_PI406199769	combined_c3103	---NA---	0.00163917	0.000299585	down	7.28661
CUST_7185_PI406199769	combined_c3637	---NA---	0.00125201	1.19374e-05	down	7.31114
CUST_2842_PI406199772	CD577979.1	AGAP005890-PB [Anopheles gambiae str. PEST]	0.00334933	0.00268263	down	7.3489
CUST_3470_PI406199769	combined_c1753	---NA---	0.00158982	0.000186203	down	7.45802
CUST_4388_PI406199772	CD577172.1	cytochrome c oxidase subunit iii	0.00171764	0.000420794	down	7.53052
CUST_3907_PI406199772	CD577422.1	hypothetical protein Phum_PHUM624180 [Pediculus humanus corporis]	0.00200606	0.000682013	down	7.57623
CUST_15060_PI406199769	combined_c8004	AGAP003778-PA [Anopheles gambiae str. PEST]	0.00160058	0.000241964	down	7.58508
CUST_3908_PI406199772	CD577422.1	hypothetical protein Phum_PHUM624180 [Pediculus humanus corporis]	0.0028022	0.00187059	down	7.67902
CUST_3492_PI406199772	CD577641.1	low molecular mass ubiquinone-binding protein	0.00151236	0.000126415	down	7.69384
CUST_8856_PI406199769	combined_c4485	isoform a	0.00302213	0.00216284	down	7.70954
CUST_1920_PI426302897	Afun001920	atp gtp binding 5	0.00361151	0.00307884	down	7.7508
CUST_699_PI406199772	EE589520.1	sg3 protein	0.00144918	7.5169e-05	down	7.81005
CUST_4387_PI406199772	CD577172.1	cytochrome c oxidase subunit iii	0.00273636	0.00174759	down	7.91446
CUST_1737_PI406199772	EE589382.1	ge rich salivary gland protein	0.00261275	0.0015502	down	7.94996
CUST_11122_PI406199769	combined_c5646	---NA---	0.00388219	0.00353916	down	8.06379
CUST_12460_PI406199769	combined_c6348	stress-sensitive b	0.00268756	0.00168211	down	8.10316
CUST_4361_PI406199772	CD577185.1	cytochrome c oxidase subunit iii	0.00197168	0.000649228	down	8.10738
CUST_1664_PI406199772	EE589468.1	sg3 protein	0.00388219	0.00353894	down	8.14158
CUST_1505_PI406199772	EE589635.1	ge rich salivary gland protein	0.00273636	0.00174517	down	8.16618
CUST_1649_PI406199772	EE589483.1	gsg6 salivary protein	0.00151236	0.000162039	down	8.17027
CUST_708_PI406199772	EE589509.1	gsg6 salivary protein	0.00160058	0.000224114	down	8.18952
CUST_1719_PI406199772	EE589407.1	ge rich salivary gland protein	0.00189065	0.000593808	down	8.21898
CUST_1939_PI426302897	Afun001939	AGAP002737-PA [Anopheles gambiae str. PEST]	0.0026833	0.00166702	down	8.29719
CUST_979_PI406199772	EE589255.1	sg3 protein	0.00131565	2.92737e-05	down	8.3923
CUST_1644_PI406199772	EE589486.1	sg3 protein	0.00416499	0.00398514	down	8.41612
CUST_1663_PI406199772	EE589468.1	sg3 protein	0.00221908	0.00101658	down	8.45831
CUST_826_PI406199772	EE589401.1	gsg6 salivary protein	0.00148392	8.72271e-05	down	8.48746
CUST_4375_PI406199772	CD577178.1	cytochrome c oxidase subunit iii	0.00184804	0.000543541	down	8.5051
CUST_4380_PI406199772	CD577176.1	cytochrome c oxidase subunit iii	0.00256739	0.00147788	down	8.51727
CUST_3711_PI406199769	combined_c1873	monkey king protein	0.0017749	0.00045617	down	8.53527
CUST_2841_PI406199772	CD577979.1	AGAP005890-PB [Anopheles gambiae str. PEST]	0.00182165	0.000509948	down	8.53548
CUST_3909_PI406199772	CD577421.1	nadh dehydrogenase subunit 3	0.00259529	0.00152528	down	8.54559
CUST_9108_PI406199769	combined_c4614	---NA---	0.00209773	0.000805637	down	8.55611
CUST_1592_PI406199772	EE589544.1	ge rich salivary gland protein	0.00171135	0.000411659	down	8.69954
CUST_3910_PI406199772	CD577421.1	nadh dehydrogenase subunit 3	0.00197168	0.000648959	down	8.70912
CUST_1815_PI406199769	combined_c916	---NA---	0.00238508	0.00123549	down	8.73898
CUST_3156_PI406199772	CD577820.1	pupal cuticle	0.00275643	0.00178243	down	8.82449
CUST_4373_PI406199772	CD577179.1	cytochrome c oxidase subunit iii	0.00176844	0.000451459	down	8.84008
CUST_4379_PI406199772	CD577176.1	cytochrome c oxidase subunit iii	0.0022116	0.00100591	down	8.89318
CUST_4365_PI406199772	CD577183.1	cytochrome c oxidase subunit iii	0.00161135	0.000248057	down	8.90796
CUST_7746_PI426302897	Afun007746	ecdysone-induced protein 63f 1	0.00438578	0.00434663	down	8.91646
CUST_972_PI406199772	EE589265.1	sg3 protein	0.00245464	0.00132608	down	8.93953
CUST_4363_PI406199772	CD577184.1	cytochrome c oxidase subunit iii	0.00160058	0.000220776	down	8.99005
CUST_289_PI406199772	EE589911.1	ge rich salivary gland protein	0.00206165	0.00075661	down	9.01078
CUST_4370_PI406199772	CD577181.1	cytochrome c oxidase subunit iii	0.0017749	0.000455511	down	9.07269
CUST_4383_PI406199772	CD577174.1	cytochrome c oxidase subunit iii	0.00238508	0.00123638	down	9.0864
CUST_1547_PI406199772	EE589590.1	cytochrome c oxidase subunit iii	0.00184804	0.000543357	down	9.12368
CUST_3534_PI406199772	CD577619.1	---NA---	0.00363842	0.00311291	down	9.13108
CUST_4367_PI406199772	CD577182.1	cytochrome c oxidase subunit iii	0.00178701	0.00047967	down	9.18754
CUST_1746_PI406199769	combined_c882	---NA---	0.00381913	0.00340392	down	9.39196
CUST_4356_PI406199772	CD577188.1	cytochrome c oxidase subunit iii	0.00242323	0.00129145	down	9.4884
CUST_4355_PI406199772	CD577188.1	cytochrome c oxidase subunit iii	0.00216052	0.000947599	down	9.49307
CUST_4346_PI406199772	CD577193.1	cytochrome c oxidase subunit iii	0.00146815	8.10768e-05	down	9.49862
CUST_290_PI406199772	EE589911.1	ge rich salivary gland protein	0.00189065	0.000588912	down	9.55313
CUST_4961_PI406199769	combined_c2513	---NA---	0.00206165	0.000728303	down	9.55689
CUST_4345_PI406199772	CD577193.1	cytochrome c oxidase subunit iii	0.00160058	0.000217601	down	9.58565
CUST_4362_PI406199772	CD577185.1	cytochrome c oxidase subunit iii	0.00161135	0.00025806	down	9.64504
CUST_10618_PI406199769	combined_c5380	---NA---	0.00324151	0.00251456	down	9.67906
CUST_4348_PI406199772	CD577192.1	cytochrome c oxidase subunit iii	0.00335735	0.00270492	down	9.75911
CUST_7184_PI406199769	combined_c3637	---NA---	0.00221832	0.00101212	down	9.76587
CUST_4369_PI406199772	CD577181.1	cytochrome c oxidase subunit iii	0.00228607	0.00109395	down	9.80517
CUST_4371_PI406199772	CD577180.1	cytochrome c oxidase subunit iii	0.00195726	0.000635288	down	9.85959
CUST_4385_PI406199772	CD577173.1	cytochrome c oxidase subunit iii	0.00207517	0.00077492	down	9.87426
CUST_4374_PI406199772	CD577179.1	cytochrome c oxidase subunit iii	0.00178701	0.000470028	down	9.92729
CUST_9109_PI406199769	combined_c4614	---NA---	0.00283958	0.00191765	down	9.99542
CUST_11483_PI426302897	Afun011483	NA	0.00194615	0.000626571	down	10.0142
CUST_12487_PI426302897	Afun012487	AGAP009106-PA [Anopheles gambiae str. PEST]	0.00218618	0.000983866	down	10.0148
CUST_752_PI406199772	EE589480.1	---NA---	0.0028022	0.00186611	down	10.1382
CUST_980_PI406199772	EE589255.1	sg3 protein	0.000859091	1.30017e-06	down	10.1881
CUST_7894_PI406199769	combined_c3997	---NA---	0.00161588	0.000264788	down	10.2408
CUST_4354_PI406199772	CD577189.1	cytochrome oxidase subunit 3	0.00209304	0.000796332	down	10.2485
CUST_2476_PI406199769	combined_c125	---NA---	0.00131565	2.46161e-05	down	10.2865
CUST_7895_PI406199769	combined_c3997	---NA---	0.00151236	0.000127055	down	10.3469
CUST_10619_PI406199769	combined_c5380	---NA---	0.0028022	0.00186147	down	10.3691
CUST_14800_PI426302897	Afun014800	clipd1 protein	0.00165009	0.000352069	down	10.37
CUST_3471_PI406199769	combined_c1753	---NA---	0.00125201	1.71514e-05	down	10.3973
CUST_11634_PI426302897	Afun011634	AGAP004017-PA [Anopheles gambiae str. PEST]	0.00160058	0.000232714	down	10.4442
CUST_4366_PI406199772	CD577183.1	cytochrome c oxidase subunit iii	0.00206165	0.000737511	down	10.561
CUST_4344_PI406199772	CD577194.1	cytochrome c oxidase subunit iii	0.00234632	0.00116257	down	10.603
CUST_4960_PI406199769	combined_c2513	---NA---	0.00125201	1.39614e-05	down	10.6446
CUST_4339_PI406199772	CD577197.1	cytochrome c oxidase subunit iii	0.00444738	0.00444178	down	10.734
CUST_4368_PI406199772	CD577182.1	cytochrome c oxidase subunit iii	0.00206165	0.000732151	down	10.7741
CUST_4359_PI406199772	CD577186.1	cytochrome c oxidase subunit iii	0.00207152	0.000769801	down	10.9211
CUST_4372_PI406199772	CD577180.1	cytochrome c oxidase subunit iii	0.00340933	0.0027862	down	10.9224
CUST_4384_PI406199772	CD577174.1	cytochrome c oxidase subunit iii	0.00209304	0.000796982	down	10.9409
CUST_4396_PI406199772	CD577168.1	cytochrome c oxidase subunit iii	0.00209773	0.000814345	down	10.9968
CUST_3155_PI406199772	CD577820.1	pupal cuticle	0.00148392	9.16246e-05	down	11.0024
CUST_4364_PI406199772	CD577184.1	cytochrome c oxidase subunit iii	0.00245464	0.00132788	down	11.077
CUST_1548_PI406199772	EE589590.1	cytochrome c oxidase subunit iii	0.00163917	0.000297341	down	11.1027
CUST_4394_PI406199772	CD577169.1	cytochrome c oxidase subunit iii	0.00210434	0.000835093	down	11.1615
CUST_4386_PI406199772	CD577173.1	cytochrome c oxidase subunit iii	0.0021145	0.000848442	down	11.2513
CUST_11900_PI426302897	Afun011900	cationic amino acid transporter	0.00357926	0.0030153	down	11.3248
CUST_15157_PI406199769	combined_c8055	---NA---	0.00163917	0.00030262	down	11.3485
CUST_4347_PI406199772	CD577192.1	cytochrome c oxidase subunit iii	0.00151236	0.000124117	down	11.4835
CUST_4376_PI406199772	CD577178.1	cytochrome c oxidase subunit iii	0.00179856	0.000485581	down	11.5983
CUST_3536_PI406199772	CD577617.1	isoform a	0.00151236	0.000145549	down	11.623
CUST_15158_PI406199769	combined_c8055	---NA---	0.00183626	0.000527539	down	11.7107
CUST_11392_PI426302897	Afun011392	salivary secreted protein	0.00427795	0.00416785	down	11.8243
CUST_11955_PI426302897	Afun011955	cuticle protein	0.00151236	0.000100765	down	11.8263
CUST_15506_PI426302897	Afun015506	cg12540 cg12540-pa	0.0026833	0.00165716	down	11.901
CUST_3535_PI406199772	CD577617.1	isoform a	0.00160058	0.000240653	down	11.9639
CUST_3710_PI406199769	combined_c1873	monkey king protein	0.00175405	0.00044359	down	11.998
CUST_4392_PI406199772	CD577170.1	cytochrome c oxidase subunit iii	0.00166326	0.000361413	down	12.1426
CUST_7353_PI426302897	Afun007353	actin	0.0018807	0.000572904	down	12.5106
CUST_7972_PI406199769	combined_c4036	---NA---	0.00361109	0.0030734	down	12.623
CUST_4360_PI406199772	CD577186.1	cytochrome c oxidase subunit iii	0.00175056	0.00043764	down	12.8993
CUST_386_PI426302897	Afun000386	AGAP006901-PB [Anopheles gambiae str. PEST]	0.00197168	0.000649075	down	13.1838
CUST_8417_PI426302897	Afun008417	AGAP010066-PA [Anopheles gambiae str. PEST]	0.00160058	0.000221255	down	13.9999
CUST_6134_PI406199769	combined_c3103	---NA---	0.00151236	0.000145521	down	14.0618
CUST_48_PI426302897	Afun000048	NA	0.00427795	0.00416664	down	14.2684
CUST_14679_PI426302897	Afun014679	low molecular weight protein-tyrosine-phosphatase	0.00131565	3.97761e-05	down	14.9415
CUST_7548_PI426302897	Afun007548	AGAP005399-PA [Anopheles gambiae str. PEST]	0.0030284	0.00220291	down	15.1689
CUST_10615_PI426302897	Afun010615	cg14168 cg14168-pa	0.00425255	0.00411854	down	15.8655
CUST_3158_PI406199772	CD577819.1	pupal cuticle	0.00256739	0.00147412	down	18.0532
CUST_3495_PI406199772	CD577639.1	cytochrome c oxidase subunit viia	0.00223915	0.0010349	down	21.0596
CUST_3498_PI406199772	CD577638.1	cytochrome c oxidase subunit viia	0.00151236	0.000161738	down	22.1382
CUST_3496_PI406199772	CD577639.1	cytochrome c oxidase subunit viia	0.00184999	0.000545087	down	22.6823
CUST_3497_PI406199772	CD577638.1	cytochrome c oxidase subunit viia	0.00163917	0.000310457	down	23.9494
