# Supplementary material for: Underpinning Sustainable Vector Control through Informed Insecticide Resistance Management
Source: PLoS One. 2014 Jun 16;9(6):e99822. doi: 10.1371/journal.pone.0099822 (PMC4059741; doi:10.1371/journal.pone.0099822)
Supplement: Table S7 — Genes demonstrating significant differential expression according to microarray between Etofenprox resistant An. funestus from Luangwa and Fang susceptible strain. (XLSX) [file pone.0099822.s007.xlsx]

## Sheet: Luangwa
Table S7. Genes demonstrating signifcant differential expression according to microarray between Etofenprox resistant An. funestus from Luangwa and Fang susceptible strain
ProbeName	Transcript ID	Description	p (corrected)	p	Regulation	Fold change
CUST_9227_PI426302897	Afun009227	argininosuccinate lyase	0.00399532	0.00355895	up	109.394
CUST_1505_PI406199769	combined_c761	---NA---	0.00701646	0.0068805	up	58.6141
CUST_10990_PI426302897	Afun010990	wd-repeat protein	0.000141238	1.58405e-05	up	14.5275
CUST_8968_PI426302897	Afun008968	selenophosphate synthase	0.003015	0.00252384	up	14.0935
CUST_7950_PI426302897	Afun007950	AGAP001045-PA [Anopheles gambiae str. PEST]	0.000344406	9.96335e-05	up	13.2934
CUST_11049_PI426302897	Afun011049	AGAP000604-PA [Anopheles gambiae str. PEST]	0.00161225	0.00112375	up	11.6222
CUST_15447_PI406199769	combined_c8206	dna ligase 1-like	0.0011012	0.000662779	up	11.0128
CUST_10150_PI426302897	Afun010150	phosphopantothenoylcysteine decarboxylase	0.000152324	1.83444e-05	up	9.98838
CUST_1392_PI426302897	Afun001392	glycine dehydrogenase	0.00119506	0.000744897	up	9.30361
CUST_10777_PI426302897	Afun010777	28s ribosomal protein s5	0.00216776	0.00164078	up	9.22963
CUST_12185_PI426302897	Afun012185	isoform a	0.00117738	0.000729381	up	9.14048
CUST_12651_PI426302897	Afun012651	cg16865 cg16865-pa	6.21343e-05	3.45172e-07	up	9.07395
CUST_15385_PI426302897	Afun015385	triacylglycerol lipase	0.00223577	0.00171195	up	8.66572
CUST_10918_PI426302897	Afun010918	AGAP012420-PA [Anopheles gambiae str. PEST]	0.000606011	0.000266531	up	8.4349
CUST_12556_PI426302897	Afun012556	delta-aminolevulinic acid dehydratase	0.000287642	7.20789e-05	up	8.4098
CUST_14467_PI426302897	Afun014467	glutaminyl-peptide cyclotransferase	0.000443935	0.000153931	up	7.48403
CUST_13192_PI426302897	Afun013192	hypothetical conserved protein	0.00246508	0.00193385	up	7.30933
CUST_13674_PI426302897	Afun013674	anopheles gambiae pest agap012715-pa	0.000931946	0.000516326	up	7.20086
CUST_11016_PI426302897	Afun011016	cg8928 cg8928-pa	0.00142802	0.000951505	up	7.18052
CUST_15344_PI426302897	Afun015344	zinc finger protein 343	0.00122267	0.000771438	up	7.16356
CUST_4812_PI426302897	Afun004812	NA	0.000537238	0.000217829	up	6.92439
CUST_7325_PI426302897	Afun007325	NA	0.00035486	0.000104454	up	6.90259
CUST_7_PI426302915	CYP6M3.seq	cytochrome p450	0.00505951	0.00473419	up	6.89029
CUST_9719_PI426302897	Afun009719	tripartite motif-containing 37	0.00263031	0.00209282	up	6.87663
CUST_2944_PI406199769	combined_c1484	---NA---	0.00474665	0.00437595	up	6.74409
CUST_8237_PI426302897	Afun008237	hypothetical protein AaeL_AAEL003949 [Aedes aegypti]	0.00128467	0.000824514	up	6.6633
CUST_13866_PI426302897	Afun013866	scarlet protein	0.000226565	4.54732e-05	up	6.64924
CUST_3600_PI406199769	combined_c1818	---NA---	0.000743163	0.000362545	up	6.55362
CUST_1068_PI426302897	Afun001068	conserved hypothetical protein [Culex quinquefasciatus]	0.00147319	0.000991357	up	6.29524
CUST_9522_PI426302897	Afun009522	cytochrome p450	0.000122274	1.1909e-05	up	6.0123
CUST_10322_PI426302897	Afun010322	nos protein	0.00407128	0.00364933	up	5.99555
CUST_5559_PI426302897	Afun005559	arginase	0.00137765	0.000903199	up	5.86118
CUST_293_PI426302897	Afun000293	try1_anoga ame: full=trypsin-1 ame: full=antryp1 flags: precursor	0.000710965	0.000339155	up	5.80473
CUST_12225_PI426302897	Afun012225	cg4554 cg4554-pa	0.000299086	7.76253e-05	up	5.74601
CUST_11349_PI426302897	Afun011349	nadph fad oxidoreductase	0.00756616	0.00751285	up	5.51677
CUST_13635_PI426302897	Afun013635	novel krab box and zinc c2h2 type domain containing protein	0.000106584	8.0569e-06	up	5.49805
CUST_11298_PI426302897	Afun011298	sugar transporter	0.0025736	0.00204089	up	5.47408
CUST_2806_PI426302897	Afun002806	AGAP012173-PA [Anopheles gambiae str. PEST]	0.000156588	1.94472e-05	up	5.46522
CUST_1166_PI426302897	Afun001166	sterol o-acyltransferase	0.000264358	6.23252e-05	up	5.44238
CUST_11422_PI426302897	Afun011422	AGAP008992-PA [Anopheles gambiae str. PEST]	0.00458593	0.00421566	up	5.43368
CUST_10550_PI406199769	combined_c5346	---NA---	0.00155908	0.00106837	up	5.36914
CUST_4237_PI406199769	combined_c2144	---NA---	0.00141766	0.000941917	up	5.24253
CUST_8354_PI426302897	Afun008354	glutathione transferase (agap004382-pa)	0.00122267	0.000770204	up	5.20873
CUST_12380_PI426302897	Afun012380	zinc iron transporter	0.00476864	0.00440042	up	5.20855
CUST_12291_PI406199769	combined_c6256	---NA---	0.00671072	0.00653142	up	5.19989
CUST_2958_PI406199769	combined_c1491	---NA---	0.00119834	0.000748619	up	5.16642
CUST_656_PI426302897	Afun000656	receptor mediated endocytosis 8	0.00730788	0.00722206	up	4.73572
CUST_11902_PI426302897	Afun011902	AGAP001626-PA [Anopheles gambiae str. PEST]	0.00093045	0.00051467	up	4.71857
CUST_11396_PI426302897	Afun011396	isoform cra_c	0.002889	0.00237923	up	4.68129
CUST_4122_PI406199769	combined_c2085	---NA---	0.0029607	0.00245827	up	4.6183
CUST_7584_PI426302897	Afun007584	alpha-amylase	0.00646331	0.00625837	up	4.60091
CUST_13770_PI426302897	Afun013770	mak10 amino-acid n-acetyltransferase subunit	0.00328741	0.00280675	up	4.57273
CUST_9689_PI406199769	combined_c4907	---NA---	0.00287588	0.00236082	up	4.51688
CUST_10940_PI426302897	Afun010940	aromatic amino acid decarboxylase	0.00360406	0.00314588	up	4.51521
CUST_8005_PI426302897	Afun008005	serine threonine protein kinase	0.000270737	6.52598e-05	up	4.49087
CUST_9449_PI426302897	Afun009449	myosin iiia	0.00291522	0.00240767	up	4.48698
CUST_11982_PI406199769	combined_c6094	---NA---	0.000903777	0.000492221	up	4.47968
CUST_12565_PI426302897	Afun012565	AGAP011220-PA [Anopheles gambiae str. PEST]	0.000960776	0.000540754	up	4.45427
CUST_12237_PI426302897	Afun012237	isoform b	0.00317962	0.00269418	up	4.41884
CUST_7202_PI426302897	Afun007202	cg9915-pa	0.00218363	0.00165786	up	4.36009
CUST_1858_PI426302897	Afun001858	enhancer of yellow 2	0.000411927	0.000136301	up	4.35941
CUST_14065_PI426302897	Afun014065	AGAP007078-PA [Anopheles gambiae str. PEST]	0.00240062	0.00187275	up	4.33331
CUST_7836_PI426302897	Afun007836	ribonuclease isoform b	0.00212989	0.00160531	up	4.31866
CUST_2473_PI426302897	Afun002473	atp-binding-cassette protein	0.00340964	0.00292973	up	4.28437
CUST_11723_PI406199769	combined_c5954	---NA---	0.00693204	0.00677648	up	4.27972
CUST_8462_PI426302897	Afun008462	AGAP001940-PA [Anopheles gambiae str. PEST]	0.0017873	0.00127724	up	4.26277
CUST_15287_PI426302897	Afun015287	AGAP002074-PA [Anopheles gambiae str. PEST]	0.00451795	0.00414263	up	4.22123
CUST_11132_PI426302897	Afun011132	cg2446- isoform c	0.000532675	0.000212622	up	4.20186
CUST_14272_PI426302897	Afun014272	bifunctional protein ncoat	0.000520019	0.00020189	up	4.19908
CUST_454_PI426302897	Afun000454	lethal k08015 cg10228-pa	0.000611973	0.000269512	up	4.16563
CUST_9366_PI426302897	Afun009366	mitochondrial ribosomal protein s7	0.00162309	0.00113321	up	4.1622
CUST_1159_PI426302897	Afun001159	sterol o-acyltransferase	0.000710965	0.000339116	up	4.15816
CUST_3919_PI406199769	combined_c1980	ccr4-not transcription complex subunit 3	8.37427e-05	3.77909e-06	up	4.15341
CUST_14070_PI426302897	Afun014070	hypothetical conserved protein	0.00104282	0.000609643	up	4.12716
CUST_8994_PI406199769	combined_c4557	---NA---	0.000106584	8.61254e-06	up	4.07049
CUST_8693_PI406199769	combined_c4401	---NA---	0.000361305	0.000107564	up	4.0505
CUST_7789_PI426302897	Afun007789	AGAP011714-PA [Anopheles gambiae str. PEST]	0.000894246	0.000485193	up	4.04582
CUST_3325_PI426302897	Afun003325	NA	0.00096275	0.00054243	up	4.03304
CUST_6705_PI426302897	Afun006705	aminopeptidase n	0.00191422	0.00139605	up	3.99849
CUST_3056_PI406199769	combined_c1543	---NA---	0.000106584	8.43029e-06	up	3.98659
CUST_11457_PI426302897	Afun011457	kinesin-like protein kif3a	0.000847922	0.000444873	up	3.97978
CUST_7755_PI426302897	Afun007755	ribosomal rna methyltransferase	0.00327746	0.00279443	up	3.96779
CUST_14268_PI426302897	Afun014268	AGAP006394-PA [Anopheles gambiae str. PEST]	0.000160445	2.04443e-05	up	3.94282
CUST_14652_PI406199769	combined_c7710	---NA---	8.26257e-05	3.59031e-06	up	3.92241
CUST_11958_PI426302897	Afun011958	AGAP010839-PA [Anopheles gambiae str. PEST]	0.00349364	0.0030218	up	3.87577
CUST_3660_PI406199769	combined_c1848	cg32687	0.00113825	0.00069478	up	3.86019
CUST_616_PI426302897	Afun000616	atp-dependent bile acid permease	0.00608607	0.00586092	up	3.7953
CUST_15298_PI426302897	Afun015298	zinc finger protein	0.000338228	9.72181e-05	up	3.79397
CUST_5313_PI406199769	combined_c2690	---NA---	0.00115796	0.000711573	up	3.79332
CUST_8492_PI406199769	combined_c4300	---NA---	0.00570766	0.00544603	up	3.78734
CUST_1256_PI426302897	Afun001256	transcription factor	0.00276372	0.00223906	up	3.77142
CUST_2620_PI426302897	Afun002620	transient receptor potential cation channel protein painless	0.000865546	0.000459964	up	3.76083
CUST_15101_PI426302897	Afun015101	apolipoprotein d	0.00328697	0.00280444	up	3.73804
CUST_9493_PI426302897	Afun009493	membrane-associated lps-inducible tnf alpha factor protein	0.000801498	0.000407338	up	3.73764
CUST_14761_PI426302897	Afun014761	zinc finger	0.00203737	0.00151277	up	3.73339
CUST_7431_PI426302897	Afun007431	mitochondrial succinate dehydrogenase cytochrome b subunit	0.00221807	0.00169579	up	3.72592
CUST_3120_PI426302897	Afun003120	mitogen-activated protein kinase kinase kinase 7	0.0042711	0.00387484	up	3.70029
CUST_9838_PI426302897	Afun009838	serine protease	0.000476209	0.000170624	up	3.69533
CUST_13220_PI426302897	Afun013220	mitochondrial brown fat uncoupling protein	0.000143623	1.63895e-05	up	3.68841
CUST_2066_PI426302897	Afun002066	NA	0.00258697	0.00205302	up	3.67916
CUST_5260_PI426302897	Afun005260	NA	0.00428338	0.00388724	up	3.67905
CUST_383_PI406199769	combined_c1939	hypothetical protein AND_13922 [Anopheles darlingi]	0.00213598	0.00161358	up	3.67851
CUST_14440_PI426302897	Afun014440	zinc finger protein	0.00105734	0.000621488	up	3.66485
CUST_5036_PI426302897	Afun005036	n-acetylgalactosaminyltransferase	0.000187723	2.75577e-05	up	3.66414
CUST_14393_PI426302897	Afun014393	zinc finger protein 665	0.000104777	7.35224e-06	up	3.65337
CUST_13659_PI426302897	Afun013659	leukocyte receptor cluster member 1	0.00293725	0.00243276	up	3.65065
CUST_3513_PI426302897	Afun003513	AGAP008548-PA [Anopheles gambiae str. PEST]	0.00268991	0.00216236	up	3.64073
CUST_689_PI426302897	Afun000689	NA	0.00569517	0.00543098	up	3.64042
CUST_5822_PI426302897	Afun005822	AGAP011496-PA [Anopheles gambiae str. PEST]	0.00414956	0.00374143	up	3.61012
CUST_7919_PI426302897	Afun007919	amp dependent ligase	0.00066736	0.000308208	up	3.57417
CUST_7570_PI426302897	Afun007570	fatty acid synthase	4.8155e-05	1.0567e-07	up	3.56591
CUST_15412_PI426302897	Afun015412	gtdc1_drome ame: full=glycosyltransferase-like domain-containing protein 1-like	0.00531728	0.00501598	up	3.53375
CUST_10902_PI426302897	Afun010902	trunk	0.00213207	0.00160938	up	3.53223
CUST_13233_PI426302897	Afun013233	deoxyribonuclease ii	0.000855221	0.000451464	up	3.53055
CUST_12921_PI426302897	Afun012921	serine threonine-protein kinase chk2	0.00078946	0.000396352	up	3.53025
CUST_1925_PI426302897	Afun001925	thyroid hormone receptor-associated	0.000156588	1.94931e-05	up	3.52837
CUST_11909_PI426302897	Afun011909	sphingomyelin phosphodiesterase	0.00301163	0.00251736	up	3.52409
CUST_11064_PI426302897	Afun011064	AGAP006375-PA [Anopheles gambiae str. PEST]	0.000350351	0.000102143	up	3.52046
CUST_4843_PI426302897	Afun004843	mmr1 hsr1 gtp binding protein	0.00259944	0.00206399	up	3.51958
CUST_9279_PI426302897	Afun009279	sterol o-acyltransferase	0.00036486	0.000109372	up	3.5141
CUST_12194_PI426302897	Afun012194	cytochrome p450	0.00447674	0.00409163	up	3.50344
CUST_1213_PI426302897	Afun001213	NA	0.000885534	0.000477428	up	3.49781
CUST_13996_PI426302897	Afun013996	AGAP004265-PA [Anopheles gambiae str. PEST]	0.000986059	0.000561643	up	3.47482
CUST_7723_PI426302897	Afun007723	programmed cell death	0.00585897	0.00560954	up	3.47456
CUST_7157_PI426302897	Afun007157	NA	0.0013782	0.00090396	up	3.46847
CUST_8785_PI426302897	Afun008785	metal response element binding transcription factor 2	0.00738648	0.00731492	up	3.46835
CUST_10208_PI426302897	Afun010208	histone h2a	0.00308643	0.00260163	up	3.46691
CUST_13207_PI426302897	Afun013207	AGAP012375-PA [Anopheles gambiae str. PEST]	0.00331821	0.00283694	up	3.46271
CUST_4636_PI406199769	combined_c2347	---NA---	0.0032948	0.00281403	up	3.46163
CUST_2295_PI406199769	combined_c1159	AGAP007641-PA [Anopheles gambiae str. PEST]	0.000213536	3.89958e-05	up	3.46004
CUST_13664_PI426302897	Afun013664	si: (novel protein human chromosome 21 open reading frame 18 )	0.00141928	0.000943411	up	3.45148
CUST_5258_PI406199769	combined_c2663	---NA---	0.000215962	4.05341e-05	up	3.4497
CUST_199_PI426302897	Afun000199	chorion peroxidase	0.000209793	3.70802e-05	up	3.44823
CUST_8292_PI426302897	Afun008292	isoform b	0.000847922	0.000444802	up	3.44704
CUST_9965_PI426302897	Afun009965	AGAP012040-PA [Anopheles gambiae str. PEST]	0.000532675	0.0002128	up	3.44258
CUST_1507_PI426302897	Afun001507	NA	0.00693266	0.00678001	up	3.4206
CUST_13239_PI426302897	Afun013239	d-amino acid oxidase	0.00225773	0.00173406	up	3.4205
CUST_9142_PI426302897	Afun009142	erk1 2	0.00292158	0.00241635	up	3.39965
CUST_12214_PI406199769	combined_c6216	---NA---	0.00212664	0.00159966	up	3.39006
CUST_4581_PI426302897	Afun004581	NA	0.00296739	0.0024664	up	3.3874
CUST_13618_PI426302897	Afun013618	mitochondrial import protein mmp37	0.00107775	0.000640515	up	3.38535
CUST_11755_PI426302897	Afun011755	mitochondrial ribosomal	0.000803567	0.000409569	up	3.37303
CUST_13444_PI426302897	Afun013444	dim gamma-tubulin 2	0.000338128	9.70901e-05	up	3.36867
CUST_5886_PI426302897	Afun005886	NA	0.00092928	0.000513478	up	3.36682
CUST_12197_PI426302897	Afun012197	cytochrome p450	0.00259944	0.00206444	up	3.36639
CUST_6489_PI426302897	Afun006489	wd repeat protein 85	0.00191422	0.0013955	up	3.32825
CUST_1233_PI426302897	Afun001233	dual specificity mitogen-activated protein kinase kinase mapkk	0.00729339	0.00720559	up	3.2837
CUST_15347_PI426302897	Afun015347	AGAP003575-PA [Anopheles gambiae str. PEST]	0.000310682	8.25505e-05	up	3.28189
CUST_5253_PI406199769	combined_c2660	dna-directed rna polymerase iii subunit rpc7-like	0.000448558	0.000156932	up	3.27072
CUST_6082_PI426302897	Afun006082	NA	0.00420516	0.00380474	up	3.26991
CUST_7797_PI426302897	Afun007797	chaperone protein dnaj	0.000405708	0.000132218	up	3.26742
CUST_14142_PI426302897	Afun014142	AGAP001226-PA [Anopheles gambiae str. PEST]	0.000534547	0.000213998	up	3.25886
CUST_115_PI426302897	Afun000115	SEC14, putative [Aedes aegypti]	0.000408246	0.000133765	up	3.25824
CUST_14082_PI426302897	Afun014082	microtubule binding	0.003015	0.00252382	up	3.25709
CUST_7287_PI426302897	Afun007287	40s ribosomal protein s15	0.00047749	0.000171734	up	3.25523
CUST_1509_PI406199769	combined_c763	hypothetical protein EAG_06933 [Camponotus floridanus]	0.00520898	0.004892	up	3.25372
CUST_708_PI426302897	Afun000708	hypothetical protein AaeL_AAEL002498 [Aedes aegypti]	0.00402024	0.0035906	up	3.24175
CUST_15402_PI426302897	Afun015402	AGAP008235-PA [Anopheles gambiae str. PEST]	0.00527935	0.004974	up	3.2288
CUST_12530_PI426302897	Afun012530	tfiih basal transcription factor complex p52 subunit	0.000283334	7.06256e-05	up	3.20858
CUST_8742_PI426302897	Afun008742	AGAP005147-PA [Anopheles gambiae str. PEST]	0.000213536	3.88623e-05	up	3.19882
CUST_7039_PI426302897	Afun007039	aminopeptidase n	0.00795542	0.00795542	up	3.19514
CUST_14117_PI426302897	Afun014117	AGAP005566-PA [Anopheles gambiae str. PEST]	0.00477187	0.0044048	up	3.19471
CUST_4224_PI426302897	Afun004224	NA	0.00113175	0.000688811	up	3.18786
CUST_9036_PI426302897	Afun009036	AGAP005987-PA [Anopheles gambiae str. PEST]	0.00160191	0.00111241	up	3.18073
CUST_13184_PI426302897	Afun013184	hypothetical protein AaeL_AAEL007156 [Aedes aegypti]	0.00281375	0.00229412	up	3.17679
CUST_4794_PI406199769	combined_c2428	---NA---	0.000387444	0.00012124	up	3.17416
CUST_9980_PI426302897	Afun009980	eukaryotic translation initiation factor 4e nuclear import factor 1	0.000526659	0.000207756	up	3.16884
CUST_14827_PI426302897	Afun014827	loc100037005 protein	0.000708636	0.000337096	up	3.1566
CUST_5398_PI426302897	Afun005398	NA	0.000510202	0.000194434	up	3.15648
CUST_12663_PI426302897	Afun012663	AGAP004983-PA [Anopheles gambiae str. PEST]	0.000936507	0.000520531	up	3.14761
CUST_1476_PI426302897	Afun001476	pentatricopeptide repeat domain 3	0.000503886	0.00018818	up	3.14268
CUST_14900_PI426302897	Afun014900	transcription factor iib	0.00444027	0.00404526	up	3.13625
CUST_12160_PI426302897	Afun012160	zinc finger protein	0.000785946	0.000393204	up	3.13398
CUST_11720_PI426302897	Afun011720	gamma-soluble nsf attachment protein	0.00101564	0.000586038	up	3.1254
CUST_5697_PI426302897	Afun005697	NA	0.00340964	0.00292822	up	3.11665
CUST_11467_PI426302897	Afun011467	modifier of mdg4	0.000540072	0.000221515	up	3.1147
CUST_7760_PI426302897	Afun007760	dna polymerase theta	0.00795292	0.00794825	up	3.10452
CUST_12040_PI426302897	Afun012040	period circadian protein	0.00157396	0.00108273	up	3.10032
CUST_7302_PI426302897	Afun007302	heat shock 70 kda protein cognate 4	0.00223793	0.00171623	up	3.09557
CUST_13913_PI426302897	Afun013913	swi snf matrix actin dependent regulator of subfamily member 1	0.00139474	0.000920135	up	3.07964
CUST_7785_PI426302897	Afun007785	GA10609 [Drosophila pseudoobscura pseudoobscura]	0.00368759	0.00323139	up	3.07568
CUST_12071_PI426302897	Afun012071	protoporphyrinogen oxidase	0.00376357	0.00330943	up	3.07173
CUST_9633_PI406199769	combined_c4878	---NA---	0.00117039	0.000722647	up	3.06398
CUST_8773_PI406199769	combined_c4443	protein spitz-like	0.000567999	0.000241141	up	3.06132
CUST_14447_PI426302897	Afun014447	anopheles gambiae pest agap012919-pa	0.00127099	0.000812886	up	3.05747
CUST_12569_PI426302897	Afun012569	spingomyelin synthetase	0.000235718	4.96211e-05	up	3.05676
CUST_14358_PI426302897	Afun014358	inositol polyphosphate multikinase	0.000503886	0.000187784	up	3.05089
CUST_8738_PI426302897	Afun008738	AGAP004018-PA [Anopheles gambiae str. PEST]	0.000262623	6.13276e-05	up	3.04804
CUST_10612_PI426302897	Afun010612	juvenile hormone-inducible	0.00029794	7.70819e-05	up	3.04714
CUST_12579_PI426302897	Afun012579	dual oxidase 1	0.000126409	1.26557e-05	up	3.03973
CUST_14840_PI426302897	Afun014840	AGAP000751-PA [Anopheles gambiae str. PEST]	0.00690163	0.00673953	up	3.03501
CUST_11653_PI426302897	Afun011653	anopheles gambiae pest agap012834-pa	0.00014414	1.6648e-05	up	3.03479
CUST_5757_PI426302897	Afun005757	conserved hypothetical protein [Culex quinquefasciatus]	0.00061727	0.000273337	up	3.03074
CUST_14209_PI406199769	combined_c7393	---NA---	0.00219329	0.00167105	up	3.02527
CUST_11752_PI426302897	Afun011752	AGAP011312-PA [Anopheles gambiae str. PEST]	0.000322233	8.77907e-05	up	3.01812
CUST_10415_PI426302897	Afun010415	histidyl-trna synthetase	0.00184606	0.00133127	up	3.0173
CUST_2627_PI426302897	Afun002627	gtp-binding protein lepa	0.000363596	0.000108566	up	3.01647
CUST_8746_PI426302897	Afun008746	cationic amino acid transporter	0.00102406	0.000595015	up	3.0101
CUST_2427_PI426302897	Afun002427	modifier of mdg4	0.000106584	8.59069e-06	up	3.0046
CUST_15074_PI426302897	Afun015074	anopheles gambiae pest agap012722-pa	0.000214117	3.91647e-05	up	3.00255
CUST_8579_PI426302897	Afun008579	atp-citrate synthase	0.000329337	9.15683e-05	up	2.9955
CUST_4699_PI406199769	combined_c2379	---NA---	0.00134429	0.000871852	up	2.99545
CUST_10786_PI426302897	Afun010786	n-acetylglucosamine kinase	0.000690115	0.000325201	up	2.99149
CUST_11552_PI426302897	Afun011552	caax prenyl protease ste24	0.000544007	0.000224726	up	2.98524
CUST_9200_PI426302897	Afun009200	AGAP006195-PA [Anopheles gambiae str. PEST]	0.000198539	3.03694e-05	up	2.98175
CUST_13846_PI426302897	Afun013846	tpa_inf: alsin	8.16974e-05	3.40606e-06	up	2.97709
CUST_4296_PI426302897	Afun004296	pi-3 kinase	0.00157501	0.00108438	up	2.97493
CUST_5037_PI426302897	Afun005037	n-acetyl galactosaminyl transferase	0.00180009	0.0012885	up	2.96535
CUST_12506_PI426302897	Afun012506	orphan nuclear receptor nr6a1 (germ cell nuclear factor)	0.00164315	0.00115059	up	2.96514
CUST_10507_PI426302897	Afun010507	shq1_drome ame: full=protein shq1 homolog	0.00016085	2.08265e-05	up	2.96456
CUST_15001_PI426302897	Afun015001	hla class iii protein dom3z	0.000337205	9.67261e-05	up	2.94802
CUST_11844_PI426302897	Afun011844	set domain binding factor cg6939- isoform b isoform 1	0.000974347	0.000551336	up	2.94416
CUST_12642_PI426302897	Afun012642	AGAP006039-PA [Anopheles gambiae str. PEST]	0.00593991	0.00569401	up	2.94267
CUST_9294_PI426302897	Afun009294	yth domain protein	0.00720434	0.00710493	up	2.93968
CUST_1439_PI426302897	Afun001439	AGAP000489-PA [Anopheles gambiae str. PEST]	0.00117274	0.000724784	up	2.93742
CUST_12960_PI426302897	Afun012960	uncharacterized conserved protein	0.000789463	0.000396586	up	2.93663
CUST_12139_PI426302897	Afun012139	rna polymerase ii associated protein 2	0.00282295	0.00230481	up	2.93625
CUST_9008_PI426302897	Afun009008	synaptobrevin vamp-like protein	0.00736199	0.00728417	up	2.92111
CUST_8711_PI426302897	Afun008711	ss-dna binding protein 12rnp2	0.000501932	0.000186419	up	2.9195
CUST_15357_PI426302897	Afun015357	nad dehydrogenase	0.00299858	0.00250469	up	2.91127
CUST_10789_PI426302897	Afun010789	anopheles gambiae pest agap012663-pa	0.00219964	0.00167854	up	2.91007
CUST_14418_PI426302897	Afun014418	AGAP009656-PA [Anopheles gambiae str. PEST]	0.000841612	0.000439338	up	2.90238
CUST_13350_PI426302897	Afun013350	three prime repair exonuclease 1	0.00202454	0.00149849	up	2.90128
CUST_270_PI426302897	Afun000270	NA	0.000202298	3.17541e-05	up	2.89279
CUST_2532_PI426302897	Afun002532	AGAP007767-PA [Anopheles gambiae str. PEST]	0.000418272	0.000139811	up	2.8925
CUST_14496_PI426302897	Afun014496	AGAP001702-PA [Anopheles gambiae str. PEST]	0.00302888	0.00254067	up	2.88702
CUST_10175_PI426302897	Afun010175	sorting nexin 8	0.00127099	0.000813122	up	2.88459
CUST_10148_PI426302897	Afun010148	thiolester containing protein isoform c	0.00166255	0.0011676	up	2.87955
CUST_12794_PI406199769	combined_c6530	---NA---	0.000705611	0.000334161	up	2.87904
CUST_6993_PI426302897	Afun006993	AGAP001226-PA [Anopheles gambiae str. PEST]	0.000105088	7.40488e-06	up	2.8773
CUST_9017_PI426302897	Afun009017	dna-directed rna polymerase i 135 kda polypeptide	0.00116562	0.000717707	up	2.87548
CUST_9584_PI426302897	Afun009584	cytochrome p450 6a8	0.00102679	0.000597205	up	2.86445
CUST_14133_PI426302897	Afun014133	small optic lobes protein	0.000528334	0.000210137	up	2.85674
CUST_4433_PI426302897	Afun004433	bcl2 adenovirus e1b 19-kda protein-interacting protein	6.80844e-05	1.05945e-06	up	2.84966
CUST_8241_PI406199769	combined_c4173	glycoprotein 93	0.000679845	0.000319364	up	2.8486
CUST_9113_PI426302897	Afun009113	amp dependent ligase	0.000885534	0.000477263	up	2.84756
CUST_243_PI426302897	Afun000243	glycerol kinase	0.000776819	0.000386813	up	2.84671
CUST_14960_PI426302897	Afun014960	zinc finger protein	0.00207533	0.00155193	up	2.84574
CUST_13751_PI426302897	Afun013751	nucleoside diphosphate	0.00507794	0.00475292	up	2.84532
CUST_14114_PI406199769	combined_c7312	---NA---	0.000429818	0.000147406	up	2.83883
CUST_15290_PI426302897	Afun015290	gastrula zinc finger protein	0.00393762	0.00349484	up	2.83521
CUST_11944_PI426302897	Afun011944	peptidyl-prolyl cis-trans isomerase 10	0.000279516	6.89588e-05	up	2.8317
CUST_3507_PI426302897	Afun003507	NA	0.000330057	9.20021e-05	up	2.83145
CUST_7183_PI406199769	combined_c3636	bifunctional purine biosynthesis protein purh	0.000931946	0.00051666	up	2.82433
CUST_7224_PI426302897	Afun007224	cathepsin l	0.000376364	0.000115252	up	2.81272
CUST_14519_PI426302897	Afun014519	AGAP002174-PA [Anopheles gambiae str. PEST]	0.00226473	0.00174011	up	2.81181
CUST_14756_PI426302897	Afun014756	diphosphomevalonate decarboxylase	0.0032079	0.00272756	up	2.81009
CUST_10729_PI426302897	Afun010729	AGAP007718-PA [Anopheles gambiae str. PEST]	0.00329522	0.00281535	up	2.80781
CUST_7178_PI426302897	Afun007178	AGAP004082-PA [Anopheles gambiae str. PEST]	0.000145779	1.72486e-05	up	2.80042
CUST_8909_PI426302897	Afun008909	cytochrome p450	0.00389238	0.00344898	up	2.79972
CUST_10739_PI426302897	Afun010739	AGAP007959-PA [Anopheles gambiae str. PEST]	0.00255644	0.00202538	up	2.79855
CUST_6735_PI426302897	Afun006735	NA	0.000527147	0.000209094	up	2.797
CUST_7499_PI426302897	Afun007499	glutathione transferase	0.000362186	0.000107933	up	2.78956
CUST_11657_PI426302897	Afun011657	AGAP003287-PA [Anopheles gambiae str. PEST]	0.00286578	0.00235085	up	2.78896
CUST_8871_PI426302897	Afun008871	nucleolar transcription factor 1	0.00234265	0.00181648	up	2.78813
CUST_493_PI426302897	Afun000493	aldehyde oxidase	0.000345952	0.000100555	up	2.78134
CUST_9668_PI426302897	Afun009668	adenylosuccinate lyase	0.000363746	0.000108738	up	2.77851
CUST_12434_PI426302897	Afun012434	glucosamine-fructose-6-phosphate aminotransferase 2	0.00138947	0.00091584	up	2.7782
CUST_12171_PI426302897	Afun012171	protein fra10ac1	0.0011077	0.000670281	up	2.77776
CUST_26_PI426302915	CYP6Y2_rvcpl.seq	cytochrome p450	0.0054673	0.00517355	up	2.77665
CUST_8043_PI426302897	Afun008043	p160 coactivator fisc	0.000656718	0.000301365	up	2.77567
CUST_15017_PI426302897	Afun015017	protein c12orf4	0.000387444	0.000120942	up	2.77335
CUST_14886_PI426302897	Afun014886	anopheles gambiae pest agap012834-pa	0.0005001	0.000185152	up	2.76983
CUST_12624_PI426302897	Afun012624	AGAP006393-PA [Anopheles gambiae str. PEST]	0.000859436	0.000455165	up	2.76584
CUST_13367_PI406199769	combined_c6844	---NA---	0.000481114	0.000174167	up	2.76113
CUST_14190_PI406199769	combined_c7381	---NA---	0.00794715	0.00793782	up	2.76049
CUST_13428_PI426302897	Afun013428	AGAP004150-PA [Anopheles gambiae str. PEST]	0.00102324	0.000593634	up	2.75824
CUST_2252_PI426302897	Afun002252	gag-like protein	0.000395051	0.00012508	up	2.7569
CUST_12593_PI426302897	Afun012593	gamma-tubulin complex component 3	0.000799061	0.000403753	up	2.74635
CUST_13254_PI426302897	Afun013254	wd-repeat protein	0.00119834	0.000748925	up	2.74285
CUST_8442_PI426302897	Afun008442	ubiquitin-conjugating enzyme	0.00597249	0.0057305	up	2.73966
CUST_14315_PI426302897	Afun014315	origin recognition complex subunit 2	0.000868931	0.000464521	up	2.73758
CUST_7924_PI426302897	Afun007924	isoform b	0.00505123	0.00472199	up	2.73545
CUST_509_PI426302897	Afun000509	chaperone protein dnaj	0.00171022	0.00120609	up	2.73096
CUST_12122_PI426302897	Afun012122	AGAP011900-PA [Anopheles gambiae str. PEST]	0.000506492	0.000191087	up	2.73065
CUST_12836_PI426302897	Afun012836	isoform a	0.00242789	0.0019004	up	2.72994
CUST_7312_PI426302897	Afun007312	60s ribosomal protein l8	0.00619656	0.00598006	up	2.72851
CUST_2081_PI406199798	AGAP002076-RA___2R	heat shock protein cognate isoform a	6.37345e-05	7.8895e-07	up	2.72739
CUST_10353_PI426302897	Afun010353	coatomer delta subunit	0.000859163	0.000454554	up	2.72597
CUST_11097_PI426302897	Afun011097	hypothetical protein AaeL_AAEL011581 [Aedes aegypti]	0.00136631	0.000891752	up	2.72361
CUST_9794_PI426302897	Afun009794	nf-x1-type zinc finger protein nfxl1	0.000729413	0.000352928	up	2.72073
CUST_11818_PI426302897	Afun011818	mof protein	0.000597054	0.000259436	up	2.71866
CUST_2077_PI426302897	Afun002077	dna-directed rna polymerase iii subunit d	0.00101866	0.000589182	up	2.71735
CUST_8312_PI426302897	Afun008312	gtp-binding protein	0.000517499	0.000198886	up	2.71238
CUST_2709_PI426302897	Afun002709	isoform f	0.00346218	0.00298748	up	2.70901
CUST_8521_PI426302897	Afun008521	dimethyladenosine transferase	7.59247e-05	2.22915e-06	up	2.70784
CUST_2467_PI426302897	Afun002467	anopheles gambiae pest agap012887-pa	0.00313583	0.00265156	up	2.70558
CUST_14378_PI426302897	Afun014378	AGAP002514-PA [Anopheles gambiae str. PEST]	0.00456794	0.00419241	up	2.70538
CUST_12145_PI426302897	Afun012145	g2 mitotic-specific cyclin-b3	0.00562458	0.0053455	up	2.70431
CUST_1697_PI426302897	Afun001697	AGAP000783-PA [Anopheles gambiae str. PEST]	0.000219008	4.15692e-05	up	2.69728
CUST_9806_PI426302897	Afun009806	oligopeptide transporter	0.000208463	3.49183e-05	up	2.69702
CUST_14605_PI426302897	Afun014605	AGAP009674-PA [Anopheles gambiae str. PEST]	0.00147226	0.000990297	up	2.69566
CUST_13706_PI426302897	Afun013706	zinc finger protein	0.000551128	0.000228801	up	2.69534
CUST_770_PI426302897	Afun000770	mitogen activated protein kinase kinase kinase mekk5	0.000651485	0.000297811	up	2.6942
CUST_11930_PI426302897	Afun011930	mrna transport regulator 3	0.00146137	0.000981641	up	2.69359
CUST_14528_PI426302897	Afun014528	transcription factor tfiih-	0.000423029	0.000142086	up	2.69124
CUST_13654_PI426302897	Afun013654	cg1091 cg1091-pa	0.00530195	0.0049984	up	2.69004
CUST_14377_PI426302897	Afun014377	ribonuclease hi large subunit	0.0033319	0.00285354	up	2.68718
CUST_14044_PI406199769	combined_c7268	mitochondrial aminomethyltransferase	0.00311966	0.00263514	up	2.6859
CUST_8431_PI426302897	Afun008431	sphingosine kinase b	0.000331234	9.27768e-05	up	2.68167
CUST_13943_PI406199769	combined_c7204	---NA---	0.00655093	0.00635811	up	2.67571
CUST_14185_PI426302897	Afun014185	tigger transposable element derived 2	0.00714557	0.00702989	up	2.67146
CUST_1844_PI406199769	combined_c931	AGAP006769-PA [Anopheles gambiae str. PEST]	0.00435237	0.00396007	up	2.67097
CUST_501_PI426302897	Afun000501	low-density lipoprotein receptor	0.00431541	0.00392391	up	2.66837
CUST_8602_PI426302897	Afun008602	cdc2l5 [Culex quinquefasciatus]	0.000706356	0.000335218	up	2.66786
CUST_15312_PI426302897	Afun015312	dolichyl glycosyltransferase	7.59247e-05	2.15891e-06	up	2.66365
CUST_10311_PI426302897	Afun010311	cdna sequence	0.000206149	3.31383e-05	up	2.65872
CUST_11466_PI426302897	Afun011466	AGAP011804-PA [Anopheles gambiae str. PEST]	0.00212247	0.0015959	up	2.65684
CUST_12309_PI426302897	Afun012309	adp-ribosylation factor-binding protein	0.00035486	0.000104603	up	2.65345
CUST_6547_PI426302897	Afun006547	loc100125385 protein	0.000401515	0.000129354	up	2.65156
CUST_563_PI426302897	Afun000563	alanyl aminopeptidase	0.00788693	0.00787072	up	2.64934
CUST_14281_PI426302897	Afun014281	AGAP011701-PA [Anopheles gambiae str. PEST]	0.00779056	0.00775853	up	2.64547
CUST_2162_PI406199769	combined_c1092	phosphoribosylglycinamide formyltransferase	0.00424893	0.00385098	up	2.6445
CUST_13073_PI426302897	Afun013073	zinc finger protein	0.000689383	0.000324654	up	2.64159
CUST_14679_PI406199769	combined_c7734	---NA---	0.000378431	0.000115996	up	2.64013
CUST_14359_PI426302897	Afun014359	glt8d3 protein	0.000209793	3.57443e-05	up	2.63543
CUST_11751_PI426302897	Afun011751	signal recognition particle receptor beta	0.00383382	0.00338808	up	2.6341
CUST_14680_PI426302897	Afun014680	dna cross-link repair 1a protein	0.00292954	0.00242521	up	2.63035
CUST_11966_PI426302897	Afun011966	esr1 protein	0.000291503	7.37743e-05	up	2.62749
CUST_12462_PI406199769	combined_c6349	isoform a	0.00396566	0.0035267	up	2.6135
CUST_8507_PI426302897	Afun008507	rest corepressor protein	0.00296248	0.00246061	up	2.61097
CUST_290_PI426302897	Afun000290	histone acetyltransferase gcn5	0.00299201	0.00249657	up	2.60871
CUST_7892_PI426302897	Afun007892	bifunctional purine biosynthesis protein	0.00299768	0.00250217	up	2.60803
CUST_9811_PI426302897	Afun009811	anopheles gambiae pest agap012770-pa	0.00125816	0.000802697	up	2.60687
CUST_3633_PI426302897	Afun003633	NA	0.00190472	0.00138744	up	2.60586
CUST_1833_PI406199769	combined_c925	---NA---	0.00297615	0.00247896	up	2.60478
CUST_7775_PI426302897	Afun007775	n-acetyl transferase separation anxiety	0.00486015	0.00450627	up	2.60245
CUST_13101_PI426302897	Afun013101	d030070l09rik protein	0.000669301	0.00031022	up	2.60197
CUST_14850_PI426302897	Afun014850	adenosine deaminase	0.000820459	0.000422274	up	2.59716
CUST_3826_PI426302897	Afun003826	NA	0.00420853	0.00381066	up	2.59147
CUST_10472_PI426302897	Afun010472	cullin [Aedes aegypti]	0.00122317	0.000772116	up	2.59001
CUST_12042_PI426302897	Afun012042	forkhead box subgroup o	0.00272229	0.00219398	up	2.58918
CUST_14862_PI406199769	combined_c7871	---NA---	0.000921346	0.00050693	up	2.58338
CUST_2867_PI426302897	Afun002867	ubiquitin-protein ligase	0.00267761	0.00215168	up	2.58291
CUST_12144_PI426302897	Afun012144	cleavage and polyadenylation specificity factor	0.00444172	0.00404789	up	2.58237
CUST_11721_PI426302897	Afun011721	AGAP010013-PA [Anopheles gambiae str. PEST]	0.000213536	3.86846e-05	up	2.5758
CUST_8679_PI426302897	Afun008679	heterogeneous nuclear ribonucleoprotein	0.000569906	0.00024262	up	2.57574
CUST_9841_PI426302897	Afun009841	rad50-interacting protein 1	0.00051399	0.00019633	up	2.57562
CUST_1407_PI406199769	combined_c712	sorbitol dehydrogenase	0.00301437	0.00252053	up	2.5726
CUST_8059_PI426302897	Afun008059	low-density lipoprotein receptor	0.00102406	0.000594938	up	2.57139
CUST_12018_PI426302897	Afun012018	AGAP009825-PA [Anopheles gambiae str. PEST]	0.00369264	0.00323793	up	2.57031
CUST_6463_PI406199769	combined_c3268	---NA---	0.00198526	0.00145951	up	2.56568
CUST_12265_PI426302897	Afun012265	cg17352- isoform a	0.000195512	2.94474e-05	up	2.5639
CUST_10190_PI426302897	Afun010190	l-caldesmon, putative [Aedes aegypti]	0.00296753	0.00246916	up	2.55907
CUST_11959_PI426302897	Afun011959	protein regulator of cytokinesis 1 prc1	0.0052006	0.00487995	up	2.55695
CUST_12864_PI426302897	Afun012864	ap endonuclease	0.00157448	0.00108355	up	2.55476
CUST_12656_PI426302897	Afun012656	anopheles gambiae pest agap012546-pa	0.000395735	0.000126064	up	2.55406
CUST_9523_PI426302897	Afun009523	dihydrolipoamide branched chain transacylase e2	0.000558954	0.000234347	up	2.55327
CUST_14387_PI426302897	Afun014387	AGAP000967-PA [Anopheles gambiae str. PEST]	0.000669301	0.000310125	up	2.55274
CUST_4142_PI426302897	Afun004142	cdna sequence	0.00357057	0.00311141	up	2.54905
CUST_3046_PI426302897	Afun003046	hypothetical protein AaeL_AAEL011636 [Aedes aegypti]	0.000835384	0.000434557	up	2.54876
CUST_12251_PI426302897	Afun012251	pseudouridylate synthase	0.000710965	0.000339201	up	2.54616
CUST_7444_PI426302897	Afun007444	fructose -bisphosphate aldolase	0.00188607	0.00137164	up	2.54596
CUST_14253_PI426302897	Afun014253	AGAP011496-PA [Anopheles gambiae str. PEST]	0.0016174	0.00112781	up	2.54471
CUST_7837_PI426302897	Afun007837	ribonuclease h1	0.00109586	0.000657968	up	2.54375
CUST_12954_PI426302897	Afun012954	fms interacting protein	0.000708636	0.000337343	up	2.5436
CUST_7242_PI426302897	Afun007242	60s ribosomal protein l9	0.00444909	0.00405853	up	2.54318
CUST_12039_PI426302897	Afun012039	AGAP005796-PA [Anopheles gambiae str. PEST]	0.00106885	0.000633395	up	2.54298
CUST_8155_PI426302897	Afun008155	fructose- -bisphosphatase	0.00217731	0.00165056	up	2.5426
CUST_10753_PI426302897	Afun010753	bcl7-like cg17252-pa	0.000152358	1.84297e-05	up	2.5424
CUST_13980_PI426302897	Afun013980	AGAP003568-PA [Anopheles gambiae str. PEST]	0.00482854	0.00446987	up	2.54206
CUST_9025_PI426302897	Afun009025	glycoprotein 93	0.000222213	4.28363e-05	up	2.54015
CUST_15407_PI426302897	Afun015407	arp6 actin-related protein 6-like protein	0.000172006	2.36344e-05	up	2.53169
CUST_14150_PI426302897	Afun014150	oxidative stress-induced growth	0.000254468	5.79015e-05	up	2.5312
CUST_9897_PI406199769	combined_c5015	---NA---	5.7694e-05	2.87962e-07	up	2.53079
CUST_471_PI426302897	Afun000471	AGAP001020-PA [Anopheles gambiae str. PEST]	0.00201648	0.00149134	up	2.52857
CUST_10194_PI406199769	combined_c5165	---NA---	0.00047749	0.000171552	up	2.5282
CUST_13718_PI426302897	Afun013718	zinc finger protein 671	0.000344406	9.96416e-05	up	2.52759
CUST_5438_PI426302897	Afun005438	NA	0.00685676	0.00668967	up	2.52736
CUST_6499_PI426302897	Afun006499	conserved hypothetical protein [Culex quinquefasciatus]	0.00451795	0.00414388	up	2.5229
CUST_3867_PI426302897	Afun003867	mael_aedae ame: full=protein maelstrom homolog	0.00428982	0.0038956	up	2.5195
CUST_4244_PI426302897	Afun004244	arginine n-methyltransferase skb1	0.000291213	7.36156e-05	up	2.51929
CUST_15063_PI426302897	Afun015063	AGAP009585-PA [Anopheles gambiae str. PEST]	0.00191822	0.00140065	up	2.51791
CUST_8169_PI426302897	Afun008169	dre4 cg1828- isoform a	0.000514171	0.000196559	up	2.51523
CUST_8876_PI426302897	Afun008876	apolipoprotein d	0.00020973	3.52218e-05	up	2.51448
CUST_11759_PI426302897	Afun011759	s-phase kinase-associated protein 2	0.000207435	3.45065e-05	up	2.51438
CUST_12998_PI426302897	Afun012998	endonuclease iii	0.0017536	0.00124374	up	2.50982
CUST_12291_PI426302897	Afun012291	echinoid	0.00206279	0.00154134	up	2.50956
CUST_8594_PI426302897	Afun008594	serine hydroxymethyltransferase	0.00126194	0.000805476	up	2.50694
CUST_537_PI426302897	Afun000537	NA	0.000234348	4.91264e-05	up	2.50655
CUST_9040_PI426302897	Afun009040	cyclin b	0.00579483	0.00553793	up	2.50315
CUST_15389_PI426302897	Afun015389	tyrosyl-trna synthetase (agap000012-pa)	0.00565902	0.00538654	up	2.49861
CUST_5899_PI426302897	Afun005899	AGAP006323-PA [Anopheles gambiae str. PEST]	0.000767073	0.000379483	up	2.49504
CUST_9092_PI426302897	Afun009092	tudor and kh domain-containing protein	0.000598193	0.0002607	up	2.49344
CUST_478_PI426302897	Afun000478	inhibitor of growth protein 3	0.000122274	1.19186e-05	up	2.49262
CUST_4769_PI406199769	combined_c2415	clathrin-associated protein	0.000551607	0.000229485	up	2.48967
CUST_7674_PI426302897	Afun007674	late trypsin	0.00792497	0.00791334	up	2.48954
CUST_8171_PI426302897	Afun008171	AGAP002053-PA [Anopheles gambiae str. PEST]	0.00107775	0.000640145	up	2.4821
CUST_9484_PI426302897	Afun009484	oligosaccharyl transferase	0.00125581	0.000800287	up	2.48195
CUST_8342_PI426302897	Afun008342	dolichyl-diphosphooligosaccharide protein glycotransferase	0.000678998	0.000317969	up	2.48192
CUST_15071_PI426302897	Afun015071	pom1	0.00312289	0.00263878	up	2.48179
CUST_7918_PI426302897	Afun007918	dna polymerase v	0.0011451	0.00070052	up	2.48128
CUST_12744_PI426302897	Afun012744	hypothetical protein AaeL_AAEL009920 [Aedes aegypti]	0.00117256	0.00072433	up	2.47981
CUST_14125_PI426302897	Afun014125	pax neighbour protein	0.00192706	0.0014088	up	2.47617
CUST_14957_PI426302897	Afun014957	alkaline phosphatase	0.00333138	0.00285117	up	2.47525
CUST_9319_PI426302897	Afun009319	rna-binding protein pno1	0.000555587	0.000232283	up	2.47224
CUST_9662_PI426302897	Afun009662	long chain fatty acid elongase	0.000275181	6.71756e-05	up	2.47192
CUST_12719_PI426302897	Afun012719	coiled-coil domain-containing protein 16	0.000867079	0.000462746	up	2.47033
CUST_13669_PI426302897	Afun013669	dna repair protein	0.000534547	0.000214098	up	2.46944
CUST_10605_PI426302897	Afun010605	isoform b	0.00198937	0.00146487	up	2.46918
CUST_4120_PI426302897	Afun004120	NA	0.00292158	0.00241567	up	2.46818
CUST_14555_PI426302897	Afun014555	cg6765 cg6765-pa	0.00311966	0.00263391	up	2.46718
CUST_13849_PI406199769	combined_c7136	hypothetical conserved protein	0.00123376	0.000780247	up	2.46694
CUST_12818_PI426302897	Afun012818	beta-carotene dioxygenase	0.00398788	0.00354918	up	2.46663
CUST_10284_PI426302897	Afun010284	zinc finger protein	9.82114e-05	6.51667e-06	up	2.466
CUST_2725_PI426302897	Afun002725	AGAP008671-PA [Anopheles gambiae str. PEST]	0.002889	0.00237903	up	2.4654
CUST_3628_PI426302897	Afun003628	NA	0.00112729	0.000684778	up	2.46463
CUST_3479_PI426302897	Afun003479	NA	0.00148721	0.00100355	up	2.46361
CUST_3158_PI426302897	Afun003158	likely orthologue of sapiens chromosome 12 open reading frame 11	0.000383092	0.000118022	up	2.46256
CUST_14187_PI426302897	Afun014187	bcl2 adenovirus e1b 19-kda protein-interacting protein	0.00106647	0.000631555	up	2.46232
CUST_12869_PI426302897	Afun012869	members only	0.000399667	0.000128234	up	2.45887
CUST_10180_PI426302897	Afun010180	replication factor c (activator 1) 5	0.00319195	0.0027065	up	2.45731
CUST_9374_PI426302897	Afun009374	scavenger receptor class croquemort type (agap003373-pa)	0.000589019	0.000254734	up	2.45495
CUST_15328_PI426302897	Afun015328	dna (cytosine-5)-methyltransferase	0.000265603	6.27843e-05	up	2.4544
CUST_28_PI406199769	combined_c1398	---NA---	0.000387736	0.00012158	up	2.44969
CUST_9162_PI426302897	Afun009162	tudor domain-containing protein 5	0.000384847	0.000119771	up	2.44846
CUST_7901_PI406199769	combined_c4000	mmr1 hsr1 gtp binding protein	6.21343e-05	6.24538e-07	up	2.44597
CUST_12087_PI426302897	Afun012087	nuclear rna export factor 2	0.00355699	0.0030954	up	2.44455
CUST_15121_PI426302897	Afun015121	origin recognition complex subunit	0.00197706	0.00145174	up	2.44111
CUST_8115_PI426302897	Afun008115	amp dependent ligase	0.00475213	0.0043824	up	2.44096
CUST_11127_PI426302897	Afun011127	AGAP007983-PA [Anopheles gambiae str. PEST]	0.00223835	0.00171721	up	2.43846
CUST_14534_PI426302897	Afun014534	zinc finger protein 511	0.00359808	0.00313855	up	2.43742
CUST_11493_PI426302897	Afun011493	AGAP011774-PA [Anopheles gambiae str. PEST]	0.00505951	0.00473371	up	2.4302
CUST_7537_PI426302897	Afun007537	timeless protein	0.000251337	5.6156e-05	up	2.42788
CUST_10991_PI426302897	Afun010991	receptor protein tyrosine kinase	0.00160354	0.00111579	up	2.42621
CUST_1915_PI406199769	combined_c966	d-lactate dehydrognease	0.0059768	0.0057364	up	2.42578
CUST_7824_PI406199769	combined_c3961	---NA---	0.00341361	0.00293454	up	2.42197
CUST_9949_PI426302897	Afun009949	hypothetical protein AaeL_AAEL003878 [Aedes aegypti]	0.00160301	0.00111401	up	2.42097
CUST_11855_PI426302897	Afun011855	lon peptidase n-terminal domain and ring finger 1	0.00214255	0.00162044	up	2.42096
CUST_719_PI406199769	combined_c362	AGAP006354-PA [Anopheles gambiae str. PEST]	0.000708636	0.000337216	up	2.42027
CUST_12694_PI426302897	Afun012694	AGAP001142-PA [Anopheles gambiae str. PEST]	0.0029067	0.00239637	up	2.41936
CUST_13279_PI426302897	Afun013279	trna methyltransferase	0.000404161	0.000131239	up	2.41755
CUST_13107_PI426302897	Afun013107	AGAP006437-PA [Anopheles gambiae str. PEST]	0.00330121	0.00282144	up	2.41602
CUST_2217_PI426302897	Afun002217	translation initiation factor-3	0.000990396	0.000565557	up	2.41465
CUST_1023_PI426302897	Afun001023	low-density lipoprotein receptor	0.00110239	0.000664152	up	2.41411
CUST_5671_PI426302897	Afun005671	zinc finger protein	0.00121418	0.000761802	up	2.41209
CUST_11640_PI426302897	Afun011640	tpa: mod -v39	0.00291424	0.002406	up	2.40852
CUST_12106_PI406199769	combined_c6162	---NA---	0.000270737	6.50483e-05	up	2.40831
CUST_12234_PI406199769	combined_c6226	bub1-related kinase	0.00490838	0.00456108	up	2.40798
CUST_3446_PI426302897	Afun003446	NA	0.00111528	0.00067649	up	2.40725
CUST_200_PI426302897	Afun000200	chorion peroxidase	0.00172122	0.00121435	up	2.4062
CUST_9156_PI426302897	Afun009156	dead box atp-dependent rna helicase	0.000325802	8.93764e-05	up	2.40542
CUST_11125_PI426302897	Afun011125	cg3838- isoform b isoform 2	0.00134966	0.000877715	up	2.40473
CUST_9552_PI426302897	Afun009552	isoform a	0.00734455	0.00726261	up	2.40406
CUST_11057_PI406199769	combined_c5613	---NA---	7.16801e-05	1.45212e-06	up	2.40212
CUST_13375_PI426302897	Afun013375	niemann-pick type c-	0.00148721	0.00100428	up	2.4018
CUST_10283_PI426302897	Afun010283	isoform b	0.00117893	0.00073242	up	2.40172
CUST_2512_PI426302897	Afun002512	protein kinase c binding protein 1	0.000219008	4.16669e-05	up	2.40092
CUST_5949_PI426302897	Afun005949	isoform b	0.00298813	0.00249069	up	2.39948
CUST_14134_PI426302897	Afun014134	AGAP003811-PA [Anopheles gambiae str. PEST]	0.00139609	0.000923078	up	2.39573
CUST_1006_PI426302897	Afun001006	NA	0.00707295	0.00694628	up	2.39535
CUST_9718_PI426302897	Afun009718	AGAP007767-PA [Anopheles gambiae str. PEST]	0.00160088	0.00111112	up	2.39164
CUST_10744_PI406199769	combined_c5451	---NA---	0.00218761	0.00166351	up	2.3915
CUST_14882_PI426302897	Afun014882	p37nb protein	0.000209793	3.53957e-05	up	2.38959
CUST_15421_PI426302897	Afun015421	hypothetical protein AaeL_AAEL007312 [Aedes aegypti]	0.0032079	0.00272424	up	2.38839
CUST_7067_PI426302897	Afun007067	NA	0.00142442	0.0009485	up	2.38667
CUST_11734_PI426302897	Afun011734	AGAP006969-PA [Anopheles gambiae str. PEST]	0.00150547	0.00102148	up	2.3863
CUST_10228_PI426302897	Afun010228	AGAP001370-PA [Anopheles gambiae str. PEST]	0.0008491	0.000446422	up	2.38534
CUST_9458_PI426302897	Afun009458	anopheles gambiae pest agap012763-pa	0.00135657	0.000882604	up	2.38416
CUST_8070_PI426302897	Afun008070	AGAP008772-PA [Anopheles gambiae str. PEST]	0.00605656	0.00582717	up	2.38258
CUST_14727_PI426302897	Afun014727	atm atr-substrate chk2-interacting zn2+-finger protein	0.0012263	0.000774806	up	2.38222
CUST_9576_PI426302897	Afun009576	histone deacetylase complex subunit sap18	0.000743163	0.000363085	up	2.37804
CUST_11587_PI406199769	combined_c5885	---NA---	0.000206149	3.40537e-05	up	2.37739
CUST_9642_PI406199769	combined_c4883	---NA---	8.73272e-05	4.40305e-06	up	2.37595
CUST_10643_PI426302897	Afun010643	AGAP006823-PA [Anopheles gambiae str. PEST]	0.000145779	1.7134e-05	up	2.37278
CUST_7894_PI426302897	Afun007894	trypsin delta gamma	0.00414653	0.00373506	up	2.37235
CUST_11903_PI426302897	Afun011903	tpr repeat-containing protein c18orf17	0.00100372	0.000576419	up	2.37093
CUST_9222_PI426302897	Afun009222	zinc finger protein	0.00154929	0.00105894	up	2.3685
CUST_4121_PI426302897	Afun004121	diacylglycerol gamma	0.000476209	0.000170751	up	2.3669
CUST_14079_PI426302897	Afun014079	AGAP004139-PA [Anopheles gambiae str. PEST]	0.000408393	0.000133933	up	2.36645
CUST_8317_PI406199769	combined_c4211	hypothetical protein LOAG_05505 [Loa loa]	0.0049854	0.00464874	up	2.36584
CUST_14238_PI426302897	Afun014238	caspase short class (agap004921-pa)	0.00503289	0.0047	up	2.36522
CUST_10225_PI426302897	Afun010225	isoform e	0.000425752	0.000144322	up	2.36459
CUST_12746_PI426302897	Afun012746	AGAP008040-PA [Anopheles gambiae str. PEST]	0.00028164	6.97898e-05	up	2.36312
CUST_7000_PI426302897	Afun007000	NA	0.00116722	0.000719659	up	2.3603
CUST_13862_PI426302897	Afun013862	AGAP007671-PA [Anopheles gambiae str. PEST]	0.00561758	0.00533555	up	2.35653
CUST_764_PI406199769	combined_c384	rhodopsin	0.00218219	0.00165491	up	2.35485
CUST_1043_PI406199769	combined_c530	AGAP010883-PA [Anopheles gambiae str. PEST]	0.000198608	3.07301e-05	up	2.35344
CUST_12836_PI406199769	combined_c6553	---NA---	0.000763557	0.000377519	up	2.35258
CUST_4117_PI426302897	Afun004117	anopheles gambiae pest agap012450-pa	0.000743163	0.000362839	up	2.35163
CUST_9291_PI426302897	Afun009291	cathepsin l	0.000799555	0.000404472	up	2.3505
CUST_4372_PI406199769	combined_c2212	---NA---	0.000363596	0.000108464	up	2.34968
CUST_2243_PI426302897	Afun002243	NA	0.000541702	0.000222795	up	2.34653
CUST_14997_PI426302897	Afun014997	AGAP009010-PA [Anopheles gambiae str. PEST]	0.000395259	0.000125475	up	2.34633
CUST_12091_PI426302897	Afun012091	zinc finger dhhc domain containing protein 16	0.00136751	0.00089294	up	2.34497
CUST_578_PI406199769	combined_c291	venom allergen 5	0.000384109	0.000118638	up	2.34376
CUST_11041_PI426302897	Afun011041	ctl transporter	0.000508019	0.000192856	up	2.34173
CUST_10386_PI426302897	Afun010386	vesicle associated	0.00262346	0.00208583	up	2.34155
CUST_13182_PI426302897	Afun013182	u533_drome ame: full=upf0533 protein cg4953	0.00267761	0.00215165	up	2.34075
CUST_1994_PI426302897	Afun001994	AGAP011337-PA [Anopheles gambiae str. PEST]	0.000539231	0.00022028	up	2.3393
CUST_8052_PI426302897	Afun008052	bifunctional aminoacyl-trna synthetase	0.00274224	0.00221811	up	2.33738
CUST_4138_PI426302897	Afun004138	AGAP011560-PA [Anopheles gambiae str. PEST]	0.000242951	5.2713e-05	up	2.33603
CUST_3125_PI426302897	Afun003125	NA	0.00623694	0.00602632	up	2.33413
CUST_11034_PI426302897	Afun011034	leucine-rich transmembrane protein	0.00307262	0.00258457	up	2.33279
CUST_2991_PI426302897	Afun002991	hypothetical protein AaeL_AAEL007250 [Aedes aegypti]	0.00138567	0.000912506	up	2.3327
CUST_13939_PI426302897	Afun013939	isoform a	0.00373757	0.00328107	up	2.32895
CUST_14554_PI426302897	Afun014554	rpa-interacting protein alpha	0.000614091	0.000270986	up	2.32653
CUST_11355_PI426302897	Afun011355	isoform a	0.00779056	0.00775779	up	2.32652
CUST_9335_PI426302897	Afun009335	cytochrome p450	0.000409256	0.00013463	up	2.32619
CUST_9876_PI426302897	Afun009876	pigment dispersing hormone (agap005776-pa)	0.0013941	0.000919301	up	2.32614
CUST_8727_PI426302897	Afun008727	oxidase peroxidase	0.000492194	0.000180688	up	2.32606
CUST_1280_PI426302897	Afun001280	deep orange	0.00263941	0.00210471	up	2.32562
CUST_6509_PI426302897	Afun006509	modifier of mdg4	0.00290304	0.00239249	up	2.32541
CUST_555_PI406199772	EE589655.1	chaperone binding protein	0.000507461	0.00019202	up	2.32194
CUST_9920_PI426302897	Afun009920	alanyl aminopeptidase	0.00161225	0.00112337	up	2.3205
CUST_10337_PI426302897	Afun010337	sulfonylurea receptor abc transporter	0.00212989	0.00160586	up	2.32015
CUST_12295_PI426302897	Afun012295	poly atp nad kinase	0.000756961	0.000371813	up	2.31841
CUST_5171_PI426302897	Afun005171	AGAP005475-PA [Anopheles gambiae str. PEST]	0.00212989	0.00160542	up	2.31807
CUST_6221_PI426302897	Afun006221	vacuolar protein sorting 16b	0.00127504	0.000816463	up	2.31789
CUST_8236_PI426302897	Afun008236	zinc finger protein	0.000779931	0.00038905	up	2.31777
CUST_13802_PI426302897	Afun013802	zinc finger	0.00136825	0.00089382	up	2.31532
CUST_2046_PI426302897	Afun002046	NA	0.00418919	0.00378624	up	2.31468
CUST_13583_PI426302897	Afun013583	AGAP007083-PA [Anopheles gambiae str. PEST]	0.000222213	4.28356e-05	up	2.31295
CUST_10648_PI426302897	Afun010648	succinyl-coa:3-ketoacid-coenzyme a transferase	0.000444835	0.000154896	up	2.31259
CUST_10318_PI426302897	Afun010318	gtp-binding protein alpha gna	0.000520019	0.000202018	up	2.31234
CUST_12252_PI426302897	Afun012252	prp38 pre-mrna processing factor 38 domain containing b	0.00156202	0.00107131	up	2.30845
CUST_15453_PI426302897	Afun015453	zinc finger protein 517	0.00401398	0.00358068	up	2.30733
CUST_9087_PI426302897	Afun009087	AGAP004952-PA [Anopheles gambiae str. PEST]	0.00253438	0.00200384	up	2.30676
CUST_4232_PI406199769	combined_c2142	ribosomal protein s23e	0.00347492	0.00300153	up	2.30664
CUST_6113_PI426302897	Afun006113	AGAP005027-PA [Anopheles gambiae str. PEST]	0.000674142	0.000313715	up	2.30263
CUST_20_PI426302915	CYP6S1.seq	cytochrome p450	0.000507065	0.000191601	up	2.3006
CUST_14615_PI426302897	Afun014615	selenocysteine-specific elongation factor	0.00047749	0.000171684	up	2.29879
CUST_14553_PI426302897	Afun014553	aldo-keto reductase	6.21343e-05	5.6093e-07	up	2.29857
CUST_6073_PI426302897	Afun006073	dsdna-dependent atpase	0.000636726	0.000287327	up	2.29826
CUST_2237_PI426302897	Afun002237	novel protein vertebrate creb binding protein (rubinstein-taybi syndrome)	0.00194451	0.0014227	up	2.2959
CUST_14612_PI426302897	Afun014612	k10 protein	0.000730321	0.000353644	up	2.29477
CUST_15373_PI426302897	Afun015373	cg7492 cg7492-pa	0.000561027	0.00023604	up	2.2942
CUST_9451_PI406199769	combined_c4786	---NA---	0.000894245	0.000484667	up	2.29365
CUST_11824_PI426302897	Afun011824	juvenile hormone-inducible	0.00786347	0.00784269	up	2.29072
CUST_9532_PI426302897	Afun009532	NA	0.00237714	0.00184602	up	2.29061
CUST_13042_PI426302897	Afun013042	u4 u6 small nuclear ribonucleoprotein prp31	0.00564709	0.00537352	up	2.28927
CUST_11262_PI426302897	Afun011262	zinc finger protein 43	0.00445861	0.00407113	up	2.2873
CUST_832_PI406199769	combined_c422	AGAP007396-PC [Anopheles gambiae str. PEST]	0.00399238	0.00355517	up	2.28414
CUST_14225_PI426302897	Afun014225	kti12	0.00128696	0.000826881	up	2.28318
CUST_1851_PI426302897	Afun001851	AGAP005245-PA [Anopheles gambiae str. PEST]	0.000226565	4.51301e-05	up	2.28314
CUST_10718_PI426302897	Afun010718	AGAP004608-PA [Anopheles gambiae str. PEST]	0.00409498	0.00367298	up	2.28159
CUST_8220_PI426302897	Afun008220	histone acetyltransferase pcaf	0.00173539	0.00122537	up	2.2812
CUST_3321_PI426302897	Afun003321	shk1 kinase-binding protein	0.00379807	0.00334533	up	2.27996
CUST_14780_PI426302897	Afun014780	loc445875 protein	0.00113457	0.000691201	up	2.27921
CUST_9038_PI426302897	Afun009038	transcription factor	0.00504876	0.00471672	up	2.27579
CUST_5089_PI426302897	Afun005089	protoporphyrinogen oxidase	0.00118323	0.000735786	up	2.27422
CUST_11474_PI426302897	Afun011474	isoform b	0.00255644	0.00202578	up	2.27273
CUST_2681_PI406199769	combined_c1352	---NA---	0.00266547	0.00213875	up	2.27206
CUST_9379_PI426302897	Afun009379	u6 snrna-associated sm-like protein	6.37345e-05	8.53671e-07	up	2.27123
CUST_13019_PI426302897	Afun013019	mitochondrial peptide chain release factor	0.0074582	0.00739501	up	2.2661
CUST_3469_PI426302897	Afun003469	tpa: mod -v12	0.00205297	0.00152978	up	2.26582
CUST_13292_PI426302897	Afun013292	ring finger protein	0.00674672	0.00656844	up	2.2649
CUST_14066_PI426302897	Afun014066	hypothetical protein AaeL_AAEL007156 [Aedes aegypti]	0.00286493	0.00234931	up	2.26424
CUST_8676_PI426302897	Afun008676	homer	0.00224243	0.00172166	up	2.26357
CUST_9271_PI426302897	Afun009271	arf6 guanine nucleotide exchange factor	0.00420086	0.00379878	up	2.26345
CUST_5113_PI406199769	combined_c2590	---NA---	0.000227817	4.62858e-05	up	2.26321
CUST_2175_PI426302897	Afun002175	NA	0.000336474	9.62345e-05	up	2.26243
CUST_8247_PI426302897	Afun008247	AGAP003086-PA [Anopheles gambiae str. PEST]	0.000206149	3.40757e-05	up	2.26209
CUST_6488_PI426302897	Afun006488	AGAP003371-PA [Anopheles gambiae str. PEST]	0.00568626	0.00542031	up	2.26179
CUST_10267_PI426302897	Afun010267	ensangg00000011698 protein	0.00340964	0.00293013	up	2.26058
CUST_8848_PI426302897	Afun008848	isocitrate dehydrogenase	0.0049212	0.0045766	up	2.25766
CUST_29_PI426302915	CYP6Z3rvcpl.seq	cytochrome p450	0.000428917	0.000146456	up	2.2569
CUST_13599_PI426302897	Afun013599	tumor suppressor candidate 4	0.00205784	0.00153462	up	2.25657
CUST_1120_PI426302897	Afun001120	yy1 transcription isoform cra_b	0.000359387	0.000106254	up	2.25509
CUST_13432_PI426302897	Afun013432	cytochrome b561	0.00472466	0.0043529	up	2.25418
CUST_12296_PI426302897	Afun012296	cyclin dependent kinase 7	0.00077721	0.000387236	up	2.25352
CUST_14881_PI426302897	Afun014881	peroxisome assembly factor 1	0.00423526	0.00383735	up	2.25263
CUST_7468_PI426302897	Afun007468	eukaryotic translation initiation factor 3 subunit 5	0.000102988	7.136e-06	up	2.25234
CUST_13794_PI426302897	Afun013794	nucleoporin nup37	0.00643655	0.00623056	up	2.25159
CUST_10421_PI426302897	Afun010421	major sperm protein	0.00265935	0.00213154	up	2.2511
CUST_15330_PI426302897	Afun015330	protein o-fucosyltransferase 1	0.00078779	0.000394589	up	2.25107
CUST_3101_PI406199769	combined_c1565	---NA---	0.00132586	0.000856395	up	2.2484
CUST_8877_PI406199769	combined_c4496	---NA---	0.0032079	0.00272588	up	2.24537
CUST_12464_PI426302897	Afun012464	ndc1_drops ame: full=nucleoporin ndc1	0.000252676	5.70487e-05	up	2.24479
CUST_12411_PI426302897	Afun012411	ovary c ebpg transcription factor	0.00105062	0.000615995	up	2.24477
CUST_12561_PI426302897	Afun012561	modifier of mdg4	0.00178836	0.00127852	up	2.24379
CUST_11687_PI426302897	Afun011687	ribonuclease 29kd-	0.000347848	0.000101227	up	2.24198
CUST_11758_PI426302897	Afun011758	testis-specific serine threonine kinase	0.00273805	0.0022115	up	2.24143
CUST_1400_PI426302897	Afun001400	histone cluster h4j-like	0.000296745	7.60593e-05	up	2.23991
CUST_780_PI426302897	Afun000780	NA	0.000106584	8.56316e-06	up	2.23839
CUST_12831_PI426302897	Afun012831	suppressor of ty3	0.000215381	3.98385e-05	up	2.23776
CUST_12633_PI426302897	Afun012633	centromere protein-	0.00184606	0.0013317	up	2.2377
CUST_3174_PI406199769	combined_c1603	---NA---	0.00052687	0.000208665	up	2.23657
CUST_5028_PI406199769	combined_c2547	AGAP007865-PA [Anopheles gambiae str. PEST]	0.000134441	1.42213e-05	up	2.23518
CUST_5771_PI426302897	Afun005771	isoform a	0.000613221	0.000270242	up	2.23476
CUST_9578_PI426302897	Afun009578	AGAP011454-PA [Anopheles gambiae str. PEST]	0.00263941	0.00210458	up	2.23438
CUST_858_PI426302897	Afun000858	AGAP007365-PA [Anopheles gambiae str. PEST]	0.00110239	0.000664096	up	2.22976
CUST_418_PI426302897	Afun000418	NA	0.00030624	8.02914e-05	up	2.22665
CUST_15201_PI426302897	Afun015201	phosphatasepp1 regulatory subunit	0.000455687	0.000160931	up	2.22631
CUST_9582_PI426302897	Afun009582	conserved membrane protein	8.00815e-05	2.8358e-06	up	2.22437
CUST_14099_PI426302897	Afun014099	AGAP008469-PA [Anopheles gambiae str. PEST]	9.49266e-05	5.61764e-06	up	2.22404
CUST_8139_PI426302897	Afun008139	blastoderm specific protein 25d	0.00265707	0.00212815	up	2.22336
CUST_11591_PI426302897	Afun011591	AGAP006438-PA [Anopheles gambiae str. PEST]	0.00072051	0.000346505	up	2.22241
CUST_12475_PI426302897	Afun012475	nup133	0.00218363	0.00165792	up	2.22159
CUST_10560_PI426302897	Afun010560	strawberry isoform d	0.00650781	0.00631101	up	2.22071
CUST_15487_PI426302897	Afun015487	casps6 protein	0.0068044	0.0066326	up	2.21963
CUST_950_PI426302897	Afun000950	NA	0.000320988	8.65068e-05	up	2.21892
CUST_13333_PI406199769	combined_c6826	esterase b1	0.00221414	0.00169148	up	2.21655
CUST_9631_PI426302897	Afun009631	AGAP008065-PA [Anopheles gambiae str. PEST]	0.00275515	0.00222936	up	2.21642
CUST_14533_PI426302897	Afun014533	AGAP010941-PA [Anopheles gambiae str. PEST]	0.0021051	0.00158037	up	2.21534
CUST_8650_PI426302897	Afun008650	insulin-like peptide 2 precursor	0.000306181	8.00061e-05	up	2.21013
CUST_12892_PI426302897	Afun012892	elongator complex protein 2	0.000929204	0.000513104	up	2.20885
CUST_9681_PI426302897	Afun009681	arginine n-methyltransferase 7	0.00337501	0.00289442	up	2.20884
CUST_8808_PI406199769	combined_c4461	---NA---	0.000733996	0.000357085	up	2.20671
CUST_12985_PI426302897	Afun012985	germ cell-less	0.000484896	0.00017598	up	2.20612
CUST_2975_PI406199769	combined_c150	---NA---	0.00346625	0.00299302	up	2.20499
CUST_9611_PI426302897	Afun009611	AGAP010789-PA [Anopheles gambiae str. PEST]	0.000699113	0.000330467	up	2.20482
CUST_8347_PI426302897	Afun008347	chymotrypsin 1	0.000209793	3.55738e-05	up	2.20458
CUST_4400_PI426302897	Afun004400	NA	0.000974347	0.000551733	up	2.2016
CUST_5188_PI426302897	Afun005188	AGAP012099-PA [Anopheles gambiae str. PEST]	0.0055873	0.00530351	up	2.2008
CUST_10189_PI426302897	Afun010189	hypothetical protein AaeL_AAEL009899 [Aedes aegypti]	0.000590594	0.000255762	up	2.19937
CUST_13062_PI426302897	Afun013062	cyclin h	0.00066051	0.000303603	up	2.19879
CUST_14705_PI426302897	Afun014705	rb-associated krab repressor-like	0.000223921	4.34562e-05	up	2.1974
CUST_1734_PI426302897	Afun001734	cg9004 cg9004-pa	0.00265036	0.00211859	up	2.19697
CUST_6632_PI406199769	combined_c3354	---NA---	0.00144716	0.000969166	up	2.1953
CUST_8770_PI426302897	Afun008770	t-complex polypeptide 20	0.00552638	0.00523595	up	2.19469
CUST_11103_PI426302897	Afun011103	isoform f	0.000336474	9.63722e-05	up	2.19132
CUST_10234_PI426302897	Afun010234	AGAP007955-PA [Anopheles gambiae str. PEST]	0.00263031	0.00209231	up	2.19057
CUST_3839_PI406199769	combined_c194	arginine kinase	0.000624036	0.000278672	up	2.19051
CUST_8945_PI426302897	Afun008945	set and ttl domain-containing protein	0.000980461	0.000557448	up	2.18952
CUST_775_PI406199772	EE589447.1	---NA---	0.00283534	0.00232005	up	2.18936
CUST_11300_PI426302897	Afun011300	adrenocortical alacrimia ( triple-a)	0.00117474	0.000727115	up	2.18883
CUST_12979_PI426302897	Afun012979	e3 ubiquitin-protein ligase rnf168	0.000106584	8.11713e-06	up	2.18561
CUST_2785_PI426302897	Afun002785	mesoderm induction early response protein 1	0.00138219	0.000908613	up	2.1852
CUST_14119_PI406199769	combined_c7314	AGAP006232-PA [Anopheles gambiae str. PEST]	0.000384847	0.000119738	up	2.18477
CUST_12507_PI426302897	Afun012507	isoform b	0.000651485	0.000297816	up	2.18373
CUST_8689_PI426302897	Afun008689	alpha-amylase b	0.000960776	0.000540645	up	2.18265
CUST_13363_PI426302897	Afun013363	uncharacterized protein c1orf149 homolog	0.0040417	0.00361595	up	2.17948
CUST_11529_PI426302897	Afun011529	cytochrome c oxidase assembly protein cox15	0.00414606	0.0037334	up	2.17937
CUST_12698_PI426302897	Afun012698	wd-repeat protein	0.000535692	0.000216101	up	2.17888
CUST_12022_PI426302897	Afun012022	methyltransferase family member 2	0.00213195	0.00160866	up	2.17855
CUST_7862_PI426302897	Afun007862	organic anion transporter	0.000535692	0.000216064	up	2.17851
CUST_7591_PI426302897	Afun007591	threonine dehydrogenase	0.00437466	0.00398164	up	2.17765
CUST_9021_PI406199769	combined_c4570	AGAP009163-PA [Anopheles gambiae str. PEST]	0.00691066	0.00675037	up	2.17657
CUST_2094_PI426302897	Afun002094	NA	0.00611582	0.00589496	up	2.17085
CUST_14_PI426302897	Afun000014	NA	7.87239e-05	2.50561e-06	up	2.17079
CUST_14851_PI426302897	Afun014851	aspartyl-trna synthetase	0.000646926	0.000295163	up	2.16767
CUST_8425_PI426302897	Afun008425	AGAP006241-PA [Anopheles gambiae str. PEST]	0.00185231	0.0013389	up	2.16715
CUST_3415_PI426302897	Afun003415	dna repair helicase rad3 xp-d	0.00127026	0.000811907	up	2.1666
CUST_5681_PI406199769	combined_c2875	---NA---	0.000636983	0.000287648	up	2.16645
CUST_14529_PI426302897	Afun014529	phd finger protein	0.0017536	0.00124375	up	2.16543
CUST_12499_PI426302897	Afun012499	phd finger protein 10	0.000730883	0.0003543	up	2.16542
CUST_13712_PI426302897	Afun013712	potassium-dependent sodium-calcium	0.000561498	0.000236403	up	2.16442
CUST_12900_PI426302897	Afun012900	frg1_drome ame: full=protein frg1 homolog	0.00175111	0.00124007	up	2.16364
CUST_11414_PI426302897	Afun011414	pol polyprotein isoform 2	0.00160354	0.00111559	up	2.16049
CUST_13912_PI426302897	Afun013912	wd40 protein	0.000160058	2.0348e-05	up	2.16016
CUST_8831_PI426302897	Afun008831	lethal isoform f	0.000249974	5.5558e-05	up	2.1588
CUST_9414_PI426302897	Afun009414	trna (guanine-n2-)-	0.000794913	0.000400724	up	2.1568
CUST_10642_PI426302897	Afun010642	AGAP006823-PA [Anopheles gambiae str. PEST]	0.00149992	0.00101648	up	2.15614
CUST_2045_PI426302897	Afun002045	decapping protein 1	0.00248674	0.00195741	up	2.15539
CUST_3407_PI426302897	Afun003407	tbc1 domain family	0.00177306	0.00126394	up	2.1552
CUST_9700_PI426302897	Afun009700	wd repeat protein 46	0.000294012	7.51e-05	up	2.15492
CUST_12008_PI426302897	Afun012008	ultraviolet-sensitive opsin	0.000219008	4.16251e-05	up	2.15372
CUST_544_PI426302897	Afun000544	NA	0.00273066	0.00220393	up	2.15371
CUST_14758_PI426302897	Afun014758	isoform b	0.00050462	0.000190037	up	2.1523
CUST_11581_PI426302897	Afun011581	AGAP005245-PD [Anopheles gambiae str. PEST]	0.00212748	0.00160217	up	2.15218
CUST_8213_PI426302897	Afun008213	glutathione transferase	0.000598193	0.000260631	up	2.15149
CUST_13064_PI426302897	Afun013064	NA	0.00138004	0.000905579	up	2.15127
CUST_14564_PI406199769	combined_c7637	---NA---	0.000209793	3.69767e-05	up	2.15021
CUST_15307_PI426302897	Afun015307	AGAP005474-PA [Anopheles gambiae str. PEST]	0.000239301	5.11697e-05	up	2.1495
CUST_8166_PI426302897	Afun008166	ribose-phosphate pyrophosphokinase	0.00128941	0.00082945	up	2.14697
CUST_8684_PI426302897	Afun008684	calcium calmodulin-dependent protein kinase type 1	0.00324464	0.00276452	up	2.14635
CUST_10457_PI426302897	Afun010457	AGAP007595-PA [Anopheles gambiae str. PEST]	0.00212666	0.0016003	up	2.14595
CUST_15029_PI426302897	Afun015029	AGAP006323-PA [Anopheles gambiae str. PEST]	0.00229339	0.00177078	up	2.14341
CUST_3775_PI406199769	combined_c1906	---NA---	0.00388499	0.00343672	up	2.14266
CUST_778_PI426302897	Afun000778	piwi	0.000209793	3.67741e-05	up	2.14168
CUST_12284_PI426302897	Afun012284	protease m1 zinc metalloprotease	0.000581912	0.000250267	up	2.14063
CUST_10418_PI426302897	Afun010418	androgen induced inhibitor of proliferation pds5	0.00467041	0.00429743	up	2.13847
CUST_7845_PI426302897	Afun007845	isoform e	0.00658909	0.0064053	up	2.13626
CUST_9275_PI426302897	Afun009275	ribose-phosphate pyrophosphokinase	0.00485359	0.00449591	up	2.1362
CUST_12262_PI426302897	Afun012262	AGAP005738-PA [Anopheles gambiae str. PEST]	0.00250452	0.00197214	up	2.13601
CUST_7848_PI426302897	Afun007848	isoform b	0.000784826	0.000392413	up	2.13492
CUST_14583_PI426302897	Afun014583	conserved protein	0.000997875	0.000571302	up	2.13482
CUST_7329_PI426302897	Afun007329	brain chitinase and chia	0.00051932	0.000199891	up	2.13298
CUST_477_PI426302897	Afun000477	AGAP002688-PA [Anopheles gambiae str. PEST]	0.00148232	0.000998368	up	2.13152
CUST_2866_PI426302897	Afun002866	AGAP010756-PA [Anopheles gambiae str. PEST]	0.000866057	0.000461253	up	2.13079
CUST_13287_PI426302897	Afun013287	AGAP009941-PA [Anopheles gambiae str. PEST]	0.00119834	0.000748422	up	2.12977
CUST_11710_PI426302897	Afun011710	adenosine deaminase acting on rna -2	0.00412404	0.0037051	up	2.12476
CUST_6245_PI426302897	Afun006245	AGAP010540-PA [Anopheles gambiae str. PEST]	0.000205571	3.24712e-05	up	2.12285
CUST_4456_PI406199769	combined_c2254	---NA---	0.00142345	0.000947434	up	2.12252
CUST_12547_PI426302897	Afun012547	AGAP003793-PA [Anopheles gambiae str. PEST]	0.0019617	0.00143816	up	2.12245
CUST_8469_PI426302897	Afun008469	sterol carrier protein 2	0.00200535	0.00147899	up	2.11823
CUST_5002_PI406199769	combined_c2534	---NA---	0.000523407	0.000205152	up	2.11808
CUST_15043_PI426302897	Afun015043	cysteinyl-trna synthetase	0.000519775	0.000200829	up	2.11613
CUST_12368_PI426302897	Afun012368	beta- -galactosyltransferase 6	0.000603776	0.000264662	up	2.11421
CUST_13258_PI426302897	Afun013258	non-receptor serine threonine protein kinase	0.00303888	0.00254995	up	2.11124
CUST_9000_PI426302897	Afun009000	perc_anoga ame: full=chorion peroxidase contains: ame: full=chorion peroxidase light chain contains: ame: full=chorion peroxidase heavy chain flags: precursor	9.5237e-05	5.70677e-06	up	2.10979
CUST_9690_PI426302897	Afun009690	adenosine isoform a	0.00265036	0.00211889	up	2.10969
CUST_630_PI426302897	Afun000630	NA	0.00473469	0.00436353	up	2.10788
CUST_10879_PI426302897	Afun010879	membrane protein	0.00451481	0.00413781	up	2.10722
CUST_8268_PI406199769	combined_c4187	---NA---	0.000633652	0.000285357	up	2.10631
CUST_1182_PI426302897	Afun001182	aaa atpase	0.00608548	0.00585857	up	2.10409
CUST_7517_PI426302897	Afun007517	tpa: mod -	0.000877309	0.000471367	up	2.10389
CUST_3122_PI406199769	combined_c1577	atp synthase lipid-binding mitochondrial precursor	0.000453958	0.000159538	up	2.10268
CUST_11216_PI426302897	Afun011216	AGAP000176-PA [Anopheles gambiae str. PEST]	0.000264358	6.22497e-05	up	2.10219
CUST_1132_PI426302897	Afun001132	novel protein	0.00116562	0.000717991	up	2.10191
CUST_13737_PI426302897	Afun013737	AGAP011136-PA [Anopheles gambiae str. PEST]	0.0028106	0.00228777	up	2.10184
CUST_13692_PI426302897	Afun013692	AGAP005019-PA [Anopheles gambiae str. PEST]	0.00024453	5.32501e-05	up	2.10169
CUST_7772_PI426302897	Afun007772	AGAP004686-PA [Anopheles gambiae str. PEST]	0.000292796	7.4197e-05	up	2.1003
CUST_2231_PI426302897	Afun002231	AGAP000162-PA [Anopheles gambiae str. PEST]	0.00482854	0.00446961	up	2.09989
CUST_7684_PI426302897	Afun007684	signal transducer and activator of transcription	0.00121208	0.000760131	up	2.09938
CUST_12957_PI426302897	Afun012957	spindle defective 2	0.0011012	0.000662791	up	2.09457
CUST_13018_PI426302897	Afun013018	carnitine o-acetyltransferase	0.0024056	0.00187942	up	2.09381
CUST_11502_PI426302897	Afun011502	inhibitor of bruton tyrosine kinase	0.000282198	7.01766e-05	up	2.09204
CUST_10847_PI426302897	Afun010847	cg1675-pa isoform 1	0.00184316	0.00132636	up	2.08861
CUST_11119_PI426302897	Afun011119	cation efflux protein zinc transporter	0.00186537	0.00135165	up	2.08822
CUST_13373_PI426302897	Afun013373	zinc finger protein	0.000911142	0.000498373	up	2.08712
CUST_8284_PI426302897	Afun008284	AGAP005635-PA [Anopheles gambiae str. PEST]	0.00144716	0.000968841	up	2.08637
CUST_8053_PI426302897	Afun008053	sodium chloride dependent transporter	0.000658242	0.000302258	up	2.08546
CUST_2932_PI426302897	Afun002932	ser thr kinase stk11	0.00412474	0.00370694	up	2.08414
CUST_3130_PI426302897	Afun003130	anopheles gambiae pest agap012521-pa	6.21343e-05	6.028e-07	up	2.08377
CUST_11948_PI426302897	Afun011948	tetratricopeptide repeat	0.000430316	0.000147818	up	2.08374
CUST_11444_PI426302897	Afun011444	serine threonine-protein kinase vrk	0.00354733	0.00308282	up	2.08362
CUST_8807_PI426302897	Afun008807	AGAP012307-PA [Anopheles gambiae str. PEST]	0.00150543	0.001021	up	2.08316
CUST_10419_PI406199769	combined_c5278	nucleotide-binding protein 1	0.000484896	0.000176248	up	2.08069
CUST_599_PI426302897	Afun000599	AGAP007965-PA [Anopheles gambiae str. PEST]	0.00328741	0.00280669	up	2.08025
CUST_4759_PI426302897	Afun004759	cg32095 cg32095-pa	0.00113175	0.000688818	up	2.08001
CUST_10754_PI426302897	Afun010754	pentatricopeptide repeat protein 1	0.0015884	0.00109733	up	2.07924
CUST_13507_PI426302897	Afun013507	anopheles gambiae pest agap012722-pa	0.00154136	0.00105126	up	2.07875
CUST_8017_PI426302897	Afun008017	ubiquitin-conjugating enzyme e2 l	0.00493432	0.00459242	up	2.07837
CUST_13652_PI426302897	Afun013652	isoform b	0.00340846	0.00292611	up	2.07723
CUST_8720_PI426302897	Afun008720	female sterile nasrat	0.00022713	4.5925e-05	up	2.07669
CUST_8449_PI426302897	Afun008449	importin alpha	0.00547711	0.00518444	up	2.07658
CUST_11602_PI426302897	Afun011602	hypothetical protein AaeL_AAEL004702 [Aedes aegypti]	0.0017568	0.00124668	up	2.07501
CUST_4248_PI406199769	combined_c2150	60s ribosomal protein l4	0.00122267	0.0007708	up	2.07327
CUST_3461_PI426302897	Afun003461	NA	0.0023936	0.00186583	up	2.07234
CUST_2721_PI426302897	Afun002721	NA	0.000182959	2.63868e-05	up	2.0712
CUST_3008_PI426302897	Afun003008	hypothetical protein AaeL_AAEL001299 [Aedes aegypti]	0.00138861	0.000914871	up	2.06779
CUST_14016_PI426302897	Afun014016	ribonucleasep mrp protein subunit pop1	0.00128214	0.000822356	up	2.06556
CUST_13837_PI426302897	Afun013837	isoform b	0.00299858	0.00250388	up	2.06543
CUST_13970_PI426302897	Afun013970	anopheles gambiae pest agap012722-pa	0.000298122	7.72877e-05	up	2.06454
CUST_8492_PI426302897	Afun008492	mitochondrial carrier protein	0.000930126	0.000514218	up	2.06409
CUST_11521_PI426302897	Afun011521	broad-complex core-protein isoform 6	0.00503289	0.00470042	up	2.06388
CUST_4248_PI426302897	Afun004248	polyribonucleotide nucleotidyltransferase	0.000627618	0.000281914	up	2.06194
CUST_12170_PI426302897	Afun012170	set domain protein	0.00125388	0.000798122	up	2.05966
CUST_14155_PI426302897	Afun014155	AGAP000760-PA [Anopheles gambiae str. PEST]	0.00392293	0.0034795	up	2.05897
CUST_7759_PI426302897	Afun007759	isoform b	0.00133624	0.000864279	up	2.05867
CUST_1978_PI426302897	Afun001978	udp-sugar transporter ust74c (fringe connection protein)	0.00134673	0.000875417	up	2.05808
CUST_11081_PI426302897	Afun011081	craniofacial development protein 1	0.00149992	0.00101619	up	2.05581
CUST_9844_PI426302897	Afun009844	apoptosis inhibitor	0.00105261	0.000617783	up	2.05362
CUST_10109_PI426302897	Afun010109	anopheles gambiae pest agap012679-pa	0.00263308	0.0020958	up	2.0536
CUST_242_PI406199769	combined_c1218	atp synthase f0 subunit 6	0.00564515	0.00537002	up	2.0522
CUST_11498_PI426302897	Afun011498	use1_drome ame: full=vesicle transport protein use1 ame: full=use1-like protein	0.000433481	0.000149288	up	2.05163
CUST_2003_PI406199772	CD664207.1	cg8392	0.000706356	0.000335343	up	2.05147
CUST_10270_PI426302897	Afun010270	trna methyltransferase	0.000229934	4.71884e-05	up	2.05023
CUST_12653_PI426302897	Afun012653	protein amn1 homolog	0.000296511	7.59124e-05	up	2.0478
CUST_10920_PI426302897	Afun010920	modifier of isoform v	0.00209075	0.00156591	up	2.04741
CUST_14856_PI426302897	Afun014856	juvenile hormone acid methyl transferase	0.00344043	0.00296177	up	2.04687
CUST_11148_PI426302897	Afun011148	isoform b	0.0015884	0.00109685	up	2.04359
CUST_13238_PI426302897	Afun013238	fanconi anemia group j protein	0.000959432	0.000539434	up	2.04263
CUST_11024_PI426302897	Afun011024	gram domain containing 3	0.00138074	0.000906746	up	2.04062
CUST_11717_PI426302897	Afun011717	eukaryotic translation initiation factor 2-alpha kinase 1	0.000662213	0.000304859	up	2.04058
CUST_13189_PI426302897	Afun013189	transcription termination factor 2	0.000993819	0.000568397	up	2.04043
CUST_14127_PI426302897	Afun014127	hypothetical conserved protein	0.00401398	0.00358265	up	2.04043
CUST_11660_PI426302897	Afun011660	basic helix-loop-helix zip transcription factor	0.000950441	0.000532632	up	2.03791
CUST_7677_PI426302897	Afun007677	protein phosphatase regulatory subunit	0.00137012	0.000895604	up	2.03607
CUST_13845_PI426302897	Afun013845	isoform a	0.00230804	0.00178355	up	2.03587
CUST_13388_PI426302897	Afun013388	AGAP007003-PA [Anopheles gambiae str. PEST]	0.00511421	0.00478838	up	2.03537
CUST_15544_PI406199769	combined_c8254	---NA---	0.00101845	0.000588766	up	2.03511
CUST_11912_PI426302897	Afun011912	multiple rna-binding domain-containing protein 1	0.000214482	3.9304e-05	up	2.03472
CUST_9446_PI406199769	combined_c4784	---NA---	0.00414653	0.00373626	up	2.03393
CUST_13688_PI426302897	Afun013688	dna repair protein xp-c rad4	0.0044582	0.00406945	up	2.03254
CUST_13218_PI426302897	Afun013218	cytochrome p450	0.0014941	0.00101025	up	2.0324
CUST_11918_PI406199769	combined_c6061	---NA---	0.00380493	0.00335361	up	2.03071
CUST_4486_PI426302897	Afun004486	ppargamma constitutive coactivator 1	0.00448909	0.00410424	up	2.02911
CUST_865_PI426302897	Afun000865	smaug protein	0.003015	0.00252229	up	2.02908
CUST_12727_PI426302897	Afun012727	cdc6	0.000939257	0.000523403	up	2.02884
CUST_9917_PI426302897	Afun009917	syntaxin 7	0.000761905	0.000376255	up	2.02868
CUST_14969_PI426302897	Afun014969	zinc finger protein	0.000401515	0.000129437	up	2.02731
CUST_5565_PI406199769	combined_c2816	AGAP011534-PA [Anopheles gambiae str. PEST]	0.00114202	0.000697753	up	2.02688
CUST_9422_PI426302897	Afun009422	AGAP005733-PA [Anopheles gambiae str. PEST]	0.000334707	9.48304e-05	up	2.02606
CUST_12419_PI426302897	Afun012419	ced-6	0.00204928	0.00152582	up	2.02586
CUST_8089_PI426302897	Afun008089	dead box atp-dependent rna helicase	0.00155845	0.00106749	up	2.02439
CUST_9400_PI426302897	Afun009400	misexpression suppressor of	0.00108759	0.000650127	up	2.02429
CUST_3160_PI426302897	Afun003160	conserved hypothetical protein [Culex quinquefasciatus]	0.00244947	0.00192017	up	2.02277
CUST_11935_PI426302897	Afun011935	glucosamine-6-phosphate isomerase	0.000180473	2.54337e-05	up	2.02267
CUST_8681_PI406199769	combined_c4395	thump domain-containing protein 1	0.00219329	0.00167074	up	2.0222
CUST_10995_PI426302897	Afun010995	lobe protein	0.00200216	0.00147546	up	2.01928
CUST_8950_PI426302897	Afun008950	isoform j	0.00178115	0.00127088	up	2.01896
CUST_11377_PI426302897	Afun011377	AGAP008881-PA [Anopheles gambiae str. PEST]	0.00486015	0.00450506	up	2.01855
CUST_10853_PI426302897	Afun010853	cpg binding protein	0.00346625	0.00299219	up	2.01821
CUST_9921_PI426302897	Afun009921	aminopeptidase n	0.00047852	0.000172526	up	2.018
CUST_3766_PI426302897	Afun003766	AGAP009782-PA [Anopheles gambiae str. PEST]	0.00311067	0.00262388	up	2.01635
CUST_1524_PI426302897	Afun001524	poly	0.00154415	0.00105362	up	2.01442
CUST_4402_PI426302897	Afun004402	NA	0.0027674	0.00224414	up	2.01404
CUST_6196_PI426302897	Afun006196	zinc finger protein	0.00130432	0.000840189	up	2.01348
CUST_1831_PI426302897	Afun001831	myst histone	0.000976825	0.000553802	up	2.01329
CUST_6287_PI426302897	Afun006287	AGAP006730-PA [Anopheles gambiae str. PEST]	0.00255787	0.00202767	up	2.01322
CUST_8962_PI426302897	Afun008962	poly polymerase cid (caffein-induced death protein)	0.000106628	8.73902e-06	up	2.01284
CUST_9014_PI426302897	Afun009014	rna-binding protein nob1	0.00247114	0.00193933	up	2.01211
CUST_4156_PI406199769	combined_c2104	---NA---	0.000116529	1.05866e-05	up	2.01186
CUST_4908_PI426302897	Afun004908	anaphase-promoting complex subunit 2	0.00252862	0.00199581	up	2.01184
CUST_15774_PI406199769	combined_c8369	---NA---	0.000794769	0.000400185	up	2.01056
CUST_5383_PI426302897	Afun005383	frizzled receptor 1b (agap011382-pa)	0.00128214	0.00082251	up	2.0103
CUST_3283_PI426302897	Afun003283	dna repair protein xp-c rad4	0.00146073	0.000979536	up	2.01006
CUST_11684_PI426302897	Afun011684	kiaa0256 protein	0.00697168	0.00683249	up	2.00973
CUST_4740_PI406199769	combined_c2401	AGAP000323-PA [Anopheles gambiae str. PEST]	0.000391713	0.000123379	up	2.00907
CUST_12398_PI426302897	Afun012398	gdp-fucose protein o-fucosyltransferase 2	0.00273974	0.00221448	up	2.00832
CUST_11558_PI426302897	Afun011558	brahma associated protein 170kd	0.000967677	0.000546627	up	2.00714
CUST_1775_PI426302897	Afun001775	ubiquitin-activating enzyme e1	0.000555587	0.000232185	up	2.00551
CUST_8093_PI406199769	combined_c4097	ribosomal protein l4	0.000320988	8.6891e-05	up	2.00512
CUST_12448_PI426302897	Afun012448	AGAP003590-PA [Anopheles gambiae str. PEST]	0.00176113	0.00125079	up	2.00419
CUST_12899_PI426302897	Afun012899	activating molecule in becn1-regulated autophagy protein 1	0.00308324	0.00259713	up	2.00381
CUST_2274_PI426302897	Afun002274	NA	0.00128603	0.00082576	down	2.00524
CUST_7872_PI406199769	combined_c3986	---NA---	0.0008087	0.000173561	down	2.00641
CUST_3291_PI406199772	CD577747.1	atp synthase subunit d	0.000663834	0.000114592	down	2.008
CUST_13921_PI406199769	combined_c7189	---NA---	0.00355434	0.00274698	down	2.01067
CUST_12647_PI406199769	combined_c6452	alkaline phosphatase	0.00041497	3.45648e-05	down	2.01071
CUST_3693_PI406199798	AGAP005134-RA___2L	atp synthase alpha subunit mitochondrial	0.0010875	0.000332195	down	2.01347
CUST_321_PI426302897	Afun000321	AGAP000313-PA [Anopheles gambiae str. PEST]	0.000890692	0.000481234	down	2.01715
CUST_1405_PI406199769	combined_c711	---NA---	0.00226285	0.00129313	down	2.0172
CUST_12963_PI406199769	combined_c6622	---NA---	0.00237317	0.00141674	down	2.01894
CUST_340_PI426302897	Afun000340	NA	0.000650094	0.000296798	down	2.01907
CUST_1920_PI406199769	combined_c969	atp synthase delta mitochondrial	0.00101377	0.000392361	down	2.02013
CUST_593_PI426302897	Afun000593	atp-dependent clp protease atp-binding subunit clpx	0.00221641	0.00169386	down	2.02388
CUST_9646_PI426302897	Afun009646	laminin gamma 1 (agap007629-pa)	0.00431921	0.00380924	down	2.02535
CUST_508_PI406199772	EE589701.1	---NA---	0.000799873	0.000216126	down	2.02729
CUST_12654_PI406199769	combined_c6457	---NA---	0.00368263	0.00292901	down	2.03119
CUST_8532_PI426302897	Afun008532	AGAP003937-PA [Anopheles gambiae str. PEST]	0.00245525	0.00150683	down	2.03617
CUST_5461_PI406199769	combined_c2764	---NA---	0.00180799	0.000886794	down	2.03764
CUST_1542_PI426302897	Afun001542	AGAP006260-PD [Anopheles gambiae str. PEST]	0.000175123	2.43713e-05	down	2.03981
CUST_15643_PI406199769	combined_c8304	---NA---	0.0021491	0.00118475	down	2.03999
CUST_14853_PI426302897	Afun014853	cgmp-dependent protein kinase	0.000507146	5.9842e-05	down	2.04022
CUST_10855_PI406199769	combined_c5509	---NA---	0.000635657	0.000100324	down	2.04152
CUST_10271_PI406199769	combined_c5203	AGAP000605-PA [Anopheles gambiae str. PEST]	0.0021876	0.00122526	down	2.04203
CUST_7941_PI426302897	Afun007941	ariadne ubiquitin-conjugating enzyme e2 binding protein	0.0028199	0.0018928	down	2.04493
CUST_13817_PI426302897	Afun013817	glutathione-s-transferase gst	0.0018103	0.000889188	down	2.05131
CUST_4711_PI426302897	Afun004711	beta-sarcoglycan	0.000567864	0.000240917	down	2.05132
CUST_3942_PI406199772	CD577405.1	glutathione s-transferase	0.00396353	0.00331429	down	2.05216
CUST_11831_PI426302897	Afun011831	hypothetical protein AaeL_AAEL002512 [Aedes aegypti]	0.0017032	0.000792323	down	2.05537
CUST_8346_PI426302897	Afun008346	AGAP006184-PA [Anopheles gambiae str. PEST]	0.00129714	0.000478527	down	2.05686
CUST_14329_PI406199769	combined_c7479	---NA---	0.00306059	0.00216034	down	2.05935
CUST_9649_PI426302897	Afun009649	growth hormone-inducible transmembrane protein	0.0013099	0.000485362	down	2.06264
CUST_7397_PI426302897	Afun007397	mitochondrial nadh-ubiquinone oxidoreductase aggg subunit	0.00466415	0.0042903	down	2.07117
CUST_14431_PI406199769	combined_c7546	ca2+ transporting atpase	0.000627121	9.80696e-05	down	2.07423
CUST_7937_PI426302897	Afun007937	class b basic helix-loop-helix protein (differentially expressed in chondrocytes)	0.00104066	0.000299159	down	2.07442
CUST_7423_PI406199769	combined_c3757	---NA---	0.00162545	0.000733148	down	2.07689
CUST_13937_PI406199769	combined_c7201	beta-actin	0.00363989	0.00285536	down	2.08154
CUST_6478_PI406199769	combined_c3277	---NA---	0.00224107	0.00127497	down	2.08511
CUST_11400_PI426302897	Afun011400	AGAP001536-PA [Anopheles gambiae str. PEST]	0.0034387	0.00260314	down	2.08561
CUST_4916_PI406199769	combined_c2491	salivary maltase	0.00268848	0.00174284	down	2.08659
CUST_8398_PI426302897	Afun008398	low density lipoprotein receptor adaptor protein 1	0.000922406	0.000233277	down	2.08678
CUST_10077_PI426302897	Afun010077	gh regulated tbc protein-1	0.00145774	0.000603388	down	2.08722
CUST_11331_PI426302897	Afun011331	ryanodine receptor brain	0.00232238	0.0013506	down	2.09117
CUST_8893_PI426302897	Afun008893	venom allergen	0.00204207	0.00109474	down	2.09154
CUST_9877_PI426302897	Afun009877	fatty acid synthase s-acetyl transferase	9.2586e-05	1.68963e-07	down	2.09216
CUST_71_PI426302897	Afun000071	endou protein	0.000835046	0.000433949	down	2.09312
CUST_16042_PI406199769	combined_c8505	myosin heavy chain	0.00271169	0.00176983	down	2.09316
CUST_730_PI426302897	Afun000730	AGAP006967-PA [Anopheles gambiae str. PEST]	0.00105734	0.000621336	down	2.09646
CUST_7693_PI426302897	Afun007693	AGAP007801-PA [Anopheles gambiae str. PEST]	0.00105377	0.000618771	down	2.0971
CUST_561_PI426302897	Afun000561	integrin alpha-ps2	0.000195512	2.9437e-05	down	2.09737
CUST_5035_PI426302897	Afun005035	NA	0.00224029	0.00171936	down	2.09874
CUST_13146_PI406199798	AGAP012230-RA_Alpha-...	alpha-amylase	0.00400574	0.00337327	down	2.09896
CUST_728_PI426302897	Afun000728	NA	0.000236589	5.00824e-05	down	2.09945
CUST_7330_PI426302897	Afun007330	probable salivary maltase precursor	0.00110321	0.00066497	down	2.10041
CUST_7341_PI426302897	Afun007341	mitochondrial ubiquinol-cytochrome c reductase hinge protein	0.00209911	0.00157476	down	2.11104
CUST_12581_PI406199769	combined_c6417	---NA---	0.00199902	0.00105088	down	2.11142
CUST_13978_PI406199769	combined_c7227	---NA---	0.00222806	0.00126136	down	2.11278
CUST_3622_PI406199772	CD577572.1	glutathione s-transferase	0.00355888	0.00275214	down	2.11482
CUST_7809_PI426302897	Afun007809	phosphogluconate mutase	0.00125912	0.000444342	down	2.11531
CUST_7711_PI426302897	Afun007711	dihydrolipoamide dehydrogenase	0.0015941	0.00110267	down	2.117
CUST_7483_PI426302897	Afun007483	myosin heavy nonmuscle or smooth muscle	0.000287031	7.17157e-05	down	2.11781
CUST_814_PI426302897	Afun000814	alpha-aminoadipic semialdehyde mitochondrial	0.000825078	0.000425094	down	2.1187
CUST_9124_PI426302897	Afun009124	diazepam binding	0.00136553	0.000529517	down	2.12138
CUST_9360_PI426302897	Afun009360	kda salivary protein	0.000441849	4.09044e-05	down	2.123
CUST_11489_PI406199769	combined_c5833	---NA---	0.00360216	0.00280484	down	2.12344
CUST_3944_PI406199772	CD577404.1	glutathione s-transferase	0.00107316	0.000319138	down	2.12511
CUST_12299_PI426302897	Afun012299	AGAP010534-PA [Anopheles gambiae str. PEST]	0.00254836	0.00159938	down	2.12525
CUST_10077_PI406199769	combined_c5105	---NA---	0.00111228	0.000344321	down	2.12564
CUST_8165_PI426302897	Afun008165	suppression of tumorigenicity 1	0.000529009	6.82434e-05	down	2.12651
CUST_8047_PI426302897	Afun008047	succinate semialdehyde mitochondrial	0.00490492	0.00468186	down	2.12682
CUST_11487_PI426302897	Afun011487	f-box leucine rich repeat protein	0.000797638	0.000165546	down	2.12744
CUST_7667_PI426302897	Afun007667	autophagy-specific gene 18	0.00234236	0.00181502	down	2.12748
CUST_15573_PI406199769	combined_c8269	---NA---	0.00249731	0.00154806	down	2.12839
CUST_8633_PI426302897	Afun008633	bridging integrator	0.000970842	0.000258365	down	2.12854
CUST_7459_PI426302897	Afun007459	mitochondrial nadh dehydrogenase fe-s protein	0.000413184	0.000137202	down	2.13269
CUST_2386_PI406199772	CD578209.1	---NA---	0.00163957	0.000745985	down	2.13463
CUST_8195_PI426302897	Afun008195	alpha isoform b	0.00474913	0.00444987	down	2.13715
CUST_12222_PI406199798	AGAP012808-RA___UNKN	isoform c	0.0042275	0.00368999	down	2.13744
CUST_22_PI426302897	Afun000022	NA	0.00154929	0.0010586	down	2.1389
CUST_11781_PI426302897	Afun011781	protein-glutamine gamma-glutamyltransferase	0.00393477	0.00327928	down	2.14015
CUST_13653_PI426302897	Afun013653	NA	0.00235834	0.00139914	down	2.14336
CUST_3947_PI406199772	CD577402.1	glutathione s-transferase	0.00253683	0.00158508	down	2.14719
CUST_3336_PI406199769	combined_c1686	---NA---	0.00341895	0.00257827	down	2.14875
CUST_16072_PI406199769	combined_c8520	---NA---	0.0040897	0.00349759	down	2.15051
CUST_56_PI426302897	Afun000056	NA	0.00238046	0.00184929	down	2.15272
CUST_10888_PI426302897	Afun010888	conserved hypothetical protein [Culex quinquefasciatus]	0.00335822	0.00249993	down	2.15767
CUST_11128_PI426302897	Afun011128	AGAP003729-PA [Anopheles gambiae str. PEST]	0.00423085	0.00369401	down	2.16626
CUST_172_PI406199772	EE590029.1	gsg7 salivary protein	0.0011713	0.000538328	down	2.16782
CUST_3843_PI426302897	Afun003843	NA	0.00029294	7.43961e-05	down	2.16959
CUST_7237_PI426302897	Afun007237	elongation factor 1-beta2	0.0015844	0.0010927	down	2.17422
CUST_11869_PI426302897	Afun011869	gram-negative bacteria binding protein	0.00198691	0.00103494	down	2.1773
CUST_10525_PI426302897	Afun010525	cg1103 cg1103-pb	0.00331794	0.00244804	down	2.17738
CUST_8790_PI426302897	Afun008790	AGAP010364-PA [Anopheles gambiae str. PEST]	0.000830626	0.000185205	down	2.17743
CUST_605_PI426302897	Afun000605	programmed cell death 6-interacting protein	0.00387571	0.00342738	down	2.17757
CUST_1415_PI426302897	Afun001415	AGAP002456-PA [Anopheles gambiae str. PEST]	0.000866077	0.000461772	down	2.17901
CUST_12221_PI426302897	Afun012221	sterol desaturase	0.00163756	0.000743346	down	2.18089
CUST_13808_PI426302897	Afun013808	isoform a	0.00289911	0.00197825	down	2.18193
CUST_9835_PI406199769	combined_c4980	---NA---	0.000507146	6.0128e-05	down	2.18198
CUST_15522_PI426302897	Afun015522	dumpy cg33196-pb	0.00203366	0.00108242	down	2.18243
CUST_14147_PI406199769	combined_c7334	---NA---	0.000284626	1.01034e-05	down	2.18484
CUST_8467_PI426302897	Afun008467	AGAP008640-PA [Anopheles gambiae str. PEST]	0.00378979	0.0030714	down	2.1855
CUST_11289_PI426302897	Afun011289	serrate protein	0.00282306	0.00189613	down	2.1866
CUST_12777_PI406199769	combined_c6521	---NA---	0.00254836	0.00159724	down	2.18949
CUST_12092_PI426302897	Afun012092	AGAP010794-PA [Anopheles gambiae str. PEST]	0.000484798	5.41039e-05	down	2.19045
CUST_11265_PI426302897	Afun011265	uncoordinated protein	0.00156423	0.000680811	down	2.19101
CUST_8166_PI406199769	combined_c4134	mitochondrial atp synthase coupling factor 6	0.00407125	0.00346198	down	2.19171
CUST_14416_PI426302897	Afun014416	nicotinic acetylcholine receptor subunit alpha 9	0.00364903	0.00286927	down	2.19797
CUST_10015_PI426302897	Afun010015	isoform a	0.0050118	0.00488505	down	2.19933
CUST_14678_PI426302897	Afun014678	cd36 antigen	0.00221363	0.0012496	down	2.20044
CUST_7744_PI426302897	Afun007744	sex-determining protein fem-1	0.00633182	0.00612175	down	2.20075
CUST_13133_PI406199769	combined_c6714	---NA---	0.00194346	0.000998784	down	2.20614
CUST_14698_PI406199769	combined_c7753	---NA---	0.00318137	0.00228454	down	2.20745
CUST_9056_PI426302897	Afun009056	misexpression suppressor of	0.00508257	0.00499884	down	2.2131
CUST_7663_PI406199798	AGAP010988-RA___3L	isoform a	0.00324207	0.00236047	down	2.21755
CUST_5121_PI426302897	Afun005121	AGAP010023-PA [Anopheles gambiae str. PEST]	0.00400906	0.00357355	down	2.2182
CUST_9252_PI426302897	Afun009252	hypothetical conserved protein	0.00120793	0.000410866	down	2.21829
CUST_5398_PI406199798	AGAP005558-RA___2L	mitochondrial processing peptidase beta subunit	0.00306792	0.00216741	down	2.22127
CUST_9777_PI426302897	Afun009777	saccharopine dehydrogenase	0.000646822	0.000107003	down	2.22151
CUST_9629_PI426302897	Afun009629	brca1-associated protein	0.00340245	0.00255539	down	2.2219
CUST_14843_PI426302897	Afun014843	anopheles gambiae pest agap012505-pa	0.000572403	8.24067e-05	down	2.22211
CUST_13117_PI426302897	Afun013117	deoxyribonuclease i	0.000649369	0.000109001	down	2.22755
CUST_10403_PI406199769	combined_c5270	neurogenic locus notch protein	0.00460832	0.00421057	down	2.23007
CUST_9324_PI426302897	Afun009324	glucosyl glucuronosyl transferases	0.000640193	0.000102193	down	2.2322
CUST_984_PI406199772	EE589253.1	ge rich salivary gland protein	0.00127751	0.000649268	down	2.23844
CUST_2400_PI406199769	combined_c1211	glucosyl glucuronosyl transferases	0.00312891	0.00223525	down	2.23978
CUST_16083_PI406199769	combined_c8526	salivary maltase	0.000528679	6.79555e-05	down	2.2429
CUST_13176_PI426302897	Afun013176	yellow protein precursor	0.0035784	0.00277554	down	2.24723
CUST_12223_PI426302897	Afun012223	secreted protein	0.00154465	0.000665077	down	2.24784
CUST_6455_PI406199769	combined_c3264	---NA---	0.000569828	7.97231e-05	down	2.24899
CUST_7456_PI426302897	Afun007456	tyrosine aminotransferase	0.00283534	0.00231893	down	2.25045
CUST_2232_PI426302897	Afun002232	NA	0.000901322	0.00049062	down	2.25104
CUST_7818_PI426302897	Afun007818	serine protease	0.00319462	0.00229973	down	2.25207
CUST_1704_PI406199769	combined_c861	cg8595	0.00124851	0.000433369	down	2.25368
CUST_1202_PI426302897	Afun001202	tubulin-specific chaperone e	0.0021058	0.00158152	down	2.25686
CUST_9072_PI426302897	Afun009072	isoform b	0.000848444	0.000191291	down	2.25741
CUST_9215_PI426302897	Afun009215	serine threonine protein kinase	0.00400574	0.00337467	down	2.25904
CUST_306_PI426302897	Afun000306	chromosome 1 open reading frame 151 protein	0.0038118	0.00336639	down	2.26331
CUST_13488_PI426302897	Afun013488	sodium- and chloride-dependent neurotransmitter transporter	0.0043718	0.00388187	down	2.2645
CUST_48_PI406199772	EE590141.1	salivary maltase	0.000561871	7.7887e-05	down	2.26491
CUST_910_PI406199772	EE589324.1	gsg6 salivary protein	0.000663809	0.000128457	down	2.26618
CUST_9831_PI426302897	Afun009831	sodium nucleoside cotransporter	0.00492679	0.00471189	down	2.26838
CUST_486_PI406199769	combined_c245	myosin light chain	0.000851855	0.000196537	down	2.27007
CUST_7896_PI426302897	Afun007896	mitochondrial ribosomal	0.00480262	0.0045285	down	2.27116
CUST_1225_PI406199772	EE589935.1	gsg7 salivary protein	0.00195096	0.00167629	down	2.27117
CUST_14618_PI426302897	Afun014618	odorant binding protein	0.00234658	0.00138182	down	2.27729
CUST_11278_PI426302897	Afun011278	hemolymph protein	0.00334701	0.00248347	down	2.28111
CUST_874_PI406199772	EE589356.1	hypothetical salivary protein 12	0.000975732	0.000357254	down	2.28608
CUST_7376_PI426302897	Afun007376	calcium-transporting atpase sarcoplasmic endoplasmic reticulum type (calcium pump)	0.00405963	0.00363651	down	2.28646
CUST_9630_PI426302897	Afun009630	isoform a	0.00111654	0.00034636	down	2.28649
CUST_8111_PI406199798	AGAP011385-RA___3L	big isoform c	0.00238948	0.00143757	down	2.28805
CUST_536_PI406199769	combined_c270	myosin light chain	0.00333257	0.00246656	down	2.29088
CUST_7417_PI426302897	Afun007417	acyl carrier protein	0.00133027	0.000859638	down	2.29131
CUST_1801_PI406199769	combined_c909	---NA---	0.00382984	0.00312074	down	2.29257
CUST_1288_PI426302897	Afun001288	homeobox protein nk-2	0.00401398	0.00358383	down	2.29597
CUST_8585_PI426302897	Afun008585	hypothetical protein AaeL_AAEL000479 [Aedes aegypti]	0.00158537	0.000702346	down	2.29682
CUST_10588_PI426302897	Afun010588	clipd6 protein	0.00243018	0.00147846	down	2.29688
CUST_7770_PI406199769	combined_c3934	---NA---	0.000929554	0.000235516	down	2.29722
CUST_116_PI406199772	EE590078.1	gsg7 salivary protein	0.00130953	0.000687451	down	2.29726
CUST_2230_PI426302897	Afun002230	NA	0.00137629	0.000901583	down	2.29836
CUST_15397_PI426302897	Afun015397	glycoside hydrolases	0.00172853	0.000815076	down	2.2992
CUST_2392_PI406199769	combined_c1207	c-type lectin	0.00219767	0.00123646	down	2.30375
CUST_2583_PI406199772	CD578109.1	---NA---	0.000729023	0.000141576	down	2.3038
CUST_15200_PI406199769	combined_c8078	---NA---	0.00437572	0.00389067	down	2.30765
CUST_8271_PI426302897	Afun008271	superoxide dismutase (agap005234-pa)	0.00379812	0.00308344	down	2.30897
CUST_1004_PI406199772	EE590178.1	gsg6 salivary protein	0.000763494	0.000193329	down	2.31096
CUST_3939_PI426302897	Afun003939	hypothetical protein AaeL_AAEL005044 [Aedes aegypti]	0.00323809	0.00275524	down	2.31422
CUST_11608_PI406199769	combined_c5895	---NA---	0.00454963	0.00412	down	2.3152
CUST_6706_PI406199769	combined_c3391	---NA---	0.000950913	0.000248082	down	2.31535
CUST_8217_PI426302897	Afun008217	gamma-glutamyl hydrolase	0.00366323	0.00288639	down	2.32232
CUST_7981_PI426302897	Afun007981	failed axon connections protein	0.000975138	0.000261543	down	2.32247
CUST_9938_PI426302897	Afun009938	sphingomyelin phosphodiesterase	0.00506828	0.00497538	down	2.32809
CUST_10112_PI426302897	Afun010112	neuronal cell adhesion molecule	0.0042545	0.00372566	down	2.32948
CUST_7266_PI426302897	Afun007266	AGAP003620-PA [Anopheles gambiae str. PEST]	0.00735753	0.00727761	down	2.33149
CUST_7024_PI406199769	combined_c3554	odorant binding protein	0.00271083	0.00176864	down	2.33671
CUST_8466_PI426302897	Afun008466	isoform b	0.00129132	0.000472652	down	2.33809
CUST_10783_PI426302897	Afun010783	protein takeout	0.0033344	0.00247185	down	2.34263
CUST_7945_PI426302897	Afun007945	mitochondrial atpase	0.00322966	0.00234274	down	2.34273
CUST_11635_PI426302897	Afun011635	uncharacterized conserved protein	0.0026303	0.00167888	down	2.34629
CUST_11086_PI426302897	Afun011086	unc93a protein	0.00475688	0.00446219	down	2.35022
CUST_14018_PI426302897	Afun014018	venom allergen	0.00295582	0.0020389	down	2.35253
CUST_2600_PI406199772	CD578101.1	antennal carrier protein ap-2	0.00357882	0.00277753	down	2.35305
CUST_3883_PI406199769	combined_c1961	---NA---	0.0032368	0.00235185	down	2.35362
CUST_15099_PI426302897	Afun015099	cytochrome p450	0.000272785	8.15804e-06	down	2.35383
CUST_1847_PI426302897	Afun001847	conserved hypothetical protein [Culex quinquefasciatus]	0.00136507	0.00088974	down	2.35543
CUST_1201_PI406199772	EE589964.1	gsg6 salivary protein	0.000325139	3.83122e-06	down	2.3559
CUST_12973_PI426302897	Afun012973	AGAP004103-PA [Anopheles gambiae str. PEST]	0.000798972	0.000167365	down	2.35794
CUST_9769_PI426302897	Afun009769	starch branching enzyme ii	0.00213586	0.00117066	down	2.36014
CUST_688_PI406199772	EE589540.1	gsg6 salivary protein	0.00150059	0.000943757	down	2.36346
CUST_10262_PI406199769	combined_c5199	brca1-associated protein	0.00342795	0.00259283	down	2.36434
CUST_7511_PI426302897	Afun007511	cytochrome p450	0.000442109	0.000153168	down	2.36443
CUST_9184_PI406199769	combined_c4653	---NA---	0.00260788	0.00165549	down	2.37638
CUST_8825_PI426302897	Afun008825	l long form	0.00158537	0.000701166	down	2.3778
CUST_10843_PI426302897	Afun010843	scavenger receptor class b (agap002738-pa)	0.00187252	0.00094064	down	2.37796
CUST_7366_PI426302897	Afun007366	nadh-ubiquinone oxidoreductase subunit	0.00502757	0.0046925	down	2.38101
CUST_1373_PI406199772	EE589773.1	gsg6 salivary protein	0.00153342	0.000988873	down	2.38102
CUST_8299_PI426302897	Afun008299	af305875_1 thrombospondin	0.00304802	0.00214817	down	2.38123
CUST_10543_PI406199769	combined_c5342	---NA---	0.000662441	0.000114133	down	2.38168
CUST_6282_PI406199769	combined_c3177	calcium-binding protein	0.00219767	0.001233	down	2.38383
CUST_8234_PI426302897	Afun008234	serpin 5 inhibitory serine protease inhibitor	0.00367861	0.00291557	down	2.38518
CUST_9103_PI426302897	Afun009103	anopheles gambiae pest agap012883-pa	0.00431921	0.0038122	down	2.387
CUST_15755_PI406199769	combined_c8360	salivary maltase	0.0016441	0.000748811	down	2.3899
CUST_7647_PI426302897	Afun007647	metalloproteinase inhibitor 3	0.000319905	8.59405e-05	down	2.39444
CUST_3795_PI406199769	combined_c1916	---NA---	0.00448198	0.0040265	down	2.39514
CUST_9812_PI406199769	combined_c4969	---NA---	0.00199731	0.00104685	down	2.39597
CUST_11606_PI426302897	Afun011606	cu zn superoxide	0.00118973	0.000396115	down	2.39612
CUST_9888_PI426302897	Afun009888	sp1173 cg10121-pb	0.00254836	0.00159928	down	2.39636
CUST_13267_PI406199769	combined_c6787	clipa6 protein	0.00282543	0.00189979	down	2.40142
CUST_8597_PI426302897	Afun008597	isoform f	0.000347545	2.37072e-05	down	2.40355
CUST_13879_PI426302897	Afun013879	AGAP002725-PA [Anopheles gambiae str. PEST]	0.00490004	0.00467152	down	2.40472
CUST_664_PI406199772	EE589552.1	gsg6 salivary protein	0.000194073	8.98947e-07	down	2.40525
CUST_844_PI406199769	combined_c428	glutamine synthetase 2 (glutamate-amonia ligase)	0.0025952	0.00164415	down	2.40593
CUST_1536_PI406199772	EE589604.1	d7-related 2 protein	0.000801686	0.000217441	down	2.40717
CUST_12950_PI426302897	Afun012950	isoform b	0.00136553	0.000530039	down	2.40719
CUST_7398_PI426302897	Afun007398	nadh:ubiquinone dehydrogenase	0.00184606	0.00133148	down	2.40866
CUST_3652_PI426302897	Afun003652	serine protease	0.00166781	0.00117275	down	2.40945
CUST_3413_PI406199772	CD577685.1	anopheles gambiae pest agap012571-pa	0.0036793	0.00291779	down	2.40963
CUST_13251_PI426302897	Afun013251	AGAP003930-PA [Anopheles gambiae str. PEST]	0.00178534	0.00086906	down	2.41063
CUST_1194_PI406199772	EE589968.1	gsg6 salivary protein	0.00116974	0.000534846	down	2.41557
CUST_728_PI406199772	EE589492.1	gsg6 salivary protein	0.000935665	0.00031656	down	2.41606
CUST_14345_PI426302897	Afun014345	isoform a	0.00267197	0.00172593	down	2.41852
CUST_11243_PI426302897	Afun011243	homogentisate -dioxygenase	0.00463974	0.00425112	down	2.42003
CUST_11248_PI426302897	Afun011248	poly(adp-ribose) glycohydrolase-like	0.000507146	5.84699e-05	down	2.42295
CUST_799_PI406199772	EE589435.1	gsg6 salivary protein	0.000670116	0.000133816	down	2.42684
CUST_1557_PI406199772	EE589577.1	d7-related 2 protein	0.00164049	0.00112968	down	2.42913
CUST_1655_PI426302897	Afun001655	regulating synaptic membrane exocytosis protein	0.00029794	7.71531e-05	down	2.43573
CUST_633_PI406199772	EE589581.1	gsg6 salivary protein	0.000548945	6.01777e-05	down	2.44597
CUST_14773_PI406199769	combined_c7827	---NA---	0.00223165	0.00126643	down	2.44708
CUST_6523_PI406199769	combined_c3299	---NA---	0.00486247	0.00461879	down	2.44766
CUST_11059_PI426302897	Afun011059	mfs transporter	0.00386008	0.00316688	down	2.4493
CUST_13959_PI426302897	Afun013959	scrb10 protein	0.0041166	0.00353319	down	2.45089
CUST_7396_PI426302897	Afun007396	mitochondrial nadh:ubiquinone oxidoreductase esss	0.000564905	0.000238893	down	2.45133
CUST_9267_PI426302897	Afun009267	venom allergen	0.000510055	6.12971e-05	down	2.45501
CUST_7481_PI426302897	Afun007481	nadh dehydrogenase flavoprotein mitochondrial	0.00122043	0.000767416	down	2.45547
CUST_789_PI426302897	Afun000789	NA	0.000977109	0.00055425	down	2.45563
CUST_8168_PI426302897	Afun008168	hypothetical salivary protein 16	0.00218276	0.00122052	down	2.45567
CUST_10691_PI426302897	Afun010691	isoform a	0.00396106	0.0033113	down	2.45711
CUST_9647_PI426302897	Afun009647	phosphatidylinositol transfer protein	0.000867965	0.000205376	down	2.46118
CUST_853_PI406199772	EE589373.1	gsg6 salivary protein	0.00116974	0.00053629	down	2.46525
CUST_1811_PI426302897	Afun001811	protein-glutamine gamma-glutamyltransferase	0.00388916	0.00344384	down	2.46922
CUST_13038_PI426302897	Afun013038	agap010327 protein	0.0039051	0.00323915	down	2.47867
CUST_3079_PI426302897	Afun003079	NA	0.00194555	0.00142403	down	2.48099
CUST_9389_PI426302897	Afun009389	superoxide dismutase	0.000929742	0.000237404	down	2.48416
CUST_3617_PI406199772	CD577574.1	glutathione s-transferase	0.00407397	0.00346996	down	2.4861
CUST_3745_PI406199769	combined_c1891	---NA---	0.000997221	0.000276954	down	2.48796
CUST_11107_PI426302897	Afun011107	AGAP005340-PA [Anopheles gambiae str. PEST]	0.00192783	0.00098711	down	2.48976
CUST_3112_PI406199772	CD577842.1	---NA---	0.00358715	0.00278733	down	2.49264
CUST_15320_PI406199769	combined_c8140	---NA---	0.00389648	0.00322205	down	2.49354
CUST_940_PI406199772	EE589295.1	gsg6 salivary protein	0.000487177	4.63859e-05	down	2.49504
CUST_14600_PI426302897	Afun014600	odorant binding antennal (agap003306-pa)	0.00274428	0.00181185	down	2.49645
CUST_10641_PI426302897	Afun010641	cral trio domain-containing protein	0.00106189	0.000311537	down	2.49892
CUST_8504_PI426302897	Afun008504	2-oxoglutarate dehydrogenase	0.00241652	0.00146169	down	2.50036
CUST_1980_PI426302897	Afun001980	AGAP012251-PA [Anopheles gambiae str. PEST]	0.000624036	0.000278551	down	2.50417
CUST_12173_PI426302897	Afun012173	AGAP010384-PA [Anopheles gambiae str. PEST]	0.00335822	0.00249929	down	2.50481
CUST_1648_PI406199772	EE589484.1	gsg6 salivary protein	0.000443	3.43655e-05	down	2.50792
CUST_13993_PI406199769	combined_c7240	---NA---	0.00384001	0.00313956	down	2.50878
CUST_8054_PI426302897	Afun008054	lrim1	0.000867965	0.000204022	down	2.52911
CUST_11033_PI406199769	combined_c5601	gamma-aminobutyric acid receptor-associated protein	0.00427065	0.00374945	down	2.53475
CUST_1477_PI426302897	Afun001477	hypothetical protein AaeL_AAEL004719 [Aedes aegypti]	0.00380688	0.00335828	down	2.53635
CUST_11341_PI426302897	Afun011341	AGAP002157-PA [Anopheles gambiae str. PEST]	0.00301965	0.00211165	down	2.5449
CUST_14623_PI426302897	Afun014623	hypothetical conserved protein	0.00325801	0.0023819	down	2.54635
CUST_9328_PI426302897	Afun009328	vacuolar protein sorting-associated protein 28	0.00224454	0.00127746	down	2.54837
CUST_7352_PI406199769	combined_c3722	---NA---	0.000284626	1.22142e-05	down	2.54917
CUST_235_PI406199772	EE589961.1	alpha-amylase	0.00134179	0.000726488	down	2.54993
CUST_8569_PI426302897	Afun008569	nadh-ubiquinone oxidoreductase b8 subunit	0.00111896	0.00034755	down	2.55096
CUST_13982_PI426302897	Afun013982	serine protease	0.00133661	0.000503032	down	2.55206
CUST_2222_PI406199772	CD578293.1	accessory gland protein	0.00245228	0.00150222	down	2.55509
CUST_1100_PI406199769	combined_c559	sugar transporter	0.000806864	0.00017242	down	2.55931
CUST_9313_PI426302897	Afun009313	AGAP002620-PA [Anopheles gambiae str. PEST]	0.000770905	0.000156112	down	2.55983
CUST_9926_PI426302897	Afun009926	isoform f	0.00415433	0.00358949	down	2.56073
CUST_3935_PI406199772	CD577408.1	glutathione s-transferase	0.00265621	0.00170613	down	2.56314
CUST_8919_PI406199769	combined_c4519	---NA---	0.0016625	0.000763359	down	2.56606
CUST_1246_PI426302897	Afun001246	AGAP001606-PA [Anopheles gambiae str. PEST]	0.000931946	0.000516866	down	2.5735
CUST_5587_PI406199769	combined_c2827	---NA---	0.00106958	0.000316903	down	2.57378
CUST_12591_PI406199769	combined_c6422	---NA---	0.00204207	0.00109548	down	2.57913
CUST_3574_PI406199769	combined_c1805	---NA---	0.00189492	0.000963286	down	2.5798
CUST_3519_PI406199772	CD577627.1	---NA---	0.00115234	0.000372284	down	2.57989
CUST_12402_PI406199798	AGAP012081-RA___3L	atp synthase beta subunit	0.00385182	0.00315855	down	2.57992
CUST_206_PI426302897	Afun000206	AGAP006939-PA [Anopheles gambiae str. PEST]	8.67406e-05	4.14582e-06	down	2.58021
CUST_9666_PI426302897	Afun009666	ankyrin repeat protein	0.00410476	0.00351619	down	2.58141
CUST_8624_PI426302897	Afun008624	sulfate transporter	0.00233345	0.00136271	down	2.58807
CUST_2011_PI406199772	CD664203.1	glutathione s-transferase	0.00214732	0.00118282	down	2.58899
CUST_8767_PI406199769	combined_c4440	af134900_2pol-like protein	0.000284626	1.3348e-05	down	2.59444
CUST_1188_PI406199772	EE589979.1	gsg6 salivary protein	0.00103755	0.000412933	down	2.59672
CUST_314_PI406199769	combined_c1589	---NA---	0.00335818	0.00249721	down	2.59693
CUST_2322_PI406199798	AGAP002660-RA_tRNA-G...		0.00265621	0.00170836	down	2.61101
CUST_10611_PI426302897	Afun010611	AGAP011879-PA [Anopheles gambiae str. PEST]	0.00251045	0.00156161	down	2.61168
CUST_2963_PI406199769	combined_c1493	AGAP010698-PA [Anopheles gambiae str. PEST]	0.000386026	3.01834e-05	down	2.61347
CUST_8678_PI426302897	Afun008678	hairy	0.00201945	0.00107017	down	2.61525
CUST_4671_PI426302897	Afun004671	inward rectifier potassium	0.00291894	0.00241245	down	2.62225
CUST_8045_PI426302897	Afun008045	atp synthase subunit mitochondrial	0.00243251	0.00148312	down	2.62446
CUST_9334_PI426302897	Afun009334	sugar transporter	0.00289193	0.00196828	down	2.62636
CUST_1645_PI406199772	EE589485.1	anophelin-like funestolin	0.00213742	0.00211601	down	2.6319
CUST_9470_PI426302897	Afun009470	uridine cytidine kinase i	0.00389237	0.00321595	down	2.63283
CUST_7339_PI426302897	Afun007339	AGAP006194-PA [Anopheles gambiae str. PEST]	0.00151786	0.00103077	down	2.63499
CUST_7750_PI426302897	Afun007750	isoform a	0.00239317	0.00186479	down	2.6352
CUST_285_PI406199772	EE589913.1	gsg6 salivary protein	0.000450784	3.70482e-05	down	2.63561
CUST_9020_PI426302897	Afun009020	alanine aminotransferase	0.00367321	0.00290486	down	2.63853
CUST_12468_PI406199769	combined_c6352	phosphatidylethanolamine-binding protein	0.00147296	0.000616523	down	2.64267
CUST_2446_PI406199772	CD578178.1	---NA---	0.00311409	0.00221816	down	2.6439
CUST_1747_PI406199772	EE589377.1	gsg6 salivary protein	0.000408425	2.83618e-05	down	2.64396
CUST_8986_PI426302897	Afun008986	required for meiotic nuclear division 5 homolog a	0.00231007	0.0013378	down	2.6444
CUST_8009_PI406199769	combined_c4054	---NA---	0.00409764	0.00350562	down	2.64463
CUST_1570_PI406199769	combined_c794	tropomyosin invertebrate	0.00176436	0.000850248	down	2.64686
CUST_8419_PI406199769	combined_c4262	phosphoglycerate mutase	0.000950913	0.000248136	down	2.64858
CUST_13365_PI426302897	Afun013365	tripartite motif protein 37	0.00423085	0.0036988	down	2.65149
CUST_7929_PI426302897	Afun007929	hypothetical protein AaeL_AAEL013319 [Aedes aegypti]	0.00112904	0.000354169	down	2.65407
CUST_1814_PI406199772	EE589304.1	gsg6 salivary protein	0.00161178	0.00108241	down	2.65418
CUST_15305_PI406199769	combined_c8132	---NA---	0.00106461	0.000314443	down	2.65832
CUST_9042_PI426302897	Afun009042	serpin 1 inhibitory serine protease inhibitor	0.00187252	0.000939938	down	2.66145
CUST_12193_PI426302897	Afun012193	AGAP005378-PB [Anopheles gambiae str. PEST]	0.00450249	0.00406162	down	2.6624
CUST_10934_PI406199769	combined_c5551	anophelin-like funestolin	0.00280543	0.00187528	down	2.66654
CUST_7308_PI426302897	Afun007308	conserved protein	0.000387444	0.000121261	down	2.67695
CUST_9159_PI426302897	Afun009159	alpha-1 type iv collagen	0.00216859	0.00120707	down	2.67852
CUST_4547_PI426302897	Afun004547	AGAP005489-PA [Anopheles gambiae str. PEST]	0.00220095	0.00168076	down	2.67888
CUST_914_PI406199772	EE589316.1	salivary anti-thrombin peptide anophelin	0.00145617	0.000872356	down	2.68084
CUST_9412_PI426302897	Afun009412	mitochondrial cytochrome c oxidase assembly protein cu2+ chaperone cox17	0.00131165	0.000486314	down	2.68226
CUST_10960_PI426302897	Afun010960	lethal 05510	0.00151163	0.000641128	down	2.68245
CUST_7491_PI426302897	Afun007491	anopheles gambiae pest agap012571-pa	0.00515551	0.00483159	down	2.68752
CUST_1530_PI406199772	EE589607.1	gsg6 salivary protein	0.000770947	0.000200325	down	2.69057
CUST_8527_PI426302897	Afun008527	atpase n2b	0.0032368	0.00235213	down	2.69428
CUST_15015_PI406199769	combined_c7982	---NA---	0.00188376	0.000954246	down	2.69783
CUST_44_PI406199769	combined_c22	---NA---	0.00403119	0.00341006	down	2.70528
CUST_1956_PI406199769	combined_c987	amino acid transporter	0.00138013	0.000780254	down	2.70845
CUST_1662_PI406199772	EE589469.1	gsg6 salivary protein	0.000836916	0.000235625	down	2.71366
CUST_9671_PI426302897	Afun009671	farnesoic acid o-methyl transferase-like protein	0.00507968	0.00499365	down	2.71998
CUST_11170_PI426302897	Afun011170	AGAP000385-PA [Anopheles gambiae str. PEST]	0.00163756	0.000742762	down	2.72319
CUST_3241_PI406199769	combined_c1637	der1-like domain member 2	0.00170546	0.000796601	down	2.72355
CUST_5393_PI406199769	combined_c2730	isoform a	0.00345418	0.0026263	down	2.72434
CUST_1282_PI406199769	combined_c650	40s ribosomal protein s3a	0.00234242	0.00137535	down	2.72455
CUST_10_PI426302897	Afun000010	NA	0.000537918	0.000218421	down	2.72518
CUST_8773_PI426302897	Afun008773	hepatic triacylglycerol lipase	0.00228423	0.00131207	down	2.72717
CUST_3412_PI406199772	CD577686.1	anopheles gambiae pest agap012571-pa	0.00509635	0.0050254	down	2.72809
CUST_14759_PI406199769	combined_c7820	---NA---	0.00486858	0.00462908	down	2.73201
CUST_8657_PI426302897	Afun008657	sugar transporter	0.00199027	0.00103982	down	2.73228
CUST_480_PI406199769	combined_c242	---NA---	0.00480387	0.0045308	down	2.73325
CUST_4739_PI426302897	Afun004739	muscle-specific protein isoform d	0.00527109	0.00496467	down	2.73368
CUST_2281_PI406199769	combined_c1152	---NA---	0.00377073	0.00303461	down	2.73591
CUST_13880_PI406199769	combined_c7162	aspartate ammonia lyase	0.000474393	5.14646e-05	down	2.74085
CUST_2849_PI426302897	Afun002849	NA	0.00116316	0.000715789	down	2.74141
CUST_8315_PI426302897	Afun008315	phosphoglycerate mutase	0.00176915	0.0008542	down	2.74155
CUST_7701_PI426302897	Afun007701	acyl-coa dehydrogenase	0.000209793	3.63778e-05	down	2.74512
CUST_7995_PI426302897	Afun007995	5-aminolevulinic acid synthase	0.00459081	0.00417859	down	2.74745
CUST_9585_PI426302897	Afun009585	allatostatin 1 (agap003712-pa)	0.00350792	0.00269809	down	2.74763
CUST_11491_PI406199769	combined_c5834	5-aminolevulinic acid synthase	0.0018891	0.000959016	down	2.74764
CUST_644_PI406199772	EE589569.1	gsg6 salivary protein	0.000387061	2.34904e-05	down	2.74812
CUST_6169_PI406199769	combined_c3120	---NA---	0.000197507	1.46641e-06	down	2.7484
CUST_6230_PI406199769	combined_c3151	---NA---	0.00106189	0.000311935	down	2.74861
CUST_10121_PI426302897	Afun010121	aqp_anoga ame: full=aquaporin	0.00341633	0.00257485	down	2.75001
CUST_15524_PI406199769	combined_c8244	---NA---	0.00456349	0.00414314	down	2.75064
CUST_7466_PI426302897	Afun007466	nadh:ubiquinone dehydrogenase	0.00176756	0.0012595	down	2.75125
CUST_9878_PI426302897	Afun009878	tho complex subunit 2	0.00350889	0.00270046	down	2.76031
CUST_7588_PI426302897	Afun007588	brain protein 44-like variant 1	0.00107965	0.000642208	down	2.76173
CUST_13390_PI426302897	Afun013390	cuticular protein rr-1 family (agap000344-pa)	0.00468381	0.00432495	down	2.76174
CUST_7532_PI426302897	Afun007532	troponin i	0.000384847	0.000119594	down	2.76269
CUST_886_PI406199769	combined_c449	ribosomal protein s6	0.00483969	0.00458929	down	2.76527
CUST_1716_PI406199772	EE589409.1	salivary anti-thrombin peptide anophelin	0.00090734	0.000285976	down	2.76684
CUST_7364_PI426302897	Afun007364	enolase	0.0013622	0.000887468	down	2.7696
CUST_12463_PI406199798	AGAP012823-RA___UNKN	nadh dehydrogenase	0.00388257	0.00319755	down	2.76988
CUST_11343_PI426302897	Afun011343	isoform h	0.00180245	0.00088324	down	2.77413
CUST_9018_PI426302897	Afun009018	calcium calmodulin-dependent -cyclic nucleotide phosphodiesterase	0.000357912	2.59092e-05	down	2.77436
CUST_8745_PI426302897	Afun008745	AGAP002456-PA [Anopheles gambiae str. PEST]	0.00372113	0.00297604	down	2.78282
CUST_12127_PI406199769	combined_c6173	---NA---	0.00471133	0.00439458	down	2.78566
CUST_3114_PI406199772	CD577841.1	---NA---	0.00504193	0.0049343	down	2.79483
CUST_13888_PI406199769	combined_c7168	---NA---	0.00331425	0.00244378	down	2.79727
CUST_2766_PI406199769	combined_c1395	---NA---	0.00117508	0.000383617	down	2.80123
CUST_9497_PI426302897	Afun009497	AGAP005741-PA [Anopheles gambiae str. PEST]	0.000284626	1.18749e-05	down	2.80204
CUST_5029_PI426302897	Afun005029	NA	0.0039558	0.00351562	down	2.80502
CUST_10090_PI426302897	Afun010090	brain chitinase and chia	0.00442252	0.00394333	down	2.80688
CUST_8369_PI426302897	Afun008369	salivary protein	0.00363989	0.00285702	down	2.80907
CUST_9975_PI426302897	Afun009975	carbonic anhydrase	0.00513471	0.00509778	down	2.81106
CUST_12972_PI426302897	Afun012972	isoform b	0.000272785	7.74587e-06	down	2.81691
CUST_11255_PI426302897	Afun011255	kda salivary secreted peptide	0.00308386	0.00218411	down	2.81911
CUST_2755_PI406199769	combined_c139	myosin alkali light chain	0.000236172	4.03715e-06	down	2.82174
CUST_789_PI406199772	EE589433.1	salivary anti-thrombin peptide anophelin	0.00212753	0.00207442	down	2.82373
CUST_7245_PI426302897	Afun007245	atp synthase alpha subunit mitochondrial	0.000676944	0.000316176	down	2.82561
CUST_7545_PI406199769	combined_c3818	---NA---	0.000867965	0.000207105	down	2.83404
CUST_14799_PI426302897	Afun014799	purine nucleoside phosphorylase	0.00267481	0.00172901	down	2.84186
CUST_944_PI406199769	combined_c478	---NA---	0.00244249	0.0014927	down	2.85592
CUST_14770_PI406199769	combined_c7825	---NA---	0.00431921	0.00380918	down	2.86136
CUST_14817_PI406199769	combined_c7849	---NA---	0.00337084	0.00251757	down	2.86186
CUST_7316_PI426302897	Afun007316	mitochondrial atp synthase b chain	0.00344391	0.00296792	down	2.86397
CUST_10766_PI426302897	Afun010766	glutamate-gated chloride channel	0.00220287	0.00124057	down	2.86759
CUST_394_PI406199772	EE589809.1	salivary anti-thrombin peptide anophelin	0.000561871	7.53147e-05	down	2.87055
CUST_2972_PI406199769	combined_c15	---NA---	0.00440504	0.00392263	down	2.87514
CUST_10040_PI426302897	Afun010040	AGAP010641-PA [Anopheles gambiae str. PEST]	0.00144221	0.000590937	down	2.87624
CUST_10957_PI426302897	Afun010957	endothelin-converting enzyme 1	0.00480531	0.00453644	down	2.88083
CUST_4964_PI406199772	BU038961.1	malate dehydrogenase	0.00330298	0.00243087	down	2.88431
CUST_7739_PI426302897	Afun007739	glycogen synthase	0.000712914	0.00034034	down	2.88614
CUST_8624_PI406199769	combined_c4367	salivary apyrase	0.00361629	0.0028192	down	2.88823
CUST_2555_PI406199769	combined_c129	AGAP005612-PA [Anopheles gambiae str. PEST]	0.00118793	0.000392795	down	2.89273
CUST_6890_PI406199769	combined_c3486	citrate synthase	0.000745264	0.000147423	down	2.89547
CUST_620_PI406199772	EE589595.1	anophelin-like funestolin	0.00168779	0.00119115	down	2.90371
CUST_15651_PI406199769	combined_c8308	---NA---	0.000284626	1.14465e-05	down	2.90504
CUST_7467_PI426302897	Afun007467	nadh-ubiquinone oxidoreductase 75 kda subunit	0.000320988	8.68552e-05	down	2.90542
CUST_7381_PI426302897	Afun007381	venom allergen 5	0.00205959	0.00153653	down	2.91203
CUST_2386_PI406199769	combined_c1204	neurogenic locus notch protein	0.00102237	0.000291275	down	2.9124
CUST_14749_PI406199769	combined_c7815	---NA---	0.00383326	0.00312748	down	2.91533
CUST_7604_PI406199798	AGAP008955-RA___3R	ubiquinol-cytochrome c reductase iron-sulfur subunit	0.00368263	0.00292508	down	2.91753
CUST_8357_PI426302897	Afun008357	laminin subunit beta-1	0.00375888	0.00301234	down	2.91947
CUST_8187_PI406199769	combined_c4145	AGAP005350-PA [Anopheles gambiae str. PEST]	0.00128662	0.00046775	down	2.92165
CUST_51_PI406199769	combined_c26	---NA---	0.00339215	0.00253993	down	2.92233
CUST_14772_PI406199769	combined_c7826	---NA---	0.00367321	0.00290533	down	2.92638
CUST_9789_PI426302897	Afun009789	AGAP007779-PA [Anopheles gambiae str. PEST]	0.00376738	0.0030209	down	2.9291
CUST_13762_PI406199769	combined_c7088	---NA---	0.00159852	0.000712474	down	2.92924
CUST_12624_PI406199769	combined_c6440	anophelin-like funestolin	0.00415481	0.00359259	down	2.93161
CUST_14273_PI406199769	combined_c7447	---NA---	0.00335829	0.00250348	down	2.93445
CUST_13242_PI426302897	Afun013242	lethal g0136	0.00179775	0.000878019	down	2.94512
CUST_8230_PI406199769	combined_c4168	triosephosphate isomerase	0.00151084	0.000640441	down	2.94602
CUST_14748_PI406199769	combined_c7814	---NA---	0.00274026	0.00180437	down	2.94735
CUST_7347_PI426302897	Afun007347	atp synthase delta mitochondrial	0.00166176	0.00116655	down	2.94743
CUST_14761_PI406199769	combined_c7821	---NA---	0.00237317	0.00141293	down	2.95236
CUST_1773_PI406199772	EE589348.1	salivary anti-thrombin peptide anophelin	0.00210408	0.00200662	down	2.95264
CUST_623_PI406199772	EE589600.1	salivary anti-thrombin peptide anophelin	0.00076127	0.000192374	down	2.96088
CUST_14737_PI406199769	combined_c7809	---NA---	0.000625097	9.73339e-05	down	2.96118
CUST_11627_PI426302897	Afun011627	serine protease h82	0.00353383	0.00273032	down	2.9656
CUST_15206_PI406199769	combined_c8081	---NA---	0.0032734	0.00239619	down	2.96791
CUST_11490_PI426302897	Afun011490	nicotinic acetylcholine beta-2 subunit	0.00122663	0.000420926	down	2.96863
CUST_15220_PI406199769	combined_c8088	---NA---	0.00239961	0.001447	down	2.96919
CUST_14603_PI426302897	Afun014603	glycoprotein hormone alpha 2	0.00349178	0.00268162	down	2.9736
CUST_14807_PI406199769	combined_c7844	---NA---	0.00100891	0.000283479	down	2.97551
CUST_1195_PI406199772	EE589967.1	salivary anti-thrombin peptide anophelin	0.000910708	0.000293682	down	2.97816
CUST_864_PI426302897	Afun000864	lim domain-binding protein	0.000331256	9.31026e-05	down	2.9872
CUST_7416_PI426302897	Afun007416	cg8844	0.000624036	0.000278542	down	2.99149
CUST_13214_PI426302897	Afun013214	ubiquitin specific protease	0.00209813	0.00114107	down	2.99576
CUST_15929_PI406199769	combined_c8448	lethal 35di	0.00221598	0.00125144	down	2.99819
CUST_189_PI406199772	EE590006.1	salivary anti-thrombin peptide anophelin	0.000438968	3.27226e-05	down	2.99897
CUST_1361_PI406199772	EE589787.1	salivary anti-thrombin peptide anophelin	0.00199667	0.0017846	down	2.99914
CUST_1939_PI426302897	Afun001939	AGAP002737-PA [Anopheles gambiae str. PEST]	0.000330057	9.20393e-05	down	3.0016
CUST_12373_PI406199769	combined_c6302	---NA---	0.00215133	0.00118737	down	3.00637
CUST_10372_PI426302897	Afun010372	tep1	0.00118793	0.000393505	down	3.00891
CUST_8468_PI426302897	Afun008468	dihydrolipoamide acetyltransferase component of pyruvate dehydrogenase	0.00107671	0.000322264	down	3.0091
CUST_12880_PI406199769	combined_c6575	---NA---	0.00408328	0.00348547	down	3.01026
CUST_11306_PI426302897	Afun011306	sodium shloride dependent amino acid transporter	0.00472529	0.00441831	down	3.01156
CUST_15491_PI406199769	combined_c8228	maltose phosphorylase	0.0010809	0.000325984	down	3.01166
CUST_3340_PI406199769	combined_c1688	alpha-tocopherol transfer	0.00141717	0.000569168	down	3.0147
CUST_7432_PI426302897	Afun007432	antennal carrier protein tol-2	0.00105751	0.00062252	down	3.02156
CUST_7573_PI426302897	Afun007573	isocitrate dehydrogenase	0.000894246	0.000484973	down	3.02425
CUST_933_PI406199772	EE589298.1	anophelin-like funestolin	0.000450784	3.94385e-05	down	3.02565
CUST_5582_PI406199769	combined_c2825	sodium-dependent phosphate transporter	0.00200364	0.00105458	down	3.0268
CUST_8786_PI426302897	Afun008786	rac serine threonine kinase	0.00269189	0.00174754	down	3.02992
CUST_14756_PI406199769	combined_c7818	---NA---	0.00064068	0.000103757	down	3.03004
CUST_1575_PI406199772	EE589560.1	salivary anti-thrombin peptide anophelin	0.000501849	4.88159e-05	down	3.03096
CUST_14800_PI406199769	combined_c7840	---NA---	0.00430192	0.00378565	down	3.03114
CUST_766_PI406199772	EE589459.1	salivary anti-thrombin peptide anophelin	0.0019741	0.00171262	down	3.03756
CUST_851_PI406199772	EE589374.1	salivary anti-thrombin peptide anophelin	0.000387061	2.48225e-05	down	3.03794
CUST_1507_PI406199772	EE589634.1	salivary anti-thrombin peptide anophelin	0.00184815	0.00149146	down	3.04887
CUST_576_PI406199772	EE589645.1	anophelin-like funestolin	0.00065093	0.000118595	down	3.04981
CUST_7961_PI426302897	Afun007961	AGAP008892-PA [Anopheles gambiae str. PEST]	0.00189806	0.000965325	down	3.05143
CUST_1382_PI406199772	EE589769.1	salivary anti-thrombin peptide anophelin	8.78745e-05	4.71708e-08	down	3.06295
CUST_7323_PI426302897	Afun007323	mitochondrial processing peptidase beta subunit	0.000182655	2.60093e-05	down	3.06474
CUST_9408_PI426302897	Afun009408	af457549_1antigen 5-related 2 protein	0.0050118	0.00488339	down	3.06592
CUST_10170_PI426302897	Afun010170	fibulin 1	0.00515455	0.00513383	down	3.06672
CUST_9672_PI406199769	combined_c4898	myosin iii	0.00408963	0.00349642	down	3.06841
CUST_15303_PI406199769	combined_c8131	trehalose transporter 1- isoform b	0.000744581	0.000146152	down	3.07181
CUST_13965_PI426302897	Afun013965	sugar transporter	0.00494252	0.00476133	down	3.07386
CUST_7393_PI426302897	Afun007393	brain protein 44	0.00265337	0.00212363	down	3.07511
CUST_3139_PI406199772	CD577828.1	cg3560	0.000989471	0.000270392	down	3.08043
CUST_13905_PI426302897	Afun013905	isoform b	0.00288712	0.00196337	down	3.08296
CUST_15076_PI406199769	combined_c8012	lethal 35di	0.00064068	0.000102717	down	3.08446
CUST_515_PI406199788	gb-Cytochrome_c	cytochrome c	0.00105554	0.000426454	down	3.08508
CUST_1855_PI406199769	combined_c936	protein kinase c delta type homolog	0.00347834	0.00266394	down	3.08944
CUST_811_PI406199772	EE589415.1	gsg6 salivary protein	0.000724491	0.000167082	down	3.10219
CUST_4_PI426302897	Afun000004	AGAP007033-PA [Anopheles gambiae str. PEST]	0.000829697	0.000430682	down	3.10311
CUST_666_PI406199772	EE589551.1	salivary anti-thrombin peptide anophelin	0.00106683	0.000435957	down	3.10391
CUST_14140_PI426302897	Afun014140	NA	0.00188376	0.000955427	down	3.10485
CUST_1706_PI406199772	EE589422.1	salivary anti-thrombin peptide anophelin	0.000650125	0.000118113	down	3.1059
CUST_989_PI406199772	EE589250.1	salivary anti-thrombin peptide anophelin	0.00177438	0.00134785	down	3.10611
CUST_14689_PI406199769	combined_c7744	---NA---	0.0010875	0.000330038	down	3.11128
CUST_3388_PI426302897	Afun003388	NA	0.00238279	0.00185181	down	3.11336
CUST_9117_PI426302897	Afun009117	cytochrome p450	0.00363341	0.00284856	down	3.1176
CUST_1593_PI406199772	EE589543.1	salivary anti-thrombin peptide anophelin	0.00197606	0.00172791	down	3.12995
CUST_1212_PI406199772	EE589951.1	salivary anti-thrombin peptide anophelin	0.000561871	7.73795e-05	down	3.13848
CUST_8648_PI426302897	Afun008648	mitochondrial nadh:ubiquinone oxidoreductase subunit	0.00265246	0.00169932	down	3.1412
CUST_1464_PI406199769	combined_c741	atp synthase alpha subunit mitochondrial	0.00146906	0.000613792	down	3.14325
CUST_1679_PI406199772	EE589443.1	gsg6 salivary protein	0.000940576	0.000324821	down	3.14659
CUST_10232_PI406199769	combined_c5184	mitochondrial malate dehydrogenase	0.000572403	8.07955e-05	down	3.14786
CUST_6333_PI406199769	combined_c3202	enolase	0.00471133	0.00439193	down	3.14817
CUST_15279_PI426302897	Afun015279	isoform b	0.00437558	0.00388828	down	3.14905
CUST_1696_PI406199772	EE589427.1	gvag protein precursor	0.000801999	0.000218134	down	3.15502
CUST_66_PI406199769	combined_c33	---NA---	0.0020306	0.00107814	down	3.17118
CUST_2746_PI426302897	Afun002746	hyphally-regulated cell wall protein	0.000254917	5.80937e-05	down	3.17296
CUST_15223_PI426302897	Afun015223	anopheles gambiae pest agap012821-pa	0.00517495	0.00516534	down	3.17674
CUST_7425_PI426302897	Afun007425	succinate dehydrogenase	0.0028106	0.00228813	down	3.17682
CUST_14740_PI406199769	combined_c7810	---NA---	0.00114349	0.000362884	down	3.17739
CUST_11338_PI406199769	combined_c5757	lysozyme c-6	0.0010168	0.000288055	down	3.17974
CUST_2479_PI406199772	CD578161.1	troponin invertebrate	0.000907577	0.000228053	down	3.1839
CUST_15044_PI406199769	combined_c7996	atp synthase f1 alpha subunit	0.00493314	0.00473107	down	3.18507
CUST_557_PI426302897	Afun000557	NA	0.000501477	0.000186056	down	3.18785
CUST_11318_PI426302897	Afun011318	cuticular protein 144 (agap006369-pa)	0.00208334	0.00113061	down	3.19053
CUST_4283_PI426302897	Afun004283	NA	0.00265849	0.00213007	down	3.19102
CUST_7474_PI406199769	combined_c3783	AGAP002994-PA [Anopheles gambiae str. PEST]	0.00273786	0.00180089	down	3.19184
CUST_8552_PI426302897	Afun008552	uncharacterized conserved secreted glycine-rich protein	0.00357882	0.00277691	down	3.20061
CUST_10964_PI426302897	Afun010964	thioesterase superfamily member 2	0.0011868	0.000390184	down	3.20169
CUST_9457_PI426302897	Afun009457	4-hydroxyphenylpyruvate dioxygenase	0.000966836	0.000256851	down	3.2038
CUST_3316_PI406199769	combined_c1676	60s ribosomal protein l21	0.00266189	0.00171448	down	3.20806
CUST_251_PI406199772	EE589946.1	salivary anti-thrombin peptide anophelin	0.00128154	0.000652973	down	3.20998
CUST_7936_PI426302897	Afun007936	glutamine synthetase 2 (glutamate-amonia ligase)	0.00395284	0.00330168	down	3.21003
CUST_6296_PI406199769	combined_c3184	---NA---	0.000284626	1.01346e-05	down	3.21264
CUST_10533_PI426302897	Afun010533	serine protease	0.00235288	0.0013917	down	3.21418
CUST_503_PI426302897	Afun000503	laminin a	0.000525305	0.000206581	down	3.22147
CUST_4261_PI406199772	CD577236.1	myosin light chain	0.00303681	0.00213303	down	3.22524
CUST_10296_PI406199798	AGAP007815-RA___3R	kinesin family member 21	0.00134964	0.000518755	down	3.22862
CUST_1048_PI426302897	Afun001048	isoform c	0.00246392	0.00193221	down	3.23947
CUST_7399_PI426302897	Afun007399	drosophila melanogaster cg5548	0.00247247	0.00194173	down	3.24698
CUST_1720_PI406199772	EE589407.1	ge rich salivary gland protein	0.000886893	0.000271942	down	3.24852
CUST_7316_PI406199798	AGAP007336-RA___2L	isoform c	0.00501318	0.0048877	down	3.25043
CUST_14640_PI426302897	Afun014640	inward rectifier potassium	0.00120115	0.000406062	down	3.25341
CUST_14300_PI426302897	Afun014300	zinc finger protein	0.00244718	0.0014967	down	3.26572
CUST_11221_PI406199769	combined_c5697	---NA---	0.000832564	0.000186216	down	3.26865
CUST_4851_PI406199769	combined_c2457	succinyl- synthetase small	0.00213881	0.00117484	down	3.28014
CUST_8191_PI426302897	Afun008191	cuticle protein 7	0.0037497	0.00300132	down	3.28638
CUST_1621_PI406199769	combined_c819	chymotrypsin-like protein	0.00133748	0.00050501	down	3.28887
CUST_7349_PI426302897	Afun007349	MSF1 protein, putative [Aedes aegypti]	0.00223713	0.00171379	down	3.29194
CUST_427_PI406199772	EE589778.1	anophelin-like funestolin	0.000468182	4.27987e-05	down	3.29251
CUST_4274_PI406199772	CD577230.1	myosin light chain	0.0020306	0.00107938	down	3.29995
CUST_1552_PI406199772	EE589588.1	salivary anti-thrombin peptide anophelin	0.000438968	3.33507e-05	down	3.30684
CUST_5065_PI406199772	BU038909.1	hig1 domain family member 1a	0.00106528	0.000314886	down	3.30822
CUST_4935_PI406199769	combined_c2500	---NA---	0.000965984	0.0002564	down	3.3083
CUST_41_PI426302897	Afun000041	hypothetical conserved protein	0.000815147	0.00041844	down	3.32391
CUST_7331_PI426302897	Afun007331	mitochondrial cytochrome c1	0.00141146	0.000935726	down	3.32446
CUST_2191_PI406199772	CD578308.1	nadh dehydrogenase flavoprotein mitochondrial	0.00134051	0.000509457	down	3.32887
CUST_1955_PI406199772	CD664231.1	nadh:ubiquinone dehydrogenase	0.00490654	0.00468455	down	3.32928
CUST_9384_PI406199769	combined_c4753	---NA---	0.00281298	0.00188555	down	3.33331
CUST_7486_PI426302897	Afun007486	nadh-ubiquinone oxidoreductase fe-s protein 2	0.0020887	0.00156377	down	3.33362
CUST_9540_PI406199798	AGAP007679-RA___2L	kda midgut protein	0.00234658	0.00138156	down	3.33457
CUST_9322_PI426302897	Afun009322	glycogenin	0.00102315	0.000291766	down	3.33799
CUST_6943_PI426302897	Afun006943	conserved hypothetical protein [Culex quinquefasciatus]	0.000904669	0.000493238	down	3.34058
CUST_2337_PI426302897	Afun002337	NA	0.00201469	0.00148884	down	3.3441
CUST_15445_PI426302897	Afun015445	adam 12	0.00150268	0.000635589	down	3.34509
CUST_1498_PI426302897	Afun001498	cationic amino acid transporter	0.00373993	0.00328534	down	3.34592
CUST_7314_PI426302897	Afun007314	hydrogen-transporting atp g-	0.000412835	0.000136844	down	3.34655
CUST_1613_PI406199772	EE589517.1	salivary anti-thrombin peptide anophelin	0.000701308	0.000148708	down	3.35395
CUST_7503_PI426302897	Afun007503	nadh dehydrogenase iron-sulfur protein mitochondrial	0.000936507	0.000521045	down	3.3558
CUST_1257_PI406199772	EE589903.1	hypothetical kda secreted peptide	0.000927758	0.000307979	down	3.35718
CUST_10261_PI426302897	Afun010261	serpin 17 inhibitory serine protease inhibitor	0.00241884	0.00146365	down	3.36025
CUST_8349_PI406199769	combined_c4227	circadian clock-controlled	0.00273659	0.0017992	down	3.37026
CUST_8575_PI426302897	Afun008575	collagen alpha-2 chain	0.00515455	0.00513661	down	3.37768
CUST_14384_PI406199769	combined_c7517	---NA---	0.00297529	0.0020624	down	3.38717
CUST_1494_PI426302897	Afun001494	NA	0.000558958	0.000234636	down	3.38842
CUST_5905_PI426302897	Afun005905	NA	0.00388777	0.00344033	down	3.39529
CUST_559_PI406199769	combined_c282	nadh dehydrogenase	0.0024203	0.00146678	down	3.39921
CUST_827_PI426302897	Afun000827	cg9572 cg9572-pa isoform 2	0.000588032	0.000254135	down	3.40324
CUST_15251_PI406199769	combined_c8104	---NA---	0.000565879	7.86031e-05	down	3.40889
CUST_1822_PI406199772	EE589292.1	sg2 salivary protein	0.000561871	6.98615e-05	down	3.41258
CUST_15607_PI406199769	combined_c8286	---NA---	0.00138674	0.00054652	down	3.41476
CUST_311_PI406199772	EE589900.1	gsg6 salivary protein	0.000724267	0.000164386	down	3.41882
CUST_2075_PI406199769	combined_c1046	---NA---	0.00271616	0.00177653	down	3.42112
CUST_4999_PI406199769	combined_c2532	isoform c	0.00127906	0.000460879	down	3.43384
CUST_10275_PI406199769	combined_c5205	---NA---	0.00164707	0.000751267	down	3.434
CUST_7334_PI426302897	Afun007334	ubiquinol-cytochrome c reductase complex 14 kda protein	0.00655093	0.00635952	down	3.43462
CUST_2759_PI406199769	combined_c1391	atp synthase alpha subunit	0.00173752	0.000821879	down	3.43658
CUST_1835_PI406199772	EE589277.1	atp synthase beta	0.000949816	0.000338024	down	3.44464
CUST_1357_PI406199772	EE589797.1	salivary anti-thrombin peptide anophelin	0.000554176	6.33156e-05	down	3.45387
CUST_14693_PI406199769	combined_c7746	nadh:ubiquinone dehydrogenase	0.000929742	0.000237397	down	3.45891
CUST_10596_PI426302897	Afun010596	AGAP002782-PA [Anopheles gambiae str. PEST]	0.00135365	0.000521968	down	3.46292
CUST_7423_PI426302897	Afun007423	AGAP003027-PA [Anopheles gambiae str. PEST]	0.00676995	0.00659305	down	3.46392
CUST_14736_PI406199769	combined_c7808	---NA---	0.00102315	0.000291988	down	3.46624
CUST_5838_PI406199798	AGAP005721-RA___2L	chondroitin 4-sulfotransferase	0.00145242	0.000598737	down	3.46799
CUST_2445_PI406199769	combined_c1233	---NA---	0.00345671	0.00263043	down	3.46973
CUST_1664_PI406199769	combined_c841	pdz domain protein	0.00453942	0.00410421	down	3.47546
CUST_6652_PI406199769	combined_c3364	AGAP009859-PA [Anopheles gambiae str. PEST]	0.00384001	0.00314329	down	3.47641
CUST_1669_PI406199769	combined_c843	---NA---	0.00459153	0.00418152	down	3.47804
CUST_12640_PI406199769	combined_c6449	glutathione-s-transferase gst	0.00237389	0.00141828	down	3.48687
CUST_768_PI406199769	combined_c386	---NA---	0.0026806	0.00173399	down	3.4909
CUST_1656_PI426302897	Afun001656	regulating synaptic membrane exocytosis protein	0.00282295	0.00230493	down	3.49118
CUST_4847_PI406199769	combined_c2455	---NA---	0.0022243	0.00125871	down	3.4924
CUST_9788_PI426302897	Afun009788	hypothetical protein AaeL_AAEL000519 [Aedes aegypti]	0.0020306	0.00107918	down	3.498
CUST_24_PI406199772	EE590167.1	salivary anti-thrombin peptide anophelin	0.000387061	1.0073e-05	down	3.50074
CUST_1302_PI406199772	EE589857.1	accessory gland protein	0.0016052	0.00107647	down	3.5093
CUST_7257_PI426302897	Afun007257	nadh:ubiquinone dehydrogenase	0.00492256	0.00458003	down	3.50932
CUST_7162_PI406199769	combined_c3626	---NA---	0.0010126	0.000285342	down	3.51065
CUST_8256_PI426302897	Afun008256	hemolymph proteinase 19	0.00478827	0.00451053	down	3.51949
CUST_10492_PI426302897	Afun010492	y9619_drome ame: full=cbm21 domain-containing protein cg9619	0.00474453	0.00444401	down	3.52897
CUST_8301_PI406199769	combined_c4203	cg8844	0.00113204	0.00035635	down	3.52957
CUST_11015_PI426302897	Afun011015	AGAP003024-PB [Anopheles gambiae str. PEST]	0.000518454	6.40038e-05	down	3.5329
CUST_280_PI406199769	combined_c1418	arrestin homolog isoform 2	0.00486247	0.00461865	down	3.53386
CUST_13799_PI426302897	Afun013799	serine protease 14	0.00163138	0.000737336	down	3.53505
CUST_5263_PI406199769	combined_c2665	---NA---	0.00322763	0.00233682	down	3.53581
CUST_11332_PI406199769	combined_c5754	succinate dehydrogenase	0.00493314	0.00473188	down	3.54933
CUST_502_PI406199772	EE589704.1	anophelin-like funestolin	0.000387061	2.24267e-05	down	3.55274
CUST_12814_PI426302897	Afun012814	AGAP000041-PA [Anopheles gambiae str. PEST]	0.00160688	0.000718807	down	3.55282
CUST_11160_PI406199769	combined_c5666	---NA---	0.00360216	0.00280283	down	3.57178
CUST_2567_PI406199772	CD578117.1	---NA---	0.00148002	0.000621541	down	3.57287
CUST_3930_PI406199772	CD577411.1	myosin light chain 2	0.00167958	0.000778216	down	3.57858
CUST_8698_PI426302897	Afun008698	heat shock protein 70 b2	0.0040859	0.00348866	down	3.58436
CUST_7728_PI426302897	Afun007728	hypothetical conserved protein	0.00184053	0.00132393	down	3.58617
CUST_14266_PI426302897	Afun014266	isoform a	0.00309101	0.00219383	down	3.58758
CUST_9077_PI406199769	combined_c4598	ubiquinol-cytochrome c reductase iron-sulfur subunit	0.00497096	0.00480729	down	3.58975
CUST_9355_PI426302897	Afun009355	cg31997 cg31997-pa	0.00257593	0.00162408	down	3.59211
CUST_10087_PI426302897	Afun010087	AGAP012233-PA [Anopheles gambiae str. PEST]	0.00114655	0.000366502	down	3.59711
CUST_188_PI426302897	Afun000188	acyl-coa dehydrogenase	0.00265546	0.00212609	down	3.59808
CUST_1420_PI426302897	Afun001420	protein kinase c	0.000258051	5.98533e-05	down	3.60335
CUST_7390_PI426302897	Afun007390	2-oxoglutarate dehydrogenase	0.00276138	0.00223602	down	3.60538
CUST_12889_PI426302897	Afun012889	glycoprotein hormone beta subunit	0.00218555	0.0012236	down	3.60958
CUST_8929_PI406199769	combined_c4524	2-oxoglutarate dehydrogenase	0.0018835	0.00095311	down	3.61608
CUST_10465_PI406199769	combined_c5301	---NA---	0.000986251	0.000267272	down	3.61968
CUST_15085_PI426302897	Afun015085	chitin deacetylase 4	0.000870419	0.000208416	down	3.64717
CUST_284_PI406199769	combined_c1438	---NA---	0.00310301	0.00220667	down	3.64851
CUST_3924_PI406199772	CD577414.1	myosin light chain 2	0.00380535	0.00309019	down	3.65323
CUST_7297_PI426302897	Afun007297	atp synthase beta subunit	0.00159459	0.00110354	down	3.65801
CUST_10959_PI426302897	Afun010959	serpin 16 inhibitory serine protease inhibitor	0.00322763	0.00233775	down	3.65847
CUST_2819_PI406199772	CD577990.1	mitochondrial malate dehydrogenase	0.0010875	0.000330953	down	3.66268
CUST_3468_PI406199772	CD577653.1	h+ transporting atp synthase subunit e	0.000358114	2.609e-05	down	3.66847
CUST_7439_PI426302897	Afun007439	glucose-6-phosphate isomerase	0.000914795	0.000501445	down	3.67621
CUST_7240_PI426302897	Afun007240	mitochondrial phosphate carrier protein	0.00176551	0.00125727	down	3.68288
CUST_3465_PI406199772	CD577654.1	h+ transporting atp synthase subunit e	0.00459399	0.00418788	down	3.68625
CUST_15996_PI406199769	combined_c8482	peroxiredoxin prx-6	0.00476371	0.00447192	down	3.69159
CUST_9334_PI406199769	combined_c4728	AGAP013481-PC [Anopheles gambiae str. PEST]	0.00229868	0.00132907	down	3.69967
CUST_10226_PI426302897	Afun010226	rna binding region containing protein 1	0.00049465	5.64658e-05	down	3.70896
CUST_2779_PI406199769	combined_c1401	AGAP008962-PA [Anopheles gambiae str. PEST]	0.000542977	7.16471e-05	down	3.7188
CUST_5090_PI406199772	BU038897.1	nadh:ubiquinone dehydrogenase	0.00227939	0.0013084	down	3.71937
CUST_15397_PI406199769	combined_c8181	---NA---	0.000599253	8.99937e-05	down	3.7283
CUST_4946_PI406199769	combined_c2506	mitochondrial f0 atp synthase d	0.0018651	0.000932502	down	3.73115
CUST_9936_PI426302897	Afun009936	progestin and adipoq receptor family member iii	0.000989471	0.00027003	down	3.73196
CUST_1299_PI406199772	EE589858.1	gsg6 salivary protein	0.00147013	0.000895717	down	3.74706
CUST_3802_PI426302897	Afun003802	NA	0.00219549	0.00167465	down	3.75223
CUST_10416_PI426302897	Afun010416	monocarboxylate transporter	0.00233825	0.00136932	down	3.75565
CUST_15495_PI426302897	Afun015495	AGAP012419-PA [Anopheles gambiae str. PEST]	0.00277334	0.00184453	down	3.75829
CUST_5512_PI406199769	combined_c2790	---NA---	0.00399521	0.00335375	down	3.75928
CUST_7442_PI426302897	Afun007442	z band alternatively spliced pdz-motif protein isoform m	0.00209898	0.00157392	down	3.7609
CUST_8895_PI426302897	Afun008895	sdhf2_aedae ame: full=succinate dehydrogenase assembly factor mitochondrial short=sdh assembly factor 2 ame: full=succinate dehydrogenase subunit mitochondrial flags: precursor	0.00457243	0.0041555	down	3.76232
CUST_4259_PI406199772	CD577237.1	myosin alkali light chain	0.000391499	3.10098e-05	down	3.7654
CUST_12658_PI406199798	AGAP012078-RA___3L	atp synthase beta subunit	0.00214732	0.00118327	down	3.7755
CUST_4313_PI406199772	CD577210.1	myosin light chain	0.00130184	0.000481335	down	3.77961
CUST_5549_PI406199769	combined_c2808	---NA---	0.000445364	4.19264e-05	down	3.78716
CUST_655_PI406199772	EE589570.1	calcium-transporting atpase sarcoplasmic endoplasmic reticulum type (calcium pump)	0.00185645	0.00151507	down	3.79363
CUST_9150_PI406199769	combined_c4636	isoform a	0.00199902	0.00105072	down	3.80283
CUST_3474_PI406199772	CD577650.1	atp synthase delta mitochondrial	0.00407332	0.00346846	down	3.80806
CUST_4300_PI406199772	CD577217.1	myosin light chain	0.00228423	0.0013133	down	3.81818
CUST_14719_PI426302897	Afun014719	macroglobulin complement	0.00232238	0.00134904	down	3.82994
CUST_10684_PI426302897	Afun010684	juvenile hormone esterase	0.00512456	0.005077	down	3.84217
CUST_1599_PI426302897	Afun001599	AGAP009486-PA [Anopheles gambiae str. PEST]	0.00123825	0.000784512	down	3.8485
CUST_8888_PI426302897	Afun008888	lim domain-binding protein	0.0049386	0.00475412	down	3.86
CUST_7354_PI426302897	Afun007354	nadh dehydrogenase iron-sulfur protein mitochondrial	0.000761542	0.000375852	down	3.86272
CUST_9_PI426302897	Afun000009	NA	0.000418272	0.000139874	down	3.86606
CUST_10065_PI406199769	combined_c5099	---NA---	0.00118973	0.000395616	down	3.86652
CUST_5070_PI406199772	BU038907.1	enolase	0.00435928	0.00386368	down	3.87504
CUST_10104_PI406199769	combined_c5119	hypothetical protein AND_07370 [Anopheles darlingi]	0.00185497	0.000925331	down	3.88972
CUST_7799_PI426302897	Afun007799	protein serine threonine	0.00694707	0.00680021	down	3.89522
CUST_14766_PI406199769	combined_c7823	multifunctional chaperone	0.00140125	0.000559201	down	3.89611
CUST_4208_PI406199769	combined_c2130	isocitrate dehydrogenase	0.00138844	0.000549499	down	3.91934
CUST_4281_PI406199772	CD577226.1	myosin light chain	0.00178197	0.000866483	down	3.92078
CUST_12715_PI426302897	Afun012715	glycogenin	0.00386062	0.00316822	down	3.92359
CUST_8879_PI406199769	combined_c4497	long form d7 salivary protein	0.00143062	0.000581661	down	3.92749
CUST_15022_PI426302897	Afun015022	hypothetical protein AaeL_AAEL007791 [Aedes aegypti]	0.00204207	0.00109659	down	3.92978
CUST_14069_PI406199769	combined_c7284	---NA---	0.0028814	0.00195881	down	3.93117
CUST_13462_PI406199769	combined_c6905	---NA---	0.00158537	0.000702934	down	3.93505
CUST_475_PI406199769	combined_c240	nadh:ubiquinone dehydrogenase	0.00407144	0.00346344	down	3.96315
CUST_3631_PI406199772	CD577567.1	---NA---	0.000647553	0.000108096	down	3.9647
CUST_3014_PI406199769	combined_c152	nadh:ubiquinone dehydrogenase	0.00112521	0.000351508	down	3.96482
CUST_459_PI406199772	EE589746.1	sg2 salivary protein	0.00142665	0.000837781	down	3.97046
CUST_1399_PI406199769	combined_c708	glutamine synthetase 2 (glutamate-amonia ligase)	0.000451882	4.3301e-05	down	3.97128
CUST_3922_PI406199772	CD577415.1	myosin light chain 2	0.000348787	2.39538e-05	down	3.97911
CUST_3374_PI406199772	CD577705.1	mitochondrial cytochrome c oxidase subunit vic	0.0016357	0.00074043	down	3.98343
CUST_15430_PI406199769	combined_c8197	isoform a	0.00470439	0.00436432	down	3.99074
CUST_8185_PI426302897	Afun008185	testis seletal muscle dual specificty phosphatase	0.00145921	0.000604335	down	3.99617
CUST_7771_PI426302897	Afun007771	nadh dehydrogenase	0.000209793	3.54783e-05	down	3.99732
CUST_7386_PI426302897	Afun007386	dihydrolipoamide succinyltransferase component of 2-oxoglutarate dehydrogenase	0.00296753	0.00246889	down	3.99763
CUST_5686_PI406199769	combined_c2878	nadh dehydrogenase	0.00412328	0.00354485	down	4.00089
CUST_8134_PI406199769	combined_c4118	sodium-dependent excitatory amino acid transporter	0.000587108	8.74533e-05	down	4.00382
CUST_3928_PI406199772	CD577412.1	myosin light chain 2	0.000445364	4.20564e-05	down	4.00533
CUST_7347_PI406199769	combined_c3719	---NA---	0.000284626	1.2814e-05	down	4.00564
CUST_4992_PI406199772	BU038947.1	isocitrate dehydrogenase	0.00186754	0.00093471	down	4.00858
CUST_6340_PI406199769	combined_c3206	nadh-ubiquinone oxidoreductase flavoprotein 1	0.00254836	0.00159663	down	4.01267
CUST_1747_PI406199769	combined_c882	---NA---	0.00219767	0.00123651	down	4.01723
CUST_9651_PI426302897	Afun009651	lysozyme i-1	0.00274939	0.00182052	down	4.01826
CUST_1067_PI426302897	Afun001067	glutamate transporter	0.00110641	0.000668547	down	4.03054
CUST_8702_PI406199769	combined_c4406	ubiquinol cytochrome c oxidoreductase-subunit -	0.000958127	0.000252759	down	4.04052
CUST_5920_PI406199769	combined_c2995	atp synthase delta mitochondrial	0.000565879	7.85175e-05	down	4.04724
CUST_2452_PI406199772	CD578175.1	protein serine threonine	0.00213586	0.0011715	down	4.04766
CUST_2300_PI406199772	CD578253.1	---NA---	0.00144221	0.000590742	down	4.05298
CUST_6010_PI406199769	combined_c3040	mitochondrial hydrogen-transporting atp synthase coupling factor f	0.00322684	0.00233324	down	4.06222
CUST_8149_PI426302897	Afun008149	sphingomyelin phosphodiesterase	0.00248471	0.00153662	down	4.0632
CUST_4285_PI406199772	CD577224.1	myosin light chain	0.00515381	0.00513109	down	4.06487
CUST_7327_PI426302897	Afun007327	atp synthase delta chain	0.000222213	4.27171e-05	down	4.0684
CUST_3917_PI406199772	CD577417.1	myosin light chain 2	0.00167223	0.000772099	down	4.07809
CUST_2822_PI406199798	AGAP001622-RA___2R	myosin light chain 2	0.0034715	0.00264994	down	4.0812
CUST_15122_PI426302897	Afun015122	glutathione-s-transferase gst	0.000690315	0.000125073	down	4.08315
CUST_2989_PI406199769	combined_c1506	---NA---	0.000797638	0.000165037	down	4.08512
CUST_13392_PI406199769	combined_c6860	iron-sulfur cluster assembly 1 mitochondrial-like	0.00440633	0.00392583	down	4.08565
CUST_3121_PI406199769	combined_c1575	---NA---	0.00287843	0.00195236	down	4.09069
CUST_12793_PI406199769	combined_c6529	---NA---	0.000284626	1.10604e-05	down	4.09263
CUST_7221_PI426302897	Afun007221	hypothetical protein AaeL_AAEL011890 [Aedes aegypti]	0.000320988	8.67036e-05	down	4.0937
CUST_736_PI406199772	EE589495.1	sg2 salivary protein	0.0014785	0.000907372	down	4.09408
CUST_1850_PI406199772	EE589262.1	sg2 salivary protein	0.000724267	0.000161679	down	4.09675
CUST_4152_PI406199772	CD577291.1	---NA---	0.000448383	4.24456e-05	down	4.10098
CUST_4295_PI406199769	combined_c2173	---NA---	0.0018341	0.00091152	down	4.10934
CUST_4270_PI406199772	CD577232.1	myosin light chain	0.00467329	0.00430571	down	4.11021
CUST_3516_PI406199772	CD577629.1	hydrogen-transporting atp g-	0.000338026	2.24427e-05	down	4.11215
CUST_4283_PI406199772	CD577225.1	myosin light chain	0.000866885	0.000203346	down	4.11361
CUST_7957_PI426302897	Afun007957	succinyl-coa synthetase beta chain	0.00346858	0.00264449	down	4.11797
CUST_387_PI406199772	EE589819.1	sg2 salivary protein	0.000408425	2.85876e-05	down	4.1181
CUST_1954_PI406199769	combined_c986	cytochrome c oxidase polypeptide	0.00182097	0.00141653	down	4.12262
CUST_15105_PI406199769	combined_c8027	nadh:ubiquinone dehydrogenase	0.0049386	0.00475337	down	4.12671
CUST_9940_PI426302897	Afun009940	nadh-ubiquinone oxidoreductase 42 kda subunit	0.0014619	0.000605788	down	4.13147
CUST_2887_PI406199772	CD577956.1	nadh:ubiquinone dehydrogenase	0.0049832	0.00483983	down	4.13637
CUST_15370_PI406199769	combined_c8166	---NA---	0.00213881	0.0011751	down	4.14445
CUST_140_PI426302897	Afun000140	aconitase cg9244-pb	0.0024811	0.00195006	down	4.15304
CUST_2248_PI406199772	CD578280.1	malate dehydrogenase	0.00379344	0.00307555	down	4.17984
CUST_9353_PI426302897	Afun009353	glutathione transferase (agap000947-pa)	0.000978122	0.000263332	down	4.1842
CUST_1631_PI406199772	EE589500.1	sg2 salivary protein	0.0005778	8.57386e-05	down	4.18547
CUST_12332_PI406199769	combined_c6278	chitin deacetylase 4	0.00478596	0.00450391	down	4.18985
CUST_16050_PI406199769	combined_c8509	lethal 35di	0.00119242	0.000400131	down	4.19697
CUST_15599_PI406199769	combined_c8282	nadh:ubiquinone dehydrogenase	0.00391742	0.00326118	down	4.20289
CUST_121_PI426302897	Afun000121	NA	0.000538562	0.000219546	down	4.2047
CUST_15486_PI426302897	Afun015486	cuticular protein analogous to peritrophins 3-b	0.00478342	0.00449939	down	4.22024
CUST_8001_PI426302897	Afun008001	AGAP010032-PA [Anopheles gambiae str. PEST]	0.0023609	0.00140175	down	4.22842
CUST_1265_PI406199772	EE589891.1	mitochondrial cytochrome c oxidase subunit 6b	0.00184375	0.00146661	down	4.22879
CUST_3464_PI406199772	CD577655.1	h+ transporting atp synthase subunit e	0.00159597	0.000708744	down	4.22961
CUST_7479_PI426302897	Afun007479	salivary cysteine-rich peptide	0.000232	4.78202e-05	down	4.23512
CUST_10323_PI406199769	combined_c5229	cytochrome c oxidase subunit iv	0.00151544	0.000643799	down	4.24791
CUST_7348_PI426302897	Afun007348	AGAP007852-PA [Anopheles gambiae str. PEST]	0.00416089	0.00375509	down	4.2553
CUST_12544_PI426302897	Afun012544	isoform g	0.00180245	0.000882922	down	4.25594
CUST_6547_PI406199769	combined_c3311	mitochondrial processing peptidase beta subunit	0.00459649	0.00419124	down	4.25832
CUST_2921_PI406199772	CD577939.1	---NA---	0.00182666	0.000902735	down	4.25975
CUST_8440_PI426302897	Afun008440	mitochondrial sideroflexin tricarboxylate transporter	0.00384638	0.00314939	down	4.27171
CUST_10001_PI406199769	combined_c5067	enolase	0.000699541	0.000131409	down	4.27325
CUST_1620_PI406199772	EE589514.1	sg2 salivary protein	0.000575892	8.47685e-05	down	4.27377
CUST_15887_PI406199769	combined_c8427	lethal 35di	0.00205872	0.00111104	down	4.27616
CUST_773_PI406199769	combined_c389	myosin light chain 2	0.000352029	2.44215e-05	down	4.28919
CUST_8935_PI406199769	combined_c4527	mitochondrial cytochrome c1	0.00330193	0.00242703	down	4.29516
CUST_10276_PI406199769	combined_c5206	---NA---	0.00369484	0.00294302	down	4.30134
CUST_4941_PI406199769	combined_c2503	nadh:ubiquinone dehydrogenase	0.00196429	0.0010148	down	4.30743
CUST_7383_PI426302897	Afun007383	isocitrate dehydrogenase	0.00140847	0.000932916	down	4.3128
CUST_11339_PI426302897	Afun011339	AGAP005071-PB [Anopheles gambiae str. PEST]	0.000989471	0.000269985	down	4.31726
CUST_1176_PI406199772	EE589993.1	sg2 salivary protein	0.000626388	0.000110255	down	4.321
CUST_1062_PI406199772	EE590115.1	mitochondrial cytochrome c oxidase subunit 6c	0.000850083	0.000245881	down	4.32382
CUST_1353_PI406199772	EE589799.1	venom allergen	0.000387061	7.12181e-06	down	4.32891
CUST_8603_PI426302897	Afun008603	cuticular protein rr-1 family (agap006009-pa)	0.000649369	0.000109082	down	4.33349
CUST_772_PI406199772	EE589449.1	sg2 salivary protein	0.000584546	8.96524e-05	down	4.34016
CUST_4308_PI406199772	CD577213.1	myosin light chain	0.00104313	0.000300586	down	4.35816
CUST_3372_PI406199772	CD577706.1	hypothetical protein AND_26733 [Anopheles darlingi]	0.000742575	0.000145414	down	4.36195
CUST_10671_PI406199769	combined_c5408	dihydrolipoamide succinyltransferase component of 2-oxoglutarate dehydrogenase	0.000614578	9.35066e-05	down	4.36335
CUST_9928_PI426302897	Afun009928	neurexin domain-containing protein	0.00339215	0.00253991	down	4.36594
CUST_151_PI406199769	combined_c77	nadh:ubiquinone dehydrogenase	0.00106247	0.000313319	down	4.37145
CUST_4302_PI406199772	CD577216.1	myosin light chain	0.000518454	6.40078e-05	down	4.37461
CUST_3266_PI406199772	CD577760.1	---NA---	0.00157266	0.000687079	down	4.37888
CUST_14835_PI406199769	combined_c7858	atp synthase subunit mitochondrial	0.00516972	0.00515653	down	4.38272
CUST_719_PI406199772	EE589510.1	sg2 salivary protein	0.000561871	6.9631e-05	down	4.38444
CUST_2048_PI406199772	CD578380.1	atp synthase beta	0.00289294	0.00197002	down	4.38565
CUST_4294_PI406199772	CD577220.1	myosin light chain	0.000347545	2.37027e-05	down	4.39241
CUST_4739_PI406199769	combined_c2400	alanine aminotransferase	0.000548882	7.3882e-05	down	4.39628
CUST_14839_PI406199769	combined_c7860	---NA---	0.00500025	0.00486452	down	4.41421
CUST_2825_PI406199772	CD577987.1	mitochondrial atp synthase coupling factor 6	0.00291297	0.00199109	down	4.41561
CUST_4073_PI406199772	CD577330.1	cytochrome c oxidase subunit iv	0.00104382	0.000301549	down	4.41902
CUST_8819_PI406199769	combined_c4466	cytochrome c oxidase subunit va	0.0040124	0.00338494	down	4.43273
CUST_4076_PI406199772	CD577329.1	cytochrome c oxidase subunit iv	0.00283993	0.00191415	down	4.45512
CUST_57_PI426302897	Afun000057	NA	0.000353431	0.000103767	down	4.46056
CUST_14011_PI426302897	Afun014011	AGAP007007-PA [Anopheles gambiae str. PEST]	0.00281929	0.00189043	down	4.46357
CUST_15334_PI406199769	combined_c8148	atp synthase delta mitochondrial	0.00146645	0.000610247	down	4.46412
CUST_559_PI406199772	EE589660.1	gsg6 salivary protein	0.00138179	0.000783704	down	4.46632
CUST_15343_PI406199769	combined_c8153	---NA---	0.00174109	0.000825299	down	4.48456
CUST_409_PI406199772	EE589794.1	sg2 salivary protein	0.00197553	0.00172276	down	4.4865
CUST_13840_PI406199769	combined_c7131	AGAP000969-PC [Anopheles gambiae str. PEST]	0.00495681	0.0047774	down	4.48676
CUST_3919_PI406199772	CD577416.1	---NA---	0.0022359	0.00127099	down	4.48863
CUST_7234_PI406199769	combined_c3662	atp synthase subunit mitochondrial	0.00068299	0.000120118	down	4.49057
CUST_9407_PI406199769	combined_c4764	---NA---	0.00126679	0.000450373	down	4.50936
CUST_4071_PI406199772	CD577331.1	---NA---	0.00379344	0.00307612	down	4.51298
CUST_10256_PI426302897	Afun010256	juvenile hormone esterase	0.000689578	0.000124312	down	4.52173
CUST_12725_PI406199769	combined_c6495	mitochondrial hydrogen-transporting atp synthase coupling factor f	0.000464956	4.84382e-05	down	4.52909
CUST_7378_PI426302897	Afun007378	lethal essential for life l2efl	0.00695693	0.00681191	down	4.53551
CUST_1366_PI406199772	EE589785.1	sg2 salivary protein	0.00069391	0.000142283	down	4.54101
CUST_4179_PI406199772	CD577277.1	atp synthase lipid-binding mitochondrial precursor	0.00238867	0.00143461	down	4.54308
CUST_11834_PI426302897	Afun011834	anopheles gambiae pest agap012747-pa	0.00204207	0.00109754	down	4.54665
CUST_7688_PI426302897	Afun007688	nadh ubiquinone oxidoreductase	0.000526659	0.000207819	down	4.55442
CUST_2217_PI406199772	CD578295.1	nadh-ubiquinone oxidoreductase 39 kda subunit	0.00511445	0.00506105	down	4.55725
CUST_1911_PI406199769	combined_c964	isocitrate dehydrogenase	0.00227076	0.00129871	down	4.56374
CUST_3254_PI406199772	CD577766.1	lethal essential for life l2efl	0.00508777	0.00500913	down	4.56564
CUST_4296_PI406199772	CD577219.1	myosin light chain	0.0043207	0.00381545	down	4.57226
CUST_3694_PI406199772	CD577536.1	atp synthase gamma subunit	0.00498919	0.00484912	down	4.61505
CUST_8490_PI426302897	Afun008490	prophenoloxidase	0.00426794	0.00374497	down	4.61572
CUST_1566_PI406199769	combined_c792	nadh-ubiquinone oxidoreductase 39 kda subunit	0.00113052	0.000355084	down	4.61651
CUST_13636_PI406199769	combined_c7002	---NA---	0.00216696	0.00120264	down	4.61749
CUST_3482_PI406199769	combined_c176	---NA---	0.00167111	0.000770806	down	4.6227
CUST_7387_PI426302897	Afun007387	succinate dehydrogenase	0.000538562	0.000219744	down	4.62755
CUST_11955_PI426302897	Afun011955	cuticle protein	0.00142957	0.000580119	down	4.65116
CUST_360_PI406199769	combined_c1819	---NA---	0.000212565	1.95584e-06	down	4.66591
CUST_7634_PI426302897	Afun007634	mitochondrial ribosomal	0.0064809	0.00628111	down	4.67518
CUST_14575_PI406199769	combined_c7644	---NA---	0.0017143	0.000803453	down	4.68394
CUST_7267_PI426302897	Afun007267	glyceraldehyde-3-phosphate dehydrogenase	0.00108738	0.000649364	down	4.70144
CUST_4666_PI406199769	combined_c2362	---NA---	0.000662441	0.000113927	down	4.71688
CUST_825_PI406199772	EE589401.1	gsg6 salivary protein	0.0014214	0.000829579	down	4.73353
CUST_15640_PI406199769	combined_c8302	atp synthase subunit mitochondrial	0.00513471	0.00509756	down	4.74951
CUST_11058_PI406199769	combined_c5614	---NA---	0.00513918	0.00510699	down	4.75
CUST_11786_PI426302897	Afun011786	nad dehydrogenase	0.00498229	0.00483086	down	4.7624
CUST_3964_PI406199772	CD577389.1	nadh dehydrogenase subunit 4	0.00142957	0.000579964	down	4.7683
CUST_7850_PI426302897	Afun007850	dimeric dihydrodiol dehydrogenase	0.00304802	0.00214643	down	4.79902
CUST_4186_PI406199772	CD577274.1	atp synthase lipid-binding mitochondrial precursor	0.00049465	5.58642e-05	down	4.80691
CUST_4161_PI406199772	CD577286.1	atp synthase lipid-binding mitochondrial precursor	0.00112904	0.000353914	down	4.81298
CUST_8716_PI406199769	combined_c4414	lethal 35di	0.00144099	0.000589118	down	4.82799
CUST_4275_PI406199772	CD577229.1	---NA---	0.00167646	0.000775217	down	4.83236
CUST_3514_PI406199772	CD577630.1	hydrogen-transporting atp g-	0.00390605	0.00324084	down	4.83963
CUST_1761_PI406199772	EE589362.1	nadh-plastoquinone oxidoreductase	0.0013211	0.000703594	down	4.8408
CUST_3267_PI406199772	CD577759.1	cytochrome b-c1 complex subunit 9	0.00339828	0.00255089	down	4.84673
CUST_3471_PI406199772	CD577651.1	atp synthase delta mitochondrial	0.00113409	0.000358332	down	4.86233
CUST_4187_PI406199772	CD577273.1	atp synthase lipid-binding mitochondrial precursor	0.0008625	0.000201517	down	4.86795
CUST_15730_PI406199769	combined_c8347	atp synthase subunit mitochondrial	0.00087666	0.000212453	down	4.8698
CUST_12167_PI426302897	Afun012167	AGAP011176-PA [Anopheles gambiae str. PEST]	0.000236172	3.91373e-06	down	4.8722
CUST_7273_PI426302897	Afun007273	ubiquinol-cytochrome c reductase iron-sulfur subunit	0.0012292	0.000777	down	4.8985
CUST_15488_PI406199769	combined_c8226	atp synthase subunit mitochondrial	0.00275817	0.00182769	down	4.89881
CUST_7730_PI426302897	Afun007730	oxidase peroxidase	0.00543393	0.00513718	down	4.94832
CUST_5233_PI406199769	combined_c2650	---NA---	0.00491011	0.00468909	down	4.94912
CUST_7504_PI426302897	Afun007504	isoform c	0.00190912	0.00139121	down	4.95236
CUST_4176_PI406199772	CD577279.1	atp synthase lipid-binding mitochondrial precursor	0.00249206	0.00154265	down	4.95488
CUST_1752_PI406199769	combined_c885	---NA---	0.00229868	0.00132905	down	4.95809
CUST_3572_PI406199772	CD577597.1	nadh-ubiquinone oxidoreductase ashi subunit	0.00298933	0.00207589	down	4.95941
CUST_13496_PI426302897	Afun013496	serine protease	0.00155297	0.000671631	down	4.96347
CUST_4873_PI406199772	BU039010.1	cytochrome c	0.00166876	0.000768996	down	4.96682
CUST_3724_PI406199772	CD577521.1	mitochondrial cytochrome c oxidase subunit 6b	0.0009777	0.00026265	down	4.97492
CUST_27_PI426302897	Afun000027	isoform c	0.00499939	0.00466326	down	4.99206
CUST_3644_PI406199772	CD577561.1	atp synthase subunit mitochondrial	0.00182666	0.000902419	down	4.99908
CUST_3798_PI406199772	CD577478.1	---NA---	0.00146645	0.000610423	down	5.0022
CUST_14891_PI426302897	Afun014891	isoform a	0.00498753	0.00484635	down	5.00448
CUST_6234_PI426302897	Afun006234	bel12_ag transposon polyprotein	0.00132581	0.000855976	down	5.02171
CUST_4189_PI406199772	CD577272.1	atp synthase lipid-binding mitochondrial precursor	0.00203296	0.00108137	down	5.02926
CUST_14701_PI426302897	Afun014701	AGAP003239-PA [Anopheles gambiae str. PEST]	0.000272785	6.74448e-06	down	5.03495
CUST_290_PI406199772	EE589911.1	ge rich salivary gland protein	0.000945843	0.000329308	down	5.03789
CUST_3602_PI406199772	CD577582.1	lethal neo18	0.00187653	0.00094741	down	5.04642
CUST_10953_PI426302897	Afun010953	AGAP003751-PA [Anopheles gambiae str. PEST]	0.00296436	0.0020495	down	5.07962
CUST_14129_PI426302897	Afun014129	cuticular protein isoform b	0.00378276	0.00306131	down	5.08591
CUST_8303_PI426302897	Afun008303	autophagy protein 9	0.000265443	5.70782e-06	down	5.12277
CUST_3641_PI406199772	CD577562.1	atp synthase subunit mitochondrial	0.00245053	0.00149931	down	5.12356
CUST_1191_PI406199772	EE589977.1	sg2 salivary protein	0.000741215	0.000181054	down	5.13377
CUST_14963_PI406199769	combined_c7952	---NA---	0.000875911	0.000211728	down	5.15263
CUST_12382_PI426302897	Afun012382	AGAP011184-PA [Anopheles gambiae str. PEST]	0.00178732	0.000871268	down	5.18548
CUST_12894_PI406199769	combined_c6585	---NA---	0.00432442	0.00382033	down	5.18874
CUST_4155_PI406199772	CD577289.1	atp synthase lipid-binding mitochondrial precursor	0.000510055	6.13596e-05	down	5.1925
CUST_4171_PI406199772	CD577281.1	atp synthase lipid-binding mitochondrial precursor	0.00269858	0.00175314	down	5.19253
CUST_1855_PI426302897	Afun001855	NA	0.0044582	0.00406885	down	5.19839
CUST_7438_PI426302897	Afun007438	ubiquinol-cytochrome c reductase complex core protein	0.000581912	0.000250752	down	5.19876
CUST_1506_PI406199772	EE589635.1	ge rich salivary gland protein	0.000945843	0.000331148	down	5.20169
CUST_3687_PI406199772	CD577539.1	atp synthase subunit mitochondrial	0.000464956	4.86531e-05	down	5.21204
CUST_1057_PI406199772	EE590117.1	sg2 salivary protein	0.000966438	0.000350166	down	5.23642
CUST_3570_PI406199772	CD577598.1	nadh-ubiquinone oxidoreductase ashi subunit	0.00455488	0.0041311	down	5.24578
CUST_769_PI406199769	combined_c387	mitochondrial cytochrome c oxidase subunit 5b isoform 1	0.00301963	0.00211094	down	5.24929
CUST_3692_PI406199772	CD577537.1	mitochondrial atp synthase gamma-subunit	0.00157922	0.00069251	down	5.25747
CUST_2048_PI406199798	AGAP002020-RA___2R	nadh-ubiquinone oxidoreductase ashi subunit	0.00159786	0.000711524	down	5.25967
CUST_3721_PI406199772	CD577522.1	mitochondrial cytochrome c oxidase subunit 6b	0.000292909	1.49256e-05	down	5.26355
CUST_1671_PI406199769	combined_c844	isoform b	0.0028814	0.00195854	down	5.26985
CUST_7249_PI426302897	Afun007249	atp synthase beta subunit	0.00711071	0.00698754	down	5.28369
CUST_3717_PI406199772	CD577524.1	cytochrome c -subunit	0.00086119	0.00019988	down	5.32532
CUST_4178_PI406199772	CD577278.1	---NA---	0.0022359	0.00127064	down	5.3361
CUST_16_PI426302897	Afun000016	kynurenine aminotransferase	0.000792343	0.000398731	down	5.34191
CUST_15104_PI426302897	Afun015104	sodium dicarboxylate	0.00264851	0.00169592	down	5.34312
CUST_14528_PI406199769	combined_c7613	---NA---	0.00319769	0.00230516	down	5.35145
CUST_4163_PI406199772	CD577285.1	atp synthase lipid-binding mitochondrial precursor	0.0024699	0.00152261	down	5.35493
CUST_4350_PI406199772	CD577191.1	cytochrome c oxidase subunit iii	0.000962265	0.000254297	down	5.36839
CUST_11672_PI426302897	Afun011672	map kinase phosphatase	0.00296748	0.00205314	down	5.38305
CUST_9326_PI426302897	Afun009326	AGAP010573-PA [Anopheles gambiae str. PEST]	0.000336267	2.10132e-05	down	5.38515
CUST_3573_PI406199772	CD577596.1	nadh-ubiquinone oxidoreductase ashi subunit	0.000950913	0.000248046	down	5.3924
CUST_6003_PI406199769	combined_c3036	prophenoloxidase	0.00411793	0.00353893	down	5.39622
CUST_4165_PI406199772	CD577284.1	atp synthase lipid-binding mitochondrial precursor	0.00505118	0.00494688	down	5.44773
CUST_4154_PI406199772	CD577290.1	---NA---	0.00467997	0.00431732	down	5.4549
CUST_11537_PI426302897	Afun011537	AGAP005243-PA [Anopheles gambiae str. PEST]	0.00101282	0.000286122	down	5.45514
CUST_7077_PI406199769	combined_c3582	---NA---	0.00192783	0.000987482	down	5.45795
CUST_9713_PI426302897	Afun009713	AGAP008923-PA [Anopheles gambiae str. PEST]	0.000520141	6.5059e-05	down	5.46065
CUST_2417_PI406199769	combined_c122	muscle-specific protein 20	0.000699541	0.000129139	down	5.46264
CUST_4159_PI406199772	CD577287.1	atp synthase lipid-binding mitochondrial precursor	0.00147335	0.000617054	down	5.46508
CUST_13964_PI406199769	combined_c7218	glycogen phosphorylase	0.00127906	0.00045911	down	5.46905
CUST_4297_PI406199772	CD577218.1	myosin light chain	0.00341107	0.00256424	down	5.47329
CUST_9343_PI426302897	Afun009343	membrane glycoprotein lig-1	0.00257647	0.00162558	down	5.47422
CUST_732_PI426302897	Afun000732	pyruvate dehydrogenase	0.00487037	0.00452004	down	5.4794
CUST_11205_PI426302897	Afun011205	sodium shloride dependent amino acid transporter	0.00291297	0.00199067	down	5.4893
CUST_2666_PI426302897	Afun002666	NA	0.000779818	0.000388764	down	5.50091
CUST_3567_PI406199772	CD577599.1	nadh-ubiquinone oxidoreductase ashi subunit	0.00340378	0.00255797	down	5.51992
CUST_4522_PI426302897	Afun004522	gram-negative bacteria binding protein	0.000929204	0.00051313	down	5.53564
CUST_4183_PI406199772	CD577275.1	atp synthase lipid-binding mitochondrial precursor	0.000429183	3.83377e-05	down	5.54074
CUST_3804_PI406199772	CD577475.1	cytochrome c oxidase subunit va	0.00130587	0.000483565	down	5.54121
CUST_601_PI406199772	EE589611.1	gsg6 salivary protein	0.000561871	7.43155e-05	down	5.54531
CUST_3674_PI406199772	CD577546.1	cytochrome oxidase subunit i	0.00155898	0.000676764	down	5.56814
CUST_4181_PI406199772	CD577276.1	atp synthase lipid-binding mitochondrial precursor	0.00409764	0.00350628	down	5.56999
CUST_148_PI426302897	Afun000148	isoform d	0.00307623	0.00258851	down	5.60093
CUST_15438_PI426302897	Afun015438	neuronal acetylcholine receptor subunit beta-3	0.000464306	4.78311e-05	down	5.61874
CUST_5067_PI406199769	combined_c2567	---NA---	0.00156423	0.000680856	down	5.62083
CUST_12520_PI426302897	Afun012520	endogenous retrovirus a receptor	0.00049465	5.55216e-05	down	5.62087
CUST_2045_PI406199769	combined_c1031	---NA---	0.00064068	0.000103279	down	5.66081
CUST_2643_PI406199772	CD578079.1	trypsin	0.00342332	0.00258695	down	5.67686
CUST_4197_PI406199772	CD577268.1	atp synthase lipid-binding mitochondrial precursor	0.00507097	0.00498037	down	5.71882
CUST_3719_PI406199772	CD577523.1	mitochondrial cytochrome c oxidase subunit 6b	0.00134051	0.000509434	down	5.72411
CUST_4170_PI406199772	CD577282.1	atp synthase lipid-binding mitochondrial precursor	0.000583215	8.65486e-05	down	5.73971
CUST_973_PI406199772	EE589264.1	gsg6 salivary protein	0.000387061	1.03495e-05	down	5.77319
CUST_11741_PI406199769	combined_c5965	---NA---	0.00267228	0.00172675	down	5.77531
CUST_3667_PI406199772	CD577549.1	---NA---	0.00119242	0.000399848	down	5.82488
CUST_905_PI406199772	EE589326.1	cytochrome c oxidase subunit i	0.000931112	0.000309808	down	5.85483
CUST_4191_PI406199772	CD577271.1	atp synthase lipid-binding mitochondrial precursor	0.00475781	0.00446417	down	5.86271
CUST_7710_PI426302897	Afun007710	ugp	6.21343e-05	3.65533e-07	down	5.88577
CUST_4070_PI406199772	CD577332.1	cytochrome c oxidase subunit iv	0.00118793	0.000391444	down	5.90854
CUST_1103_PI406199772	EE590070.1	low molecular mass ubiquinone-binding protein	0.000783159	0.000207158	down	5.91792
CUST_3690_PI406199772	CD577538.1	mitochondrial atp synthase gamma-subunit	0.00219767	0.00123625	down	5.93635
CUST_423_PI406199772	EE589781.1	gsg6 salivary protein	0.00097571	0.000356355	down	5.94864
CUST_7908_PI426302897	Afun007908	pyruvate dehydrogenase	0.00350661	0.00269626	down	5.97027
CUST_4068_PI406199772	CD577333.1	cytochrome c oxidase subunit iv	0.00345755	0.00263367	down	5.97832
CUST_4193_PI406199772	CD577270.1	atp synthase lipid-binding mitochondrial precursor	0.00249731	0.00154801	down	5.9796
CUST_4055_PI406199772	CD577339.1	cytochrome c oxidase subunit iv	0.00314907	0.0022533	down	5.98389
CUST_4195_PI406199772	CD577269.1	atp synthase lipid-binding mitochondrial precursor	0.00273659	0.0017981	down	5.98618
CUST_1397_PI406199772	EE589753.1	gsg6 salivary protein	0.000597833	9.41518e-05	down	5.99373
CUST_4910_PI406199772	BU038992.1	cytochrome c oxidase subunit va	0.00325609	0.00237883	down	6.01242
CUST_3603_PI406199772	CD577581.1	lethal neo18	0.00377151	0.00303733	down	6.03294
CUST_4058_PI406199772	CD577338.1	cytochrome c oxidase subunit iv	0.0017526	0.000838755	down	6.04287
CUST_12_PI426302897	Afun000012	glyceraldehyde-3-phosphate dehydrogenase	0.00380598	0.00335565	down	6.06031
CUST_3600_PI406199772	CD577583.1	lethal neo18	0.00183192	0.00090956	down	6.06117
CUST_3686_PI406199772	CD577540.1	mitochondrial atp synthase gamma-subunit	0.000974685	0.00025966	down	6.07825
CUST_4181_PI406199769	combined_c2116	nadh dehydrogenase	0.00344688	0.00261596	down	6.11982
CUST_3606_PI406199772	CD577580.1	lethal neo18	0.00197746	0.00102543	down	6.12307
CUST_1086_PI406199772	EE590087.1	gsg6 salivary protein	0.000325139	4.18106e-06	down	6.14383
CUST_1821_PI426302897	Afun001821	GA29088 [Drosophila pseudoobscura pseudoobscura]	0.000209793	3.64296e-05	down	6.16069
CUST_8928_PI426302897	Afun008928	mitochondrial processing peptidase beta subunit	0.00317899	0.00228209	down	6.17155
CUST_7819_PI426302897	Afun007819	protein kinase c isoform b	0.00237317	0.0014133	down	6.17191
CUST_1930_PI406199772	CD664244.1	atp synthase lipid-binding mitochondrial precursor	0.00217936	0.00121724	down	6.18292
CUST_4168_PI406199772	CD577283.1	mitochondrial atp synthase lipid binding protein precursor	0.00142957	0.000579367	down	6.20216
CUST_8072_PI426302897	Afun008072	pupal cuticle protein	0.00466143	0.00428938	down	6.25287
CUST_3666_PI406199772	CD577550.1	cytochrome oxidase subunit 1	0.00154181	0.000662513	down	6.25313
CUST_7361_PI426302897	Afun007361	citrate synthase	0.000425432	0.000143895	down	6.25448
CUST_4066_PI406199772	CD577334.1	cytochrome c oxidase subunit iv	0.00504108	0.00493114	down	6.26591
CUST_3805_PI406199772	CD577474.1	cytochrome c oxidase subunit va	0.00385182	0.00315696	down	6.26889
CUST_7363_PI426302897	Afun007363	glycogen phosphorylase	0.000106584	8.57872e-06	down	6.27225
CUST_566_PI406199798	AGAP000523-RA___X	atp synthase lipid-binding mitochondrial precursor	0.00191746	0.000979641	down	6.31104
CUST_3024_PI406199772	CD577888.1	phosphoglyceromutase	0.0051051	0.00504279	down	6.32449
CUST_4053_PI406199772	CD577340.1	cytochrome c oxidase subunit iv	0.00129132	0.000473385	down	6.39517
CUST_4051_PI406199772	CD577341.1	cytochrome c oxidase subunit iv	0.00297956	0.00206702	down	6.45174
CUST_3307_PI406199772	CD577739.1	nadh dehydrogenase 1 alpha subcomplex subunit 12	0.000143799	4.33859e-07	down	6.45433
CUST_9613_PI426302897	Afun009613	glutamate transporter	0.000660912	0.000113168	down	6.47014
CUST_4857_PI406199772	BU039019.1	lethal neo18	0.00184972	0.000921425	down	6.50754
CUST_203_PI426302897	Afun000203	myosin light chain kinase	0.00111141	0.000672848	down	6.52293
CUST_2073_PI406199769	combined_c1045	---NA---	0.00115234	0.000372404	down	6.53411
CUST_3318_PI406199772	CD577734.1	mitochondrial atp synthase b chain	0.00300125	0.00208884	down	6.56167
CUST_2708_PI426302897	Afun002708	lysozyme c-6	0.00102713	0.000597945	down	6.57571
CUST_7540_PI426302897	Afun007540	mpa2 allergen	0.00218363	0.00165713	down	6.62663
CUST_3670_PI406199772	CD577548.1	cytochrome oxidase subunit 1	0.00278705	0.00185954	down	6.64365
CUST_12874_PI426302897	Afun012874	carboxylesterase 3	0.00217854	0.00121557	down	6.70101
CUST_137_PI426302897	Afun000137	NA	0.00050462	0.000190227	down	6.79129
CUST_1321_PI406199769	combined_c669	cytochrome c oxidase subunit iii	0.00339828	0.0025503	down	6.82462
CUST_3800_PI406199772	CD577477.1	cytochrome c oxidase subunit va	0.000695559	0.000126524	down	6.8685
CUST_3802_PI406199772	CD577476.1	cytochrome c oxidase subunit va	0.0013154	0.000489537	down	6.89365
CUST_9293_PI426302897	Afun009293	AGAP009110-PA [Anopheles gambiae str. PEST]	0.00274074	0.00180533	down	6.92278
CUST_3770_PI406199772	CD577492.1	hypothetical protein AaeL_AAEL014039 [Aedes aegypti]	0.00105442	0.000306985	down	6.9367
CUST_3772_PI406199772	CD577491.1	isoform a	0.00193527	0.000992415	down	6.98701
CUST_2850_PI406199769	combined_c1437	---NA---	0.00431365	0.00380022	down	7.01286
CUST_1268_PI406199772	EE589890.1	sg2 salivary protein	0.000999222	0.000382029	down	7.01545
CUST_1253_PI406199769	combined_c635	atp synthase f0 subunit 6	0.00133205	0.000499752	down	7.02441
CUST_11526_PI406199769	combined_c5852	---NA---	0.00513471	0.00509608	down	7.02833
CUST_13813_PI426302897	Afun013813	clipb14	0.00308386	0.00218502	down	7.04032
CUST_7435_PI426302897	Afun007435	NA	0.00222477	0.00170222	down	7.16519
CUST_413_PI406199769	combined_c209	atp synthase f0 subunit 6	0.0051154	0.00506317	down	7.20875
CUST_1410_PI426302897	Afun001410	NA	0.00198567	0.00146098	down	7.21567
CUST_3656_PI406199772	CD577555.1	mitochondrial cytochrome c oxidase subunit 5b isoform 1	0.000284626	1.11308e-05	down	7.21803
CUST_16066_PI406199769	combined_c8517	atp synthase f0 subunit 6	0.00120876	0.000411709	down	7.25287
CUST_7746_PI426302897	Afun007746	ecdysone-induced protein 63f 1	0.00601327	0.0057767	down	7.27517
CUST_11483_PI426302897	Afun011483	NA	0.00313869	0.00224369	down	7.29251
CUST_738_PI406199769	combined_c371	cytochrome c oxidase subunit iii	0.000993301	0.000274022	down	7.30424
CUST_7112_PI406199769	combined_c3600	cg3560	0.00135365	0.000522265	down	7.30612
CUST_14766_PI426302897	Afun014766	AGAP007035-PA [Anopheles gambiae str. PEST]	0.00266426	0.00171848	down	7.31382
CUST_3141_PI406199772	CD577827.1	cg3560	0.000697642	0.000127829	down	7.46338
CUST_3766_PI406199772	CD577494.1	hypothetical conserved protein	0.00370471	0.00295603	down	7.58275
CUST_3416_PI406199772	CD577684.1	conserved protein	0.00032983	2.05091e-05	down	7.60506
CUST_15710_PI406199769	combined_c8337	nadh dehydrogenase subunit 5	0.00292885	0.00201146	down	7.61995
CUST_7882_PI426302897	Afun007882	AGAP001515-PA [Anopheles gambiae str. PEST]	0.000212565	2.19173e-06	down	7.64274
CUST_9867_PI406199769	combined_c4996	pupal cuticle	0.00220287	0.00124148	down	7.6615
CUST_2072_PI406199772	CD578368.1	mitochondrial f0 atp synthase d	0.000806864	0.000171888	down	7.67442
CUST_3808_PI406199772	CD577473.1	cytochrome c oxidase subunit va	0.00514896	0.00512148	down	7.69961
CUST_3767_PI406199772	CD577493.1	isoform a	0.00227259	0.00130081	down	7.7021
CUST_193_PI406199769	combined_c98	atp synthase f0 subunit 6	0.000554176	6.18997e-05	down	7.7353
CUST_589_PI426302897	Afun000589	nimrod b	0.00200241	0.00147623	down	7.81879
CUST_9768_PI426302897	Afun009768	cuticular protein rr-1 family (agap009879-pa)	0.00127918	0.000461219	down	7.84109
CUST_696_PI406199769	combined_c350	atp synthase f0 subunit 6	0.00271653	0.0017774	down	7.85143
CUST_11900_PI426302897	Afun011900	cationic amino acid transporter	0.00129034	0.000471527	down	7.89299
CUST_3155_PI406199772	CD577820.1	pupal cuticle	0.000382159	2.95336e-05	down	7.91851
CUST_2262_PI406199772	CD578273.1	ubiquinol cytochrome c oxidoreductase-subunit -	0.00118793	0.000393126	down	7.94728
CUST_16070_PI406199769	combined_c8519	cytochrome b	0.00474242	0.00444093	down	7.94934
CUST_3764_PI406199772	CD577495.1	isoform a	0.00309603	0.00219883	down	7.95105
CUST_850_PI406199769	combined_c431	cytochrome c oxidase subunit i	0.00274306	0.0018094	down	8.01681
CUST_10619_PI406199769	combined_c5380	---NA---	0.0033344	0.00246895	down	8.1292
CUST_3005_PI406199772	CD577897.1	atp synthase delta chain	0.00192952	0.000988935	down	8.21065
CUST_7200_PI406199769	combined_c3645	cytochrome oxidase subunit i	0.00366865	0.00289917	down	8.27366
CUST_13955_PI406199769	combined_c7211	glycerol-3-phosphate dehydrogenase	0.000646822	0.000106721	down	8.27679
CUST_3418_PI406199772	CD577683.1	conserved protein	0.00136777	0.000535049	down	8.30508
CUST_1141_PI406199772	EE590026.1	gsg6 salivary protein	0.00137649	0.000768134	down	8.46629
CUST_1326_PI426302897	Afun001326	AGAP005808-PA [Anopheles gambiae str. PEST]	0.00134489	0.000873151	down	8.46771
CUST_6354_PI406199769	combined_c3213	nadh dehydrogenase subunit 2	0.000950913	0.000247256	down	8.4852
CUST_1277_PI426302897	Afun001277	hypothetical protein AaeL_AAEL008882 [Aedes aegypti]	0.00161186	0.00112253	down	8.54479
CUST_942_PI406199772	EE589294.1	cytochrome b	0.000149664	5.39193e-07	down	8.57795
CUST_10207_PI426302897	Afun010207	niemann-pick type c-	0.00371209	0.00296364	down	8.61699
CUST_778_PI406199772	EE589446.1	gsg6 salivary protein	0.000465802	4.12341e-05	down	8.62274
CUST_3659_PI406199772	CD577553.1	mitochondrial cytochrome c oxidase subunit 5b isoform 1	0.00408662	0.00349126	down	8.83123
CUST_13078_PI426302897	Afun013078	membrane glycoprotein lig-1	0.00506607	0.00497099	down	8.83227
CUST_11854_PI406199769	combined_c6028	---NA---	0.00253941	0.00158728	down	8.86354
CUST_37_PI406199769	combined_c1899	hypothetical protein AND_03841 [Anopheles darlingi]	0.00480531	0.00453453	down	8.90271
CUST_4897_PI406199772	BU038998.1	conserved protein	0.00415297	0.00358736	down	9.02391
CUST_7430_PI406199769	combined_c3761	c-type lectin galactose-binding protein	0.00459862	0.00419637	down	9.04975
CUST_7841_PI426302897	Afun007841	c-type galactose-binding (agap010193-pa)	0.0024555	0.00150976	down	9.0707
CUST_9143_PI426302897	Afun009143	AGAP009762-PA [Anopheles gambiae str. PEST]	0.00304802	0.00214791	down	9.07122
CUST_11682_PI426302897	Afun011682	sodium solute symporter	0.00106189	0.000312105	down	9.23028
CUST_3028_PI406199769	combined_c1526	nbp2b protein	0.00362226	0.0028294	down	9.27575
CUST_6773_PI426302897	Afun006773	nicotinic acetylcholine receptor subunit alpha beta9	0.00168266	0.00118369	down	9.28622
CUST_4238_PI406199772	CD577248.1	cytochrome b	0.00459862	0.00419588	down	9.46714
CUST_4245_PI406199772	CD577244.1	cytochrome b	0.00149489	0.0006316	down	9.5392
CUST_232_PI426302897	Afun000232	oxidase peroxidase	0.00218543	0.00166057	down	9.55549
CUST_3117_PI406199772	CD577839.1	nadh dehydrogenase subunit 4	0.00496135	0.00478445	down	9.58029
CUST_3664_PI406199772	CD577551.1	mitochondrial cytochrome c oxidase subunit 5b isoform 1	0.00494117	0.00475889	down	9.67861
CUST_8857_PI406199769	combined_c4485	isoform a	0.00337139	0.00251877	down	9.87496
CUST_4225_PI406199772	CD577254.1	cytochrome b	0.00180058	0.000881377	down	9.97098
CUST_3471_PI406199769	combined_c1753	---NA---	0.00146368	0.000607665	down	10.0769
CUST_4201_PI406199772	CD577266.1	cytochrome b	0.00133145	0.000498791	down	10.0806
CUST_3489_PI406199772	CD577642.1	ubiquinone binding	0.00136564	0.00053121	down	10.1666
CUST_8417_PI426302897	Afun008417	AGAP010066-PA [Anopheles gambiae str. PEST]	0.0024229	0.00147117	down	10.3514
CUST_7453_PI426302897	Afun007453	AGAP008444-PA [Anopheles gambiae str. PEST]	0.00156332	0.00107266	down	10.4235
CUST_16002_PI406199769	combined_c8485	cytochrome b	0.00357257	0.00276936	down	10.534
CUST_11294_PI426302897	Afun011294	peritrophic matrix protein 14	0.00467944	0.00431464	down	10.5894
CUST_12975_PI406199769	combined_c6629	cytochrome c oxidase subunit ii	0.00235288	0.00139191	down	10.625
CUST_4221_PI406199772	CD577256.1	cytochrome b	0.000799459	0.000167893	down	10.682
CUST_1649_PI406199772	EE589483.1	gsg6 salivary protein	0.000387061	1.3983e-05	down	10.7028
CUST_8289_PI426302897	Afun008289	stretchin- isoform d	0.000509089	6.0604e-05	down	10.7237
CUST_3146_PI406199772	CD577825.1	cytochrome b	0.000818421	0.000176654	down	10.7699
CUST_9790_PI426302897	Afun009790	mitochondrial f1f0-atp synthase subunit e	0.000760486	0.000152502	down	11.2769
CUST_2927_PI406199772	CD577936.1	succinate dehydrogenase	0.00178845	0.00087268	down	11.3324
CUST_4219_PI406199772	CD577257.1	cytochrome b	0.00169713	0.000788714	down	11.4383
CUST_3658_PI406199772	CD577554.1	mitochondrial cytochrome c oxidase subunit 5b isoform 1	0.00465494	0.00427688	down	11.4728
CUST_6664_PI406199769	combined_c3370	low quality protein: cell wall-associated hydrolase	0.00177984	0.000863902	down	11.7436
CUST_12840_PI426302897	Afun012840	synaptic vesicle protein	0.000574002	8.36365e-05	down	11.9235
CUST_3492_PI406199772	CD577641.1	low molecular mass ubiquinone-binding protein	0.00114655	0.000365916	down	12.0619
CUST_442_PI406199769	combined_c223	cytochrome c oxidase subunit viia	0.00196379	0.00101299	down	12.1003
CUST_4250_PI406199772	CD577242.1	cytochrome b	0.00324261	0.00236335	down	12.4855
CUST_3908_PI406199772	CD577422.1	hypothetical protein Phum_PHUM624180 [Pediculus humanus corporis]	0.0029145	0.00199282	down	12.5955
CUST_7586_PI426302897	Afun007586	drosophila melanogaster cg14022	0.00222478	0.00170288	down	12.6159
CUST_9453_PI426302897	Afun009453	AGAP003938-PA [Anopheles gambiae str. PEST]	0.00322966	0.00234376	down	12.6983
CUST_7451_PI426302897	Afun007451	glycerol-3-phosphate dehydrogenase	0.00238354	0.00185309	down	12.7363
CUST_13083_PI426302897	Afun013083	isoform d	0.00192783	0.000987623	down	12.9061
CUST_479_PI426302897	Afun000479	something about silencing protein 10	0.00337376	0.00289236	down	12.9684
CUST_10871_PI426302897	Afun010871	small calcium-binding mitochondrial carrier	0.00124884	0.000435212	down	13.4437
CUST_3909_PI406199772	CD577421.1	nadh dehydrogenase subunit 3	0.00493574	0.00474639	down	13.5594
CUST_4961_PI406199769	combined_c2513	---NA---	0.000865586	0.00020284	down	14.7508
CUST_12547_PI406199769	combined_c6397	---NA---	0.00433716	0.00383502	down	14.8177
CUST_7894_PI406199769	combined_c3997	---NA---	0.00295299	0.0020342	down	14.946
CUST_2906_PI406199769	combined_c1465	---NA---	0.00383953	0.00313755	down	16.415
CUST_1920_PI426302897	Afun001920	atp gtp binding 5	0.0044747	0.00408714	down	16.626
CUST_10017_PI426302897	Afun010017	niemann-pick type c-	0.00505189	0.00494991	down	16.938
CUST_7261_PI426302897	Afun007261	isoform i	0.00117794	0.000730763	down	17.004
CUST_15158_PI406199769	combined_c8055	---NA---	0.00137097	0.000536935	down	17.9748
CUST_9188_PI426302897	Afun009188	aldo-keto reductase	0.000759865	0.000151928	down	18.0118
CUST_3497_PI406199772	CD577638.1	cytochrome c oxidase subunit viia	0.00303081	0.00212179	down	18.2473
CUST_3495_PI406199772	CD577639.1	cytochrome c oxidase subunit viia	0.00213586	0.00117148	down	18.4257
CUST_2476_PI406199769	combined_c125	---NA---	0.000683892	0.000120752	down	18.827
CUST_4393_PI426302897	Afun004393	monocarboxylate transporter	0.000523135	0.000204738	down	19.2153
CUST_10615_PI426302897	Afun010615	cg14168 cg14168-pa	0.00158537	0.000702595	down	20.2072
CUST_12461_PI406199769	combined_c6348	stress-sensitive b	0.00454919	0.00411855	down	21.1818
CUST_7353_PI426302897	Afun007353	actin	0.00738096	0.00730728	down	21.3287
CUST_3535_PI406199772	CD577617.1	isoform a	0.000336267	2.18456e-05	down	22.4787
CUST_10482_PI426302897	Afun010482	cuticle protein	0.000797638	0.000166375	down	22.6184
CUST_7548_PI426302897	Afun007548	AGAP005399-PA [Anopheles gambiae str. PEST]	0.000730883	0.000354497	down	23.0635
CUST_33_PI426302915	CPLC8Fun		0.001033	0.000408963	down	23.3746
CUST_48_PI426302897	Afun000048	NA	0.000270737	6.49135e-05	down	23.8069
CUST_11634_PI426302897	Afun011634	AGAP004017-PA [Anopheles gambiae str. PEST]	0.00235288	0.00139397	down	24.6522
CUST_8525_PI426302897	Afun008525	cuticular protein rr-1 family (agap000047-pa)	0.00384001	0.0031414	down	31.3522
CUST_81_PI426302897	Afun000081	NA	0.000448558	0.000156982	down	32.8583
CUST_7241_PI426302897	Afun007241	conserved hypothetical protein [Culex quinquefasciatus]	0.000155434	1.9135e-05	down	34.0776
CUST_4397_PI406199772	CD577167.1	cytochrome c oxidase subunit iii	0.000273784	8.87289e-06	down	53.1626
CUST_4387_PI406199772	CD577172.1	cytochrome c oxidase subunit iii	0.00310125	0.00220469	down	54.4731
CUST_7372_PI426302897	Afun007372	AGAP003775-PA [Anopheles gambiae str. PEST]	0.00767728	0.00763445	down	59.6071
CUST_4382_PI406199772	CD577175.1	cytochrome c oxidase subunit iii	0.00171002	0.000800259	down	62.6992
CUST_4374_PI406199772	CD577179.1	cytochrome c oxidase subunit iii	0.00194346	0.000998426	down	65.7553
CUST_1548_PI406199772	EE589590.1	cytochrome c oxidase subunit iii	0.0011892	0.000552517	down	66.616
CUST_4371_PI406199772	CD577180.1	cytochrome c oxidase subunit iii	0.00096178	0.000253946	down	67.547
CUST_4354_PI406199772	CD577189.1	cytochrome oxidase subunit 3	0.0010168	0.000287846	down	67.6344
CUST_4380_PI406199772	CD577176.1	cytochrome c oxidase subunit iii	0.00333053	0.00246351	down	67.6637
CUST_4384_PI406199772	CD577174.1	cytochrome c oxidase subunit iii	0.00229002	0.00132003	down	68.3063
CUST_4356_PI406199772	CD577188.1	cytochrome c oxidase subunit iii	0.00301506	0.00210565	down	68.7012
CUST_4361_PI406199772	CD577185.1	cytochrome c oxidase subunit iii	0.00347834	0.00266485	down	69.0916
CUST_4359_PI406199772	CD577186.1	cytochrome c oxidase subunit iii	0.000867965	0.000205539	down	69.8926
CUST_4375_PI406199772	CD577178.1	cytochrome c oxidase subunit iii	0.00375845	0.00301112	down	70.0606
CUST_4364_PI406199772	CD577184.1	cytochrome c oxidase subunit iii	0.00303681	0.00213422	down	70.9744
CUST_4392_PI406199772	CD577170.1	cytochrome c oxidase subunit iii	0.00167147	0.000771357	down	73.3866
CUST_4367_PI406199772	CD577182.1	cytochrome c oxidase subunit iii	0.000872909	0.000210195	down	73.5277
CUST_4365_PI406199772	CD577183.1	cytochrome c oxidase subunit iii	0.000452684	4.38432e-05	down	75.4486
CUST_4386_PI406199772	CD577173.1	cytochrome c oxidase subunit iii	0.000236172	2.78606e-06	down	76.2312
CUST_13228_PI406199769	combined_c6767	troponin c	0.00198691	0.00103481	down	76.6156
CUST_4394_PI406199772	CD577169.1	cytochrome c oxidase subunit iii	0.00308229	0.0021812	down	77.1689
CUST_4370_PI406199772	CD577181.1	cytochrome c oxidase subunit iii	0.00244718	0.00149643	down	79.2755
CUST_4396_PI406199772	CD577168.1	cytochrome c oxidase subunit iii	0.00325609	0.00237899	down	80.7662
CUST_4345_PI406199772	CD577193.1	cytochrome c oxidase subunit iii	0.00126319	0.000448419	down	83.9236
CUST_4344_PI406199772	CD577194.1	cytochrome c oxidase subunit iii	0.000930568	0.000238805	down	84.1523
CUST_7411_PI426302897	Afun007411	troponin c	0.00124072	0.0007872	down	86.6116
CUST_4347_PI406199772	CD577192.1	cytochrome c oxidase subunit iii	0.00201097	0.00106157	down	86.7097
CUST_4372_PI406199772	CD577180.1	cytochrome c oxidase subunit iii	0.00475064	0.00445303	down	91.1087
