# Supplementary material for: Underpinning Sustainable Vector Control through Informed Insecticide Resistance Management
Source: PLoS One. 2014 Jun 16;9(6):e99822. doi: 10.1371/journal.pone.0099822 (PMC4059741; doi:10.1371/journal.pone.0099822)
Supplement: Table S8 — Genes demonstrating significant differential expression according to microarray between λ-cyhalothrin resistant An. funestus from Kaoma and Fang susceptible strain. (XLSX) [file pone.0099822.s008.xlsx]

## Sheet: Kaoma
Table S8. Genes demonstrating signifcant differential expression according to microarray between λ-cyhalothrin resistant An. funestus from Kaoma and Fang susceptible strain
ProbeName	Transcript ID	Description	p (corrected)	p	Regulation	Fold change
CUST_1505_PI406199769	combined_c761	---NA---	0.000851951	0.000448988	up	269.701
CUST_9227_PI426302897	Afun009227	argininosuccinate lyase	0.00102767	0.000598617	up	64.5316
CUST_10958_PI426302897	Afun010958	prefoldin subunit 6	0.00203163	0.00150791	up	22.1535
CUST_14862_PI406199769	combined_c7871	---NA---	0.0028835	0.00237017	up	15.3136
CUST_14076_PI426302897	Afun014076	AGAP000603-PA [Anopheles gambiae str. PEST]	0.00703874	0.00690442	up	14.7561
CUST_12556_PI426302897	Afun012556	delta-aminolevulinic acid dehydratase	0.00417887	0.00377398	up	14.2816
CUST_10150_PI426302897	Afun010150	phosphopantothenoylcysteine decarboxylase	7.5498e-05	2.00017e-06	up	11.9806
CUST_10990_PI426302897	Afun010990	wd-repeat protein	0.000493206	0.000181593	up	11.2557
CUST_10777_PI426302897	Afun010777	28s ribosomal protein s5	0.000226565	4.47874e-05	up	10.4767
CUST_5545_PI426302897	Afun005545	ankyrin repeat domain protein	0.000563577	0.000237609	up	10.3739
CUST_15447_PI406199769	combined_c8206	dna ligase 1-like	6.21343e-05	5.56339e-07	up	9.19432
CUST_10918_PI426302897	Afun010918	AGAP012420-PA [Anopheles gambiae str. PEST]	0.000668707	0.000309129	up	8.9314
CUST_12651_PI426302897	Afun012651	cg16865 cg16865-pa	0.000646926	0.000294917	up	8.49531
CUST_10485_PI426302897	Afun010485	diphthamide biosynthesis protein 2	0.00337303	0.00289075	up	8.24552
CUST_9826_PI426302897	Afun009826	AGAP004885-PA [Anopheles gambiae str. PEST]	0.000800047	0.000405896	up	7.83269
CUST_7325_PI426302897	Afun007325	NA	0.000808835	0.000413679	up	7.79112
CUST_11049_PI426302897	Afun011049	AGAP000604-PA [Anopheles gambiae str. PEST]	0.000341381	9.85253e-05	up	7.77588
CUST_5313_PI406199769	combined_c2690	---NA---	0.000162436	2.12702e-05	up	7.40047
CUST_13192_PI426302897	Afun013192	hypothetical conserved protein	0.000102292	6.97481e-06	up	7.20279
CUST_7950_PI426302897	Afun007950	AGAP001045-PA [Anopheles gambiae str. PEST]	0.000621696	0.000276715	up	7.09416
CUST_9522_PI426302897	Afun009522	cytochrome p450	0.000123322	1.22095e-05	up	7.04626
CUST_746_PI426302897	Afun000746	AGAP005406-PA [Anopheles gambiae str. PEST]	0.000198539	3.03819e-05	up	6.87299
CUST_12565_PI426302897	Afun012565	AGAP011220-PA [Anopheles gambiae str. PEST]	0.000510713	0.000194929	up	6.73947
CUST_13866_PI426302897	Afun013866	scarlet protein	0.000600037	0.000262117	up	6.30183
CUST_15101_PI426302897	Afun015101	apolipoprotein d	0.000626832	0.000280578	up	6.22802
CUST_11298_PI426302897	Afun011298	sugar transporter	0.00260366	0.00206856	up	6.15945
CUST_9719_PI426302897	Afun009719	tripartite motif-containing 37	8.73272e-05	4.25554e-06	up	5.93497
CUST_8614_PI426302897	Afun008614	cytochrome p450	7.64785e-05	2.38013e-06	up	5.75754
CUST_7_PI426302915	CYP6M3.seq	cytochrome p450	0.000719766	0.000345525	up	5.71043
CUST_11396_PI426302897	Afun011396	isoform cra_c	0.00166531	0.00117002	up	5.69177
CUST_3056_PI406199769	combined_c1543	---NA---	0.0069601	0.00681706	up	5.47963
CUST_15385_PI426302897	Afun015385	triacylglycerol lipase	0.000107589	9.15393e-06	up	5.44116
CUST_13635_PI426302897	Afun013635	novel krab box and zinc c2h2 type domain containing protein	0.000564933	0.000239463	up	5.422
CUST_8462_PI426302897	Afun008462	AGAP001940-PA [Anopheles gambiae str. PEST]	0.00052687	0.000208754	up	5.40833
CUST_9493_PI426302897	Afun009493	membrane-associated lps-inducible tnf alpha factor protein	0.000602377	0.000263871	up	5.39147
CUST_10982_PI426302897	Afun010982	AGAP003357-PA [Anopheles gambiae str. PEST]	0.000211532	3.79124e-05	up	5.20646
CUST_11422_PI426302897	Afun011422	AGAP008992-PA [Anopheles gambiae str. PEST]	0.00135699	0.000883677	up	5.16492
CUST_1166_PI426302897	Afun001166	sterol o-acyltransferase	0.0013736	0.00089926	up	5.10596
CUST_13659_PI426302897	Afun013659	leukocyte receptor cluster member 1	0.000540072	0.000221382	up	5.03767
CUST_9478_PI426302897	Afun009478	ankyrin repeat domain protein	0.000331417	9.36064e-05	up	5.02871
CUST_2473_PI426302897	Afun002473	atp-binding-cassette protein	0.00291424	0.00240492	up	4.77109
CUST_7482_PI426302897	Afun007482	atp-binding cassette sub-family f member 2	0.000209793	3.55845e-05	up	4.70081
CUST_10110_PI426302897	Afun010110	isoform b	0.00133067	0.000860286	up	4.66548
CUST_8711_PI426302897	Afun008711	ss-dna binding protein 12rnp2	0.00304807	0.00255945	up	4.61264
CUST_7570_PI426302897	Afun007570	fatty acid synthase	0.00172582	0.0012181	up	4.5903
CUST_8237_PI426302897	Afun008237	hypothetical protein AaeL_AAEL003949 [Aedes aegypti]	0.000234348	4.90838e-05	up	4.5848
CUST_15311_PI426302897	Afun015311	estradiol 17-beta-dehydrogenase 2	0.000216348	4.07795e-05	up	4.48143
CUST_8005_PI426302897	Afun008005	serine threonine protein kinase	0.000136562	1.47147e-05	up	4.47033
CUST_310_PI426302897	Afun000310	protease m1 zinc metalloprotease	0.000258353	6.00749e-05	up	4.4315
CUST_9838_PI426302897	Afun009838	serine protease	0.00053599	0.000217074	up	4.42646
CUST_1226_PI426302897	Afun001226	NA	0.000198608	3.05737e-05	up	4.41751
CUST_12380_PI426302897	Afun012380	zinc iron transporter	0.000263523	6.18302e-05	up	4.39267
CUST_1925_PI426302897	Afun001925	thyroid hormone receptor-associated	0.000575761	0.00024658	up	4.31711
CUST_4005_PI406199769	combined_c2024	---NA---	0.000865943	0.000460838	up	4.30733
CUST_2806_PI426302897	Afun002806	AGAP012173-PA [Anopheles gambiae str. PEST]	0.000619867	0.000275537	up	4.29598
CUST_1392_PI426302897	Afun001392	glycine dehydrogenase	0.000564504	0.000238495	up	4.27428
CUST_14938_PI426302897	Afun014938	isoform a	0.000213536	3.8728e-05	up	4.27247
CUST_14065_PI426302897	Afun014065	AGAP007078-PA [Anopheles gambiae str. PEST]	0.000120557	1.14681e-05	up	4.25607
CUST_10322_PI426302897	Afun010322	nos protein	0.000255516	5.8665e-05	up	4.22639
CUST_13093_PI426302897	Afun013093	cytoplasmic polyadenylation element binding protein	0.000215962	4.02698e-05	up	4.22263
CUST_6465_PI426302897	Afun006465	AGAP008946-PA [Anopheles gambiae str. PEST]	0.000467975	0.0001668	up	4.20687
CUST_11132_PI426302897	Afun011132	cg2446- isoform c	0.00015709	1.96017e-05	up	4.18786
CUST_14761_PI426302897	Afun014761	zinc finger	0.00064187	0.000291243	up	4.1647
CUST_12291_PI406199769	combined_c6256	---NA---	0.000384847	0.000119617	up	4.15939
CUST_12783_PI426302897	Afun012783	AGAP011795-PA [Anopheles gambiae str. PEST]	0.00144029	0.000962868	up	4.13705
CUST_8876_PI406199769	combined_c4496	---NA---	0.000885534	0.000477606	up	4.09337
CUST_10884_PI426302897	Afun010884	dna-binding protein smubp-2	0.000140635	1.57316e-05	up	4.03277
CUST_9142_PI426302897	Afun009142	erk1 2	0.000964276	0.000543573	up	3.9998
CUST_8995_PI406199769	combined_c4557	---NA---	0.000919308	0.000504998	up	3.99555
CUST_616_PI426302897	Afun000616	atp-dependent bile acid permease	0.00115413	0.000707988	up	3.99326
CUST_12042_PI426302897	Afun012042	forkhead box subgroup o	0.000716529	0.000342682	up	3.90022
CUST_4778_PI426302897	Afun004778	dna polymerase epsilon subunit 2	0.000453958	0.000159369	up	3.89978
CUST_12072_PI406199769	combined_c6144	---NA---	0.00776551	0.00772903	up	3.87718
CUST_12439_PI406199769	combined_c6336	---NA---	0.000569881	0.000242442	up	3.87338
CUST_7431_PI426302897	Afun007431	mitochondrial succinate dehydrogenase cytochrome b subunit	0.000999096	0.000572295	up	3.86368
CUST_9279_PI426302897	Afun009279	sterol o-acyltransferase	9.16018e-05	4.81407e-06	up	3.85842
CUST_8354_PI426302897	Afun008354	glutathione transferase (agap004382-pa)	0.000153136	1.85688e-05	up	3.84236
CUST_6488_PI426302897	Afun006488	AGAP003371-PA [Anopheles gambiae str. PEST]	0.00305603	0.00256882	up	3.82458
CUST_10753_PI426302897	Afun010753	bcl7-like cg17252-pa	9.20919e-05	5.29132e-06	up	3.82209
CUST_115_PI426302897	Afun000115	SEC14, putative [Aedes aegypti]	6.21343e-05	6.19981e-07	up	3.82097
CUST_199_PI426302897	Afun000199	chorion peroxidase	6.21343e-05	6.38491e-07	up	3.81876
CUST_9_PI426302915	CYP6M4.seq	cytochrome p450	0.000190482	2.83453e-05	up	3.80778
CUST_1068_PI426302897	Afun001068	conserved hypothetical protein [Culex quinquefasciatus]	0.00711609	0.00699491	up	3.77643
CUST_14467_PI426302897	Afun014467	glutaminyl-peptide cyclotransferase	9.5237e-05	5.70019e-06	up	3.77573
CUST_10562_PI406199769	combined_c5352	---NA---	0.00137012	0.000895846	up	3.7569
CUST_8693_PI406199769	combined_c4401	---NA---	0.0058374	0.00558416	up	3.75185
CUST_12921_PI426302897	Afun012921	serine threonine-protein kinase chk2	0.000175842	2.45745e-05	up	3.73125
CUST_10940_PI426302897	Afun010940	aromatic amino acid decarboxylase	0.000743163	0.000362324	up	3.72979
CUST_4236_PI406199769	combined_c2144	---NA---	0.000184843	2.70027e-05	up	3.71149
CUST_13664_PI426302897	Afun013664	si: (novel protein human chromosome 21 open reading frame 18 )	0.000219345	4.17953e-05	up	3.70774
CUST_9896_PI406199769	combined_c5015	---NA---	0.000409819	0.000135363	up	3.70638
CUST_1159_PI426302897	Afun001159	sterol o-acyltransferase	0.000427356	0.000145652	up	3.7062
CUST_12142_PI426302897	Afun012142	nucleolar protein 6	0.000206149	3.29093e-05	up	3.69199
CUST_13618_PI426302897	Afun013618	mitochondrial import protein mmp37	0.000328427	9.09047e-05	up	3.68476
CUST_10902_PI426302897	Afun010902	trunk	0.00301853	0.00252844	up	3.65783
CUST_7537_PI426302897	Afun007537	timeless protein	7.5498e-05	1.81216e-06	up	3.63872
CUST_7769_PI426302897	Afun007769	cytochrome p450 cyp9k1	8.73272e-05	4.48686e-06	up	3.62478
CUST_493_PI426302897	Afun000493	aldehyde oxidase	0.00380691	0.00335983	up	3.62384
CUST_12564_PI406199769	combined_c6407	---NA---	0.00359513	0.00313492	up	3.61849
CUST_7898_PI426302897	Afun007898	dna-j hsp40	9.89863e-05	6.6109e-06	up	3.61356
CUST_7755_PI426302897	Afun007755	ribosomal rna methyltransferase	0.000279516	6.88747e-05	up	3.61092
CUST_4470_PI426302897	Afun004470	bcl2 adenovirus e1b 19-kda protein-interacting protein	0.000920324	0.000505827	up	3.61036
CUST_7723_PI426302897	Afun007723	programmed cell death	0.00378745	0.00333486	up	3.60246
CUST_4123_PI406199769	combined_c2085	---NA---	0.000802548	0.000408578	up	3.59434
CUST_3290_PI426302897	Afun003290	NA	0.000168524	2.29085e-05	up	3.5933
CUST_10949_PI426302897	Afun010949	cuticular protein rr-1 family (agap010887-pa)	0.00283583	0.0023229	up	3.58446
CUST_11959_PI426302897	Afun011959	protein regulator of cytokinesis 1 prc1	0.000264255	6.21457e-05	up	3.57609
CUST_11982_PI406199769	combined_c6094	---NA---	0.00100579	0.000577901	up	3.5739
CUST_13674_PI426302897	Afun013674	anopheles gambiae pest agap012715-pa	0.00285491	0.00234025	up	3.56651
CUST_5036_PI426302897	Afun005036	n-acetylgalactosaminyltransferase	0.00023743	5.04695e-05	up	3.5443
CUST_11457_PI426302897	Afun011457	kinesin-like protein kif3a	0.000499957	0.000184952	up	3.54411
CUST_2959_PI406199769	combined_c1491	---NA---	0.000461197	0.000163436	up	3.5376
CUST_13140_PI426302897	Afun013140	isoform e	7.36213e-05	1.57791e-06	up	3.53427
CUST_12040_PI426302897	Afun012040	period circadian protein	0.00206041	0.00153842	up	3.52105
CUST_13233_PI426302897	Afun013233	deoxyribonuclease ii	0.000444813	0.000154757	up	3.50583
CUST_12194_PI426302897	Afun012194	cytochrome p450	0.00186947	0.00135737	up	3.49251
CUST_9449_PI426302897	Afun009449	myosin iiia	0.00041358	0.000137576	up	3.4914
CUST_11507_PI426302897	Afun011507	AGAP005281-PA [Anopheles gambiae str. PEST]	0.00563727	0.00536087	up	3.48139
CUST_689_PI426302897	Afun000689	NA	0.00323974	0.00275939	up	3.47825
CUST_8292_PI426302897	Afun008292	isoform b	0.000520019	0.000202376	up	3.46551
CUST_12197_PI426302897	Afun012197	cytochrome p450	0.000253526	5.73896e-05	up	3.4629
CUST_6930_PI426302897	Afun006930	cytochrome p450 6a8	0.000226032	4.44555e-05	up	3.45704
CUST_656_PI426302897	Afun000656	receptor mediated endocytosis 8	0.0004021	0.000129862	up	3.44625
CUST_5910_PI406199769	combined_c2990	---NA---	0.000248418	5.46833e-05	up	3.43756
CUST_8241_PI406199769	combined_c4173	glycoprotein 93	0.00320457	0.00271851	up	3.43309
CUST_5258_PI406199769	combined_c2663	---NA---	0.00231972	0.00179325	up	3.42873
CUST_10786_PI426302897	Afun010786	n-acetylglucosamine kinase	0.000668707	0.000309223	up	3.40328
CUST_12323_PI406199798	AGAP012689-RA_tRNA-A...		0.00397855	0.00353935	up	3.40138
CUST_13211_PI426302897	Afun013211	bbsome-interacting protein of 10 kda-like	8.24386e-05	3.48537e-06	up	3.39147
CUST_5886_PI426302897	Afun005886	NA	0.000519723	0.00020044	up	3.38775
CUST_13846_PI426302897	Afun013846	tpa_inf: alsin	0.00791384	0.0078999	up	3.38705
CUST_14519_PI426302897	Afun014519	AGAP002174-PA [Anopheles gambiae str. PEST]	0.000209793	3.67944e-05	up	3.38688
CUST_14653_PI426302897	Afun014653	sugar transporter	0.0012067	0.000755694	up	3.38332
CUST_6489_PI426302897	Afun006489	wd repeat protein 85	0.00030624	8.01345e-05	up	3.37152
CUST_13942_PI406199769	combined_c7204	---NA---	0.000403624	0.000130817	up	3.36547
CUST_10696_PI406199769	combined_c5421	---NA---	0.000251701	5.63853e-05	up	3.36296
CUST_5822_PI426302897	Afun005822	AGAP011496-PA [Anopheles gambiae str. PEST]	0.000719766	0.000345725	up	3.36256
CUST_9036_PI426302897	Afun009036	AGAP005987-PA [Anopheles gambiae str. PEST]	0.000313699	8.38127e-05	up	3.34818
CUST_5260_PI426302897	Afun005260	NA	0.000725641	0.000350464	up	3.34689
CUST_3601_PI406199769	combined_c1818	---NA---	0.000528334	0.000210186	up	3.34496
CUST_13367_PI406199769	combined_c6844	---NA---	0.000851145	0.000448313	up	3.3397
CUST_2427_PI426302897	Afun002427	modifier of mdg4	0.00027424	6.64263e-05	up	3.33055
CUST_15298_PI426302897	Afun015298	zinc finger protein	0.000148926	1.77521e-05	up	3.33016
CUST_10785_PI406199769	combined_c5471	---NA---	0.000890692	0.000482039	up	3.33012
CUST_8785_PI426302897	Afun008785	metal response element binding transcription factor 2	0.000974347	0.00055116	up	3.3267
CUST_10612_PI426302897	Afun010612	juvenile hormone-inducible	0.000226565	4.52229e-05	up	3.32649
CUST_7351_PI406199798	AGAP010523-RA_tRNA-A...		0.000605179	0.000265639	up	3.32453
CUST_8052_PI426302897	Afun008052	bifunctional aminoacyl-trna synthetase	0.00498238	0.00464447	up	3.31176
CUST_7224_PI426302897	Afun007224	cathepsin l	0.00192418	0.00140613	up	3.30813
CUST_15027_PI406199769	combined_c7988	---NA---	0.000145779	1.72462e-05	up	3.30731
CUST_11755_PI426302897	Afun011755	mitochondrial ribosomal	0.000331256	9.33961e-05	up	3.30459
CUST_10605_PI426302897	Afun010605	isoform b	8.73272e-05	4.46606e-06	up	3.30437
CUST_4175_PI406199769	combined_c2113	---NA---	0.000478254	0.000172149	up	3.30277
CUST_12569_PI426302897	Afun012569	spingomyelin synthetase	0.000421644	0.000141497	up	3.30036
CUST_11653_PI426302897	Afun011653	anopheles gambiae pest agap012834-pa	0.000432117	0.000148564	up	3.29645
CUST_8059_PI426302897	Afun008059	low-density lipoprotein receptor	0.00176417	0.0012545	up	3.29146
CUST_1256_PI426302897	Afun001256	transcription factor	0.000307347	8.13034e-05	up	3.28648
CUST_13220_PI426302897	Afun013220	mitochondrial brown fat uncoupling protein	0.00163746	0.00114613	up	3.27985
CUST_12642_PI426302897	Afun012642	AGAP006039-PA [Anopheles gambiae str. PEST]	0.00520267	0.00488342	up	3.27736
CUST_14272_PI426302897	Afun014272	bifunctional protein ncoat	0.00233626	0.0018081	up	3.27713
CUST_886_PI406199798	AGAP001547-RA_tRNA-A...		0.000106584	7.99222e-06	up	3.27479
CUST_2620_PI426302897	Afun002620	transient receptor potential cation channel protein painless	0.000253526	5.73791e-05	up	3.2531
CUST_11902_PI426302897	Afun011902	AGAP001626-PA [Anopheles gambiae str. PEST]	0.000327398	9.01641e-05	up	3.24579
CUST_5379_PI406199769	combined_c2723	---NA---	0.000528718	0.000210494	up	3.24398
CUST_11752_PI426302897	Afun011752	AGAP011312-PA [Anopheles gambiae str. PEST]	0.00156443	0.00107405	up	3.23047
CUST_14209_PI406199769	combined_c7393	---NA---	7.5498e-05	1.89142e-06	up	3.22379
CUST_7797_PI426302897	Afun007797	chaperone protein dnaj	0.000535692	0.000215536	up	3.20794
CUST_9113_PI426302897	Afun009113	amp dependent ligase	0.000845731	0.000442979	up	3.18738
CUST_14501_PI426302897	Afun014501	rabkinesin-6	0.000209793	3.70016e-05	up	3.18655
CUST_7302_PI426302897	Afun007302	heat shock 70 kda protein cognate 4	0.000287642	7.20983e-05	up	3.18594
CUST_8742_PI426302897	Afun008742	AGAP005147-PA [Anopheles gambiae str. PEST]	4.8155e-05	1.41345e-07	up	3.18446
CUST_1858_PI426302897	Afun001858	enhancer of yellow 2	0.000224439	4.38861e-05	up	3.18001
CUST_1476_PI426302897	Afun001476	pentatricopeptide repeat domain 3	0.000106584	7.92806e-06	up	3.17345
CUST_10737_PI426302897	Afun010737	acid phosphatase-1	0.00105945	0.000624741	up	3.16156
CUST_7856_PI426302897	Afun007856	atypical protein kinase c	0.000209793	3.63281e-05	up	3.16154
CUST_8636_PI426302897	Afun008636	subolesin-like protein	0.000480057	0.000173459	up	3.15884
CUST_8746_PI426302897	Afun008746	cationic amino acid transporter	0.00204928	0.00152484	up	3.14911
CUST_15412_PI426302897	Afun015412	gtdc1_drome ame: full=glycosyltransferase-like domain-containing protein 1-like	0.000211532	3.7874e-05	up	3.14846
CUST_12740_PI406199798	AGAP012878-RA_tRNA-A...		0.000769073	0.000381672	up	3.14813
CUST_7584_PI426302897	Afun007584	alpha-amylase	0.000573857	0.000245313	up	3.14423
CUST_7836_PI426302897	Afun007836	ribonuclease isoform b	0.000163078	2.14535e-05	up	3.14369
CUST_4684_PI426302897	Afun004684	NA	0.000572289	0.00024397	up	3.14318
CUST_5559_PI426302897	Afun005559	arginase	7.5498e-05	1.94219e-06	up	3.14225
CUST_3584_PI426302897	Afun003584	NA	0.00015899	2.01188e-05	up	3.14164
CUST_4361_PI426302897	Afun004361	methyltransferase 10 domain containing	0.0010208	0.000591923	up	3.13167
CUST_9584_PI426302897	Afun009584	cytochrome p450 6a8	0.00029794	7.69454e-05	up	3.12404
CUST_11844_PI426302897	Afun011844	set domain binding factor cg6939- isoform b isoform 1	0.000107589	9.08867e-06	up	3.12255
CUST_3325_PI426302897	Afun003325	NA	0.000254935	5.82323e-05	up	3.12217
CUST_12071_PI426302897	Afun012071	protoporphyrinogen oxidase	0.000107027	8.8299e-06	up	3.11975
CUST_4315_PI426302897	Afun004315	atp-dependent bile acid permease	9.7122e-05	6.081e-06	up	3.11467
CUST_7202_PI426302897	Afun007202	cg9915-pa	0.00542963	0.00513152	up	3.1078
CUST_11958_PI426302897	Afun011958	AGAP010839-PA [Anopheles gambiae str. PEST]	0.00117744	0.000729766	up	3.10722
CUST_10817_PI406199769	combined_c5489	---NA---	0.000206149	3.28568e-05	up	3.10168
CUST_243_PI426302897	Afun000243	glycerol kinase	6.59682e-05	9.8778e-07	up	3.09943
CUST_3918_PI406199769	combined_c1980	ccr4-not transcription complex subunit 3	9.02492e-05	4.68999e-06	up	3.09242
CUST_6108_PI426302897	Afun006108	AGAP007823-PA [Anopheles gambiae str. PEST]	0.000448346	0.000156513	up	3.08944
CUST_10208_PI426302897	Afun010208	histone h2a	0.000414678	0.000138088	up	3.08744
CUST_9008_PI426302897	Afun009008	synaptobrevin vamp-like protein	0.00204928	0.00152583	up	3.08115
CUST_14900_PI426302897	Afun014900	transcription factor iib	0.000426404	0.000144722	up	3.0802
CUST_10930_PI426302897	Afun010930	smg-7 (suppressor with morphological effect on genitalia protein 7)	0.000575761	0.000246814	up	3.07514
CUST_7925_PI406199769	combined_c4012	---NA---	0.00104159	0.000607952	up	3.07398
CUST_2932_PI426302897	Afun002932	ser thr kinase stk11	0.00113137	0.000687922	up	3.07125
CUST_12160_PI426302897	Afun012160	zinc finger protein	0.000551128	0.000228534	up	3.07089
CUST_14133_PI426302897	Afun014133	small optic lobes protein	0.00137274	0.000897967	up	3.05364
CUST_7718_PI426302897	Afun007718	AGAP011588-PA [Anopheles gambiae str. PEST]	7.5498e-05	2.00447e-06	up	3.0507
CUST_9507_PI426302897	Afun009507	AGAP008118-PA [Anopheles gambiae str. PEST]	0.000143623	1.65297e-05	up	3.03762
CUST_8295_PI426302897	Afun008295	AGAP004293-PA [Anopheles gambiae str. PEST]	0.000539668	0.000220716	up	3.03737
CUST_2175_PI426302897	Afun002175	NA	0.000646926	0.000295081	up	3.03116
CUST_2252_PI426302897	Afun002252	gag-like protein	0.00112259	0.000681265	up	3.02916
CUST_13840_PI426302897	Afun013840	plenty of sh3s	0.00159854	0.00110809	up	3.02413
CUST_14387_PI426302897	Afun014387	AGAP000967-PA [Anopheles gambiae str. PEST]	0.000106584	8.18808e-06	up	3.01941
CUST_4843_PI426302897	Afun004843	mmr1 hsr1 gtp binding protein	0.000289324	7.28831e-05	up	3.01923
CUST_11723_PI406199769	combined_c5954	---NA---	6.21343e-05	5.28341e-07	up	3.01314
CUST_7918_PI426302897	Afun007918	dna polymerase v	0.000264576	6.24541e-05	up	3.01173
CUST_12295_PI426302897	Afun012295	poly atp nad kinase	0.000144269	1.67312e-05	up	3.00808
CUST_471_PI426302897	Afun000471	AGAP001020-PA [Anopheles gambiae str. PEST]	0.000501344	0.000185759	up	3.00323
CUST_6705_PI426302897	Afun006705	aminopeptidase n	7.16801e-05	1.43681e-06	up	2.995
CUST_14393_PI426302897	Afun014393	zinc finger protein 665	0.000391713	0.000123632	up	2.99447
CUST_2532_PI426302897	Afun002532	AGAP007767-PA [Anopheles gambiae str. PEST]	0.00155065	0.00106032	up	2.97438
CUST_9965_PI426302897	Afun009965	AGAP012040-PA [Anopheles gambiae str. PEST]	0.00288465	0.0023732	up	2.97343
CUST_763_PI426302897	Afun000763	NA	0.00191797	0.00139934	up	2.95924
CUST_775_PI406199772	EE589447.1	---NA---	0.000409256	0.000134937	up	2.94934
CUST_6597_PI426302897	Afun006597	fetal alzheimer falz	0.000307347	8.08879e-05	up	2.94912
CUST_9262_PI426302897	Afun009262	vacuolar protein sorting 25	0.00078946	0.000396167	up	2.94504
CUST_13350_PI426302897	Afun013350	three prime repair exonuclease 1	0.000182655	2.59731e-05	up	2.94308
CUST_4224_PI426302897	Afun004224	NA	0.000849442	0.000447167	up	2.942
CUST_1596_PI426302897	Afun001596	NA	0.000201379	3.14543e-05	up	2.93272
CUST_13932_PI426302897	Afun013932	cleavage and polyadenylation specificity factor subunit 2	0.000110551	9.70488e-06	up	2.9198
CUST_14653_PI406199769	combined_c7710	---NA---	0.00469666	0.00432435	up	2.91316
CUST_14082_PI426302897	Afun014082	microtubule binding	0.000202298	3.17761e-05	up	2.90443
CUST_12064_PI406199769	combined_c6140	---NA---	0.000853114	0.000449851	up	2.90131
CUST_3257_PI426302897	Afun003257	zinc finger protein 569	0.000118283	1.08698e-05	up	2.88049
CUST_5037_PI426302897	Afun005037	n-acetyl galactosaminyl transferase	0.000481583	0.000174478	up	2.88003
CUST_12306_PI426302897	Afun012306	AGAP006346-PA [Anopheles gambiae str. PEST]	0.000646926	0.00029457	up	2.8783
CUST_3025_PI406199769	combined_c1524	adam 12	0.00086572	0.000460311	up	2.87572
CUST_10311_PI426302897	Afun010311	cdna sequence	0.0028835	0.00237046	up	2.87018
CUST_10148_PI426302897	Afun010148	thiolester containing protein isoform c	0.00176417	0.00125429	up	2.86553
CUST_12349_PI426302897	Afun012349	AGAP008706-PA [Anopheles gambiae str. PEST]	0.000538562	0.000219789	up	2.85767
CUST_5269_PI426302897	Afun005269	zinc finger protein	0.0058374	0.00558604	up	2.84221
CUST_3120_PI426302897	Afun003120	mitogen-activated protein kinase kinase kinase 7	7.16801e-05	1.42923e-06	up	2.83621
CUST_9366_PI426302897	Afun009366	mitochondrial ribosomal protein s7	0.00725922	0.00716331	up	2.82961
CUST_13291_PI426302897	Afun013291	conserved hypothetical protein [Culex quinquefasciatus]	0.00195062	0.00142832	up	2.82947
CUST_8738_PI426302897	Afun008738	AGAP004018-PA [Anopheles gambiae str. PEST]	0.00272199	0.00219294	up	2.82831
CUST_2991_PI426302897	Afun002991	hypothetical protein AaeL_AAEL007250 [Aedes aegypti]	0.000189077	2.78858e-05	up	2.82544
CUST_12579_PI426302897	Afun012579	dual oxidase 1	0.00110641	0.000668373	up	2.81617
CUST_11583_PI426302897	Afun011583	ras association family member	0.00202945	0.00150392	up	2.80956
CUST_8115_PI426302897	Afun008115	amp dependent ligase	0.0078339	0.00780419	up	2.8089
CUST_13409_PI426302897	Afun013409	zinc finger protein 271 (zinc finger protein 7) (zinc finger protein znfphex133) (epstein-barr virus-induced zinc finger protein) (znf-eb) (ct-zfp48) (zinc finger protein dp) (znf-dp)	0.00203919	0.00151592	up	2.80731
CUST_4769_PI406199769	combined_c2415	clathrin-associated protein	0.000395735	0.000125876	up	2.80636
CUST_13675_PI426302897	Afun013675	anopheles gambiae pest agap012552-pa	0.000206149	3.34596e-05	up	2.80273
CUST_13700_PI426302897	Afun013700	AGAP008325-PA [Anopheles gambiae str. PEST]	0.000865943	0.000460938	up	2.79725
CUST_1507_PI426302897	Afun001507	NA	0.00339593	0.00291408	up	2.79206
CUST_13970_PI426302897	Afun013970	anopheles gambiae pest agap012722-pa	0.000391713	0.000123543	up	2.79151
CUST_4581_PI426302897	Afun004581	NA	0.000954718	0.000535923	up	2.78866
CUST_12861_PI426302897	Afun012861	tyrosyl-dna phosphodiesterase	0.000870247	0.00046667	up	2.78498
CUST_13481_PI426302897	Afun013481	glutathione-s-transferase gst	0.00219287	0.00166944	up	2.7841
CUST_563_PI426302897	Afun000563	alanyl aminopeptidase	0.00352028	0.00305105	up	2.7812
CUST_9294_PI426302897	Afun009294	yth domain protein	0.000984531	0.000560483	up	2.78028
CUST_4636_PI406199769	combined_c2347	---NA---	0.00522864	0.00491788	up	2.78011
CUST_2162_PI406199769	combined_c1092	phosphoribosylglycinamide formyltransferase	0.000113067	1.00917e-05	up	2.7796
CUST_12624_PI426302897	Afun012624	AGAP006393-PA [Anopheles gambiae str. PEST]	0.000341193	9.8371e-05	up	2.77959
CUST_13616_PI426302897	Afun013616	AGAP012003-PA [Anopheles gambiae str. PEST]	0.000171086	2.34578e-05	up	2.77815
CUST_12213_PI406199769	combined_c6216	---NA---	0.000523407	0.000205067	up	2.77815
CUST_7008_PI426302897	Afun007008	atp-binding cassette sub-family a member	0.000207435	3.46537e-05	up	2.77724
CUST_11064_PI426302897	Afun011064	AGAP006375-PA [Anopheles gambiae str. PEST]	5.7694e-05	2.16996e-07	up	2.77507
CUST_7178_PI426302897	Afun007178	AGAP004082-PA [Anopheles gambiae str. PEST]	0.00250932	0.00197666	up	2.77127
CUST_11850_PI426302897	Afun011850	AGAP006606-PA [Anopheles gambiae str. PEST]	0.000222213	4.28265e-05	up	2.76964
CUST_10739_PI426302897	Afun010739	AGAP007959-PA [Anopheles gambiae str. PEST]	0.00352854	0.00305924	up	2.76344
CUST_8602_PI426302897	Afun008602	cdc2l5 [Culex quinquefasciatus]	0.00053599	0.000216583	up	2.75937
CUST_13073_PI426302897	Afun013073	zinc finger protein	0.000307347	8.08853e-05	up	2.75308
CUST_9291_PI426302897	Afun009291	cathepsin l	0.00104282	0.000609587	up	2.75014
CUST_7295_PI426302897	Afun007295	40s ribosomal protein s12	0.00198257	0.00145695	up	2.74949
CUST_9156_PI426302897	Afun009156	dead box atp-dependent rna helicase	0.00254181	0.00201046	up	2.74591
CUST_10859_PI426302897	Afun010859	cg2926 cg2926-pa	0.000226693	4.55916e-05	up	2.74525
CUST_9811_PI426302897	Afun009811	anopheles gambiae pest agap012770-pa	0.000853655	0.000450387	up	2.74484
CUST_15287_PI426302897	Afun015287	AGAP002074-PA [Anopheles gambiae str. PEST]	0.000213536	3.89683e-05	up	2.74418
CUST_11640_PI426302897	Afun011640	tpa: mod -v39	8.24386e-05	3.48316e-06	up	2.74386
CUST_4988_PI426302897	Afun004988	endoribonuclease dcr-1	0.000206149	3.36256e-05	up	2.7422
CUST_1563_PI426302897	Afun001563	AGAP007478-PA [Anopheles gambiae str. PEST]	0.00278439	0.00225956	up	2.73446
CUST_9574_PI426302897	Afun009574	cytoskeletal protein	0.000706641	0.000335686	up	2.73404
CUST_1802_PI426302897	Afun001802	ga binding protein beta chain	0.00304991	0.00256189	up	2.73202
CUST_293_PI426302897	Afun000293	try1_anoga ame: full=trypsin-1 ame: full=antryp1 flags: precursor	0.000459607	0.000162603	up	2.73198
CUST_1380_PI406199772	EE589770.1	---NA---	0.00153157	0.00104368	up	2.73051
CUST_3573_PI426302897	Afun003573	proto-oncogene tyrosine-protein kinase abl1	0.000575761	0.000246679	up	2.7291
CUST_14281_PI426302897	Afun014281	AGAP011701-PA [Anopheles gambiae str. PEST]	0.000206149	3.27267e-05	up	2.7255
CUST_14238_PI426302897	Afun014238	caspase short class (agap004921-pa)	9.27321e-05	5.39077e-06	up	2.72389
CUST_12919_PI426302897	Afun012919	methuselah-like (agap009453-pa)	0.00079734	0.000402415	up	2.72364
CUST_11909_PI426302897	Afun011909	sphingomyelin phosphodiesterase	0.00049136	0.000180185	up	2.7203
CUST_4244_PI426302897	Afun004244	arginine n-methyltransferase skb1	0.000897449	0.000487194	up	2.71991
CUST_14191_PI406199769	combined_c7381	---NA---	0.000857534	0.000453189	up	2.71564
CUST_8043_PI426302897	Afun008043	p160 coactivator fisc	0.000836028	0.000435196	up	2.71491
CUST_5281_PI426302897	Afun005281	ubiquitin carboxyl-terminal hydrolase 22	0.000670242	0.000311084	up	2.71022
CUST_2512_PI426302897	Afun002512	protein kinase c binding protein 1	0.00154673	0.00105628	up	2.7099
CUST_14415_PI426302897	Afun014415	polyribonucleotide nucleotidyltransferase mitochondrial	0.00178115	0.0012718	up	2.70696
CUST_7287_PI426302897	Afun007287	40s ribosomal protein s15	0.000252248	5.66559e-05	up	2.70165
CUST_12593_PI426302897	Afun012593	gamma-tubulin complex component 3	0.00139793	0.000924699	up	2.69989
CUST_8169_PI426302897	Afun008169	dre4 cg1828- isoform a	0.000424484	0.000143198	up	2.69963
CUST_2420_PI426302897	Afun002420	gag-pol poly	0.000105828	7.67817e-06	up	2.69779
CUST_10936_PI426302897	Afun010936	cytochrome p450	0.00251415	0.00198194	up	2.69484
CUST_11720_PI426302897	Afun011720	gamma-soluble nsf attachment protein	0.000408835	0.000134198	up	2.69172
CUST_11262_PI426302897	Afun011262	zinc finger protein 43	0.000162713	2.13543e-05	up	2.69133
CUST_3125_PI426302897	Afun003125	NA	0.00276372	0.00224014	up	2.68813
CUST_30_PI426302915	CYP6Z3rvcpl.seq	cytochrome p450	0.000804664	0.000410601	up	2.68708
CUST_15195_PI426302897	Afun015195	serine protease nudel	0.0012925	0.000831812	up	2.68369
CUST_8773_PI406199769	combined_c4443	protein spitz-like	0.00120953	0.00075808	up	2.68288
CUST_12506_PI426302897	Afun012506	orphan nuclear receptor nr6a1 (germ cell nuclear factor)	7.9797e-05	2.74112e-06	up	2.6788
CUST_7499_PI426302897	Afun007499	glutathione transferase	0.00247247	0.00194183	up	2.67868
CUST_2211_PI426302897	Afun002211	NA	0.00213964	0.00161698	up	2.67446
CUST_14268_PI426302897	Afun014268	AGAP006394-PA [Anopheles gambiae str. PEST]	0.000345952	0.000100535	up	2.67308
CUST_9038_PI426302897	Afun009038	transcription factor	0.000772631	0.00038382	up	2.66885
CUST_12920_PI426302897	Afun012920	amino acid transporter	0.000919308	0.000504749	up	2.66448
CUST_7824_PI406199769	combined_c3961	---NA---	0.000384709	0.000119163	up	2.66224
CUST_1851_PI426302897	Afun001851	AGAP005245-PA [Anopheles gambiae str. PEST]	8.25985e-05	3.51638e-06	up	2.65868
CUST_9040_PI426302897	Afun009040	cyclin b	0.000514225	0.000197175	up	2.65769
CUST_2908_PI426302897	Afun002908	ankyrin repeat domain protein	0.00269816	0.00217136	up	2.65519
CUST_9565_PI406199769	combined_c4844	---NA---	0.000107589	9.0682e-06	up	2.64905
CUST_865_PI426302897	Afun000865	smaug protein	0.000273575	6.61046e-05	up	2.64486
CUST_5893_PI426302897	Afun005893	selenocysteine-specific elongation factor	0.00501265	0.0046771	up	2.64456
CUST_251_PI426302897	Afun000251	rna recognition motif protein split ends	0.0013736	0.00089933	up	2.64376
CUST_10991_PI426302897	Afun010991	receptor protein tyrosine kinase	0.000248418	5.47744e-05	up	2.64346
CUST_11035_PI406199769	combined_c5602	---NA---	0.000106584	8.64545e-06	up	2.64311
CUST_5836_PI426302897	Afun005836	posterior sex combs protein	0.00428743	0.00389217	up	2.64191
CUST_8492_PI406199769	combined_c4300	---NA---	0.00016085	2.08086e-05	up	2.64059
CUST_13428_PI426302897	Afun013428	AGAP004150-PA [Anopheles gambiae str. PEST]	0.00169166	0.00119151	up	2.63823
CUST_10163_PI426302897	Afun010163	s-adenosyl-methyl transferase mraw	7.5498e-05	2.01712e-06	up	2.63812
CUST_5398_PI426302897	Afun005398	NA	0.00198257	0.00145648	up	2.63723
CUST_7785_PI426302897	Afun007785	GA10609 [Drosophila pseudoobscura pseudoobscura]	5.7694e-05	2.20865e-07	up	2.6306
CUST_8635_PI426302897	Afun008635	par domain protein	0.000676944	0.000316411	up	2.62925
CUST_14253_PI426302897	Afun014253	AGAP011496-PA [Anopheles gambiae str. PEST]	0.0039558	0.00351527	up	2.62743
CUST_13583_PI426302897	Afun013583	AGAP007083-PA [Anopheles gambiae str. PEST]	0.00115918	0.000712659	up	2.62387
CUST_7919_PI426302897	Afun007919	amp dependent ligase	0.0011541	0.000707166	up	2.62222
CUST_8312_PI426302897	Afun008312	gtp-binding protein	0.00102679	0.000597016	up	2.622
CUST_1892_PI406199798	AGAP002774-RA_tRNA-G...		0.000916282	0.00050258	up	2.62108
CUST_782_PI426302897	Afun000782	NA	7.01179e-05	1.25482e-06	up	2.6183
CUST_11963_PI426302897	Afun011963	aldehyde oxidase	0.00313813	0.00265442	up	2.61556
CUST_14142_PI426302897	Afun014142	AGAP001226-PA [Anopheles gambiae str. PEST]	0.00650918	0.00631425	up	2.61528
CUST_8053_PI426302897	Afun008053	sodium chloride dependent transporter	0.000374172	0.000114407	up	2.61125
CUST_8208_PI426302897	Afun008208	NA	0.000535692	0.00021601	up	2.61095
CUST_13239_PI426302897	Afun013239	d-amino acid oxidase	0.000136678	1.47731e-05	up	2.60496
CUST_8507_PI426302897	Afun008507	rest corepressor protein	0.00190223	0.00138476	up	2.60494
CUST_603_PI426302897	Afun000603	apolipophorin ii	0.00146137	0.000980412	up	2.6045
CUST_10789_PI426302897	Afun010789	anopheles gambiae pest agap012663-pa	0.0069716	0.00683036	up	2.60444
CUST_12192_PI426302897	Afun012192	yellow protein precursor	0.000351868	0.000103102	up	2.60415
CUST_10353_PI426302897	Afun010353	coatomer delta subunit	0.000845731	0.000442625	up	2.60365
CUST_14856_PI426302897	Afun014856	juvenile hormone acid methyl transferase	0.000328909	9.13529e-05	up	2.60103
CUST_15476_PI426302897	Afun015476	spermatogenesis associated 5-like 1	0.000448558	0.000156794	up	2.60061
CUST_13254_PI426302897	Afun013254	wd-repeat protein	0.000538562	0.000219543	up	2.60002
CUST_7827_PI426302897	Afun007827	isoform e	8.73272e-05	4.27787e-06	up	2.59798
CUST_1798_PI426302897	Afun001798	NA	0.00226517	0.00174111	up	2.59703
CUST_1213_PI426302897	Afun001213	NA	0.0010723	0.000636266	up	2.59689
CUST_5102_PI406199769	combined_c2585	---NA---	0.00105945	0.000625218	up	2.59039
CUST_12210_PI426302897	Afun012210	ino80 complex subunit d	0.000399094	0.000127719	up	2.59018
CUST_2886_PI426302897	Afun002886	u1 small nuclear	0.000368868	0.00011144	up	2.58932
CUST_7469_PI426302897	Afun007469	cytochrome p450	0.000220432	4.21318e-05	up	2.5843
CUST_6518_PI426302897	Afun006518	anopheles gambiae pest agap012835-pa	0.000198608	3.07273e-05	up	2.58425
CUST_13952_PI426302897	Afun013952	atx1_rat ame: full=ataxin-1 ame: full=spinocerebellar ataxia type 1 protein homolog	0.0020386	0.00151455	up	2.58408
CUST_7691_PI406199769	combined_c3892	pftaire-interacting factor 1a	0.00425593	0.00385857	up	2.5836
CUST_8679_PI426302897	Afun008679	heterogeneous nuclear ribonucleoprotein	0.000249971	5.54106e-05	up	2.58102
CUST_13849_PI406199769	combined_c7136	hypothetical conserved protein	0.000108229	9.43749e-06	up	2.57851
CUST_15402_PI426302897	Afun015402	AGAP008235-PA [Anopheles gambiae str. PEST]	0.000655678	0.000300695	up	2.57735
CUST_4356_PI426302897	Afun004356	citron ser thr kinase	0.0051942	0.00487242	up	2.57659
CUST_1406_PI406199769	combined_c712	sorbitol dehydrogenase	0.00320457	0.00272003	up	2.57569
CUST_9980_PI426302897	Afun009980	eukaryotic translation initiation factor 4e nuclear import factor 1	0.00525465	0.0049461	up	2.57496
CUST_15121_PI426302897	Afun015121	origin recognition complex subunit	0.000487933	0.000177925	up	2.57279
CUST_3546_PI426302897	Afun003546	AGAP006493-PA [Anopheles gambiae str. PEST]	0.00103537	0.000603731	up	2.57017
CUST_501_PI426302897	Afun000501	low-density lipoprotein receptor	0.00117474	0.000726888	up	2.56697
CUST_3513_PI426302897	Afun003513	AGAP008548-PA [Anopheles gambiae str. PEST]	0.000257001	5.91571e-05	up	2.56535
CUST_8682_PI426302897	Afun008682	sec-23 interacting protein p125	0.0008491	0.000446737	up	2.56064
CUST_5894_PI406199769	combined_c2982	---NA---	8.00815e-05	2.99405e-06	up	2.55852
CUST_13424_PI426302897	Afun013424	AGAP005831-PA [Anopheles gambiae str. PEST]	0.00693204	0.00677736	up	2.55811
CUST_1734_PI426302897	Afun001734	cg9004 cg9004-pa	0.00282295	0.00230494	up	2.55565
CUST_4296_PI426302897	Afun004296	pi-3 kinase	0.000461536	0.000163692	up	2.55465
CUST_537_PI426302897	Afun000537	NA	0.000423535	0.00014238	up	2.55375
CUST_8013_PI426302897	Afun008013	acyl-coa dehydrogenase	0.00238772	0.00185704	up	2.55343
CUST_13095_PI426302897	Afun013095	AGAP002065-PA [Anopheles gambiae str. PEST]	7.5498e-05	2.00777e-06	up	2.55248
CUST_10729_PI426302897	Afun010729	AGAP007718-PA [Anopheles gambiae str. PEST]	0.00767948	0.00764115	up	2.552
CUST_4699_PI406199769	combined_c2379	---NA---	9.63837e-05	5.94262e-06	up	2.54983
CUST_2785_PI426302897	Afun002785	mesoderm induction early response protein 1	4.8155e-05	1.09904e-07	up	2.54803
CUST_11220_PI426302897	Afun011220	atp-dependent rna helicase	0.00100092	0.000573631	up	2.54639
CUST_9876_PI426302897	Afun009876	pigment dispersing hormone (agap005776-pa)	0.000921346	0.000506661	up	2.54457
CUST_10614_PI426302897	Afun010614	atp-binding cassette sub-family a member	0.00355487	0.00309042	up	2.54436
CUST_14185_PI426302897	Afun014185	tigger transposable element derived 2	0.00627058	0.0060607	up	2.54267
CUST_7266_PI406199769	combined_c3678	zinc finger protein	0.00694707	0.00679845	up	2.54202
CUST_10718_PI426302897	Afun010718	AGAP004608-PA [Anopheles gambiae str. PEST]	0.00219499	0.00167363	up	2.54079
CUST_9909_PI426302897	Afun009909	serine threonine protein kinase	0.000213536	3.8854e-05	up	2.5394
CUST_8431_PI426302897	Afun008431	sphingosine kinase b	0.00182159	0.00130709	up	2.53853
CUST_2627_PI426302897	Afun002627	gtp-binding protein lepa	0.000290766	7.3417e-05	up	2.53839
CUST_200_PI426302897	Afun000200	chorion peroxidase	0.000239425	5.14075e-05	up	2.53729
CUST_12419_PI426302897	Afun012419	ced-6	0.000219008	4.13776e-05	up	2.53595
CUST_15021_PI426302897	Afun015021	imaginal discs arrested	0.000276328	6.77434e-05	up	2.52973
CUST_4966_PI406199769	combined_c2516	---NA---	8.26257e-05	3.58924e-06	up	2.52635
CUST_10175_PI426302897	Afun010175	sorting nexin 8	0.000209793	3.66595e-05	up	2.52619
CUST_10573_PI426302897	Afun010573	isoform b	0.00179287	0.00128281	up	2.52593
CUST_13705_PI426302897	Afun013705	splicing factor 3b subunit 4	0.000945517	0.000529112	up	2.52556
CUST_1023_PI426302897	Afun001023	low-density lipoprotein receptor	0.00188665	0.00137261	up	2.52488
CUST_10686_PI406199769	combined_c5416	---NA---	0.00222477	0.0017017	up	2.52312
CUST_12561_PI426302897	Afun012561	modifier of mdg4	0.00228165	0.0017578	up	2.5214
CUST_13061_PI426302897	Afun013061	replication factor c large subunit	0.00595877	0.00571384	up	2.51469
CUST_270_PI426302897	Afun000270	NA	0.0036626	0.00320773	up	2.51448
CUST_13641_PI426302897	Afun013641	AGAP004216-PA [Anopheles gambiae str. PEST]	0.00413577	0.00371806	up	2.51161
CUST_12309_PI426302897	Afun012309	adp-ribosylation factor-binding protein	0.00342114	0.00294302	up	2.50752
CUST_10560_PI426302897	Afun010560	strawberry isoform d	0.00019618	2.96055e-05	up	2.50601
CUST_13107_PI426302897	Afun013107	AGAP006437-PA [Anopheles gambiae str. PEST]	0.00111273	0.000673973	up	2.50536
CUST_12495_PI426302897	Afun012495	cleavage stimulation factor 64 kda subunit	0.000275181	6.7166e-05	up	2.5015
CUST_14377_PI426302897	Afun014377	ribonuclease hi large subunit	0.00129806	0.000835777	up	2.50138
CUST_12746_PI426302897	Afun012746	AGAP008040-PA [Anopheles gambiae str. PEST]	0.000163078	2.15867e-05	up	2.50062
CUST_509_PI426302897	Afun000509	chaperone protein dnaj	8.00815e-05	3.06246e-06	up	2.49541
CUST_2467_PI426302897	Afun002467	anopheles gambiae pest agap012887-pa	0.00529054	0.00498609	up	2.49448
CUST_333_PI426302897	Afun000333	NA	0.0017873	0.00127689	up	2.4929
CUST_7569_PI426302897	Afun007569	s-adenosylmethionine synthetase	0.000538482	0.000218966	up	2.49246
CUST_14187_PI426302897	Afun014187	bcl2 adenovirus e1b 19-kda protein-interacting protein	0.000357103	0.000105474	up	2.49143
CUST_8521_PI426302897	Afun008521	dimethyladenosine transferase	0.00105781	0.000623011	up	2.49
CUST_1120_PI426302897	Afun001120	yy1 transcription isoform cra_b	0.000525235	0.000206121	up	2.4894
CUST_14275_PI426302897	Afun014275	phosphatidylinositol transfer protein sec14	0.000531191	0.000211634	up	2.48907
CUST_11514_PI426302897	Afun011514	wd-repeat protein	0.000215962	4.03549e-05	up	2.48875
CUST_343_PI426302897	Afun000343	NA	0.000222213	4.2749e-05	up	2.48822
CUST_9794_PI426302897	Afun009794	nf-x1-type zinc finger protein nfxl1	0.000980315	0.000556884	up	2.48799
CUST_3101_PI406199769	combined_c1565	---NA---	0.00323809	0.00275704	up	2.48693
CUST_8213_PI426302897	Afun008213	glutathione transferase	0.00115413	0.000707748	up	2.48589
CUST_3160_PI426302897	Afun003160	conserved hypothetical protein [Culex quinquefasciatus]	0.000526351	0.000207388	up	2.48516
CUST_10642_PI406199769	combined_c5393	---NA---	0.00218486	0.00165949	up	2.48381
CUST_2725_PI426302897	Afun002725	AGAP008671-PA [Anopheles gambiae str. PEST]	0.000428434	0.000146166	up	2.48312
CUST_9662_PI426302897	Afun009662	long chain fatty acid elongase	0.000368244	0.000110946	up	2.48276
CUST_2345_PI426302897	Afun002345	thioester-containing protein (agap008364-pa)	0.00234236	0.00181557	up	2.48253
CUST_2349_PI426302897	Afun002349	sphingolipid delta 4 desaturase c-4 hydroxylase protein des2	9.89863e-05	6.62621e-06	up	2.4819
CUST_1142_PI426302897	Afun001142	programmed cell death protein 11 (pre-rrna processing protein rrp5)	0.000538223	0.000218703	up	2.48089
CUST_2295_PI406199769	combined_c1159	AGAP007641-PA [Anopheles gambiae str. PEST]	0.000224819	4.40376e-05	up	2.48047
CUST_7039_PI426302897	Afun007039	aminopeptidase n	0.00292295	0.00241834	up	2.47995
CUST_13939_PI426302897	Afun013939	isoform a	0.00283583	0.00232295	up	2.47952
CUST_11355_PI426302897	Afun011355	isoform a	0.00180773	0.00129598	up	2.47931
CUST_12247_PI426302897	Afun012247	AGAP001909-PA [Anopheles gambiae str. PEST]	0.000101691	6.86696e-06	up	2.47931
CUST_5513_PI426302897	Afun005513	conserved hypothetical protein [Culex quinquefasciatus]	0.000636983	0.000287955	up	2.47908
CUST_10283_PI426302897	Afun010283	isoform b	0.000210798	3.73817e-05	up	2.47678
CUST_15071_PI426302897	Afun015071	pom1	0.00587602	0.00562932	up	2.47398
CUST_13966_PI426302897	Afun013966	isoform d	0.00106222	0.000627474	up	2.47098
CUST_4121_PI426302897	Afun004121	diacylglycerol gamma	6.37345e-05	8.45284e-07	up	2.46968
CUST_14213_PI426302897	Afun014213	isoform b	0.000311798	8.32133e-05	up	2.46712
CUST_2866_PI426302897	Afun002866	AGAP010756-PA [Anopheles gambiae str. PEST]	0.000520903	0.000203406	up	2.4666
CUST_12171_PI426302897	Afun012171	protein fra10ac1	0.000139079	1.53534e-05	up	2.46636
CUST_9841_PI426302897	Afun009841	rad50-interacting protein 1	0.00311038	0.00262272	up	2.46552
CUST_8831_PI426302897	Afun008831	lethal isoform f	6.37345e-05	8.60771e-07	up	2.46487
CUST_5993_PI406199769	combined_c3031	---NA---	0.000352342	0.000103344	up	2.4639
CUST_10284_PI426302897	Afun010284	zinc finger protein	0.00016085	2.056e-05	up	2.46334
CUST_11125_PI426302897	Afun011125	cg3838- isoform b isoform 2	0.00385215	0.00340541	up	2.46184
CUST_10470_PI406199769	combined_c5304	---NA---	0.00113124	0.000687511	up	2.46016
CUST_11721_PI426302897	Afun011721	AGAP010013-PA [Anopheles gambiae str. PEST]	0.000152324	1.83809e-05	up	2.45938
CUST_12794_PI406199769	combined_c6530	---NA---	0.00105932	0.000624209	up	2.45883
CUST_15017_PI426302897	Afun015017	protein c12orf4	0.00119272	0.000743086	up	2.45809
CUST_1826_PI406199769	combined_c922	---NA---	0.00184606	0.00133087	up	2.45801
CUST_9631_PI426302897	Afun009631	AGAP008065-PA [Anopheles gambiae str. PEST]	0.000909169	0.000497027	up	2.45578
CUST_12543_PI426302897	Afun012543	retinoblastoma-binding protein 5	0.000239425	5.13365e-05	up	2.45338
CUST_10472_PI426302897	Afun010472	cullin [Aedes aegypti]	0.00146137	0.000981869	up	2.45276
CUST_4433_PI426302897	Afun004433	bcl2 adenovirus e1b 19-kda protein-interacting protein	0.000454156	0.000159875	up	2.45161
CUST_472_PI426302897	Afun000472	metal response element binding transcription factor partial	0.00053599	0.000216924	up	2.45106
CUST_9458_PI426302897	Afun009458	anopheles gambiae pest agap012763-pa	0.00623543	0.00602123	up	2.45086
CUST_15114_PI426302897	Afun015114	#NAME?	0.000860628	0.000456087	up	2.44993
CUST_13476_PI406199769	combined_c6915	isoform a	9.0194e-05	4.66064e-06	up	2.44713
CUST_6263_PI426302897	Afun006263	dna replication licensing factor mcm7	0.000514171	0.000196885	up	2.44469
CUST_599_PI426302897	Afun000599	AGAP007965-PA [Anopheles gambiae str. PEST]	0.00122043	0.00076766	up	2.44332
CUST_14969_PI426302897	Afun014969	zinc finger protein	0.000492445	0.000181111	up	2.43791
CUST_12252_PI426302897	Afun012252	prp38 pre-mrna processing factor 38 domain containing b	0.00280744	0.00228238	up	2.43106
CUST_8317_PI406199769	combined_c4211	hypothetical protein LOAG_05505 [Loa loa]	0.0023896	0.0018599	up	2.42794
CUST_13898_PI426302897	Afun013898	negative cofactor 2 transcriptional co-repressor	0.000480057	0.000173407	up	2.42784
CUST_9504_PI426302897	Afun009504	actin-related protein 87c	0.00201488	0.00148957	up	2.42712
CUST_2333_PI406199769	combined_c1179	---NA---	0.00348161	0.00301037	up	2.42504
CUST_12143_PI406199769	combined_c6181	---NA---	0.000429818	0.000147414	up	2.42362
CUST_14529_PI426302897	Afun014529	phd finger protein	8.65954e-05	4.0679e-06	up	2.42342
CUST_5988_PI426302897	Afun005988	pom1	0.00542935	0.00512966	up	2.42255
CUST_7329_PI426302897	Afun007329	brain chitinase and chia	0.000206149	3.39972e-05	up	2.42231
CUST_1261_PI426302897	Afun001261	NA	0.000485064	0.00017654	up	2.42174
CUST_13542_PI426302897	Afun013542	isoform b	0.00050462	0.000189612	up	2.42171
CUST_11467_PI426302897	Afun011467	modifier of mdg4	0.000118824	1.1094e-05	up	2.42095
CUST_8409_PI426302897	Afun008409	hypothetical conserved protein	0.000384968	0.000120034	up	2.4179
CUST_12250_PI426302897	Afun012250	protein phosphatase 2c	0.000484896	0.00017612	up	2.41663
CUST_2305_PI406199772	CD578250.1	---NA---	0.00100372	0.000576275	up	2.41346
CUST_2438_PI426302897	Afun002438	AGAP004008-PA [Anopheles gambiae str. PEST]	0.000209793	3.7058e-05	up	2.41281
CUST_12144_PI426302897	Afun012144	cleavage and polyadenylation specificity factor	0.000399684	0.000128495	up	2.40989
CUST_12979_PI426302897	Afun012979	e3 ubiquitin-protein ligase rnf168	0.000201379	3.14371e-05	up	2.40955
CUST_11824_PI426302897	Afun011824	juvenile hormone-inducible	0.00452329	0.00415011	up	2.40886
CUST_13115_PI406199769	combined_c6705	---NA---	0.00217163	0.00164562	up	2.40831
CUST_1831_PI426302897	Afun001831	myst histone	0.000275393	6.74334e-05	up	2.40825
CUST_15421_PI426302897	Afun015421	hypothetical protein AaeL_AAEL007312 [Aedes aegypti]	0.0028106	0.0022899	up	2.40808
CUST_3479_PI426302897	Afun003479	NA	7.01179e-05	1.23913e-06	up	2.40792
CUST_9017_PI426302897	Afun009017	dna-directed rna polymerase i 135 kda polypeptide	0.00265947	0.00213242	up	2.40622
CUST_10201_PI426302897	Afun010201	AGAP011628-PA [Anopheles gambiae str. PEST]	0.00269178	0.00216465	up	2.40459
CUST_11034_PI426302897	Afun011034	leucine-rich transmembrane protein	0.000462943	0.000164427	up	2.40411
CUST_8171_PI426302897	Afun008171	AGAP002053-PA [Anopheles gambiae str. PEST]	0.00139498	0.000921114	up	2.40308
CUST_5697_PI426302897	Afun005697	NA	0.000328427	9.08232e-05	up	2.40285
CUST_1431_PI426302897	Afun001431	NA	0.00177331	0.00126464	up	2.40023
CUST_12226_PI426302897	Afun012226	g i	0.000101691	6.85983e-06	up	2.39912
CUST_6462_PI406199769	combined_c3268	---NA---	8.00815e-05	3.08035e-06	up	2.39883
CUST_14758_PI426302897	Afun014758	isoform b	0.000310429	8.23922e-05	up	2.39714
CUST_11363_PI426302897	Afun011363	ripl_drome ame: full=rilp-like protein homolog	0.00190223	0.00138506	up	2.39545
CUST_10415_PI426302897	Afun010415	histidyl-trna synthetase	0.000105828	7.81154e-06	up	2.39516
CUST_8442_PI426302897	Afun008442	ubiquitin-conjugating enzyme	0.000113179	1.0135e-05	up	2.39441
CUST_3469_PI426302897	Afun003469	tpa: mod -v12	0.00048055	0.000173822	up	2.39437
CUST_3046_PI426302897	Afun003046	hypothetical protein AaeL_AAEL011636 [Aedes aegypti]	0.0005837	0.000251749	up	2.39315
CUST_7894_PI426302897	Afun007894	trypsin delta gamma	0.00307682	0.00258991	up	2.39285
CUST_11930_PI426302897	Afun011930	mrna transport regulator 3	0.00239092	0.00186163	up	2.39262
CUST_5707_PI426302897	Afun005707	dead box atp-dependent rna helicase	0.000213536	3.87671e-05	up	2.3887
CUST_849_PI426302897	Afun000849	slit-robo rho gtpase activating protein	0.000551412	0.000229172	up	2.38832
CUST_1061_PI426302897	Afun001061	smooth muscle	0.00612726	0.00590779	up	2.38751
CUST_14315_PI426302897	Afun014315	origin recognition complex subunit 2	0.00264548	0.00211343	up	2.38736
CUST_13403_PI426302897	Afun013403	group ii plp decarboxylase	0.00597246	0.00572872	up	2.38583
CUST_1509_PI406199769	combined_c763	hypothetical protein EAG_06933 [Camponotus floridanus]	0.000175842	2.45529e-05	up	2.38544
CUST_14306_PI426302897	Afun014306	AGAP003740-PA [Anopheles gambiae str. PEST]	0.00152712	0.00103885	up	2.38206
CUST_2242_PI426302897	Afun002242	ovarian isoform b	7.5498e-05	1.91382e-06	up	2.38194
CUST_3283_PI426302897	Afun003283	dna repair protein xp-c rad4	0.000409256	0.000134926	up	2.37968
CUST_13444_PI426302897	Afun013444	dim gamma-tubulin 2	0.000783253	0.000391397	up	2.37737
CUST_1439_PI426302897	Afun001439	AGAP000489-PA [Anopheles gambiae str. PEST]	0.00115413	0.000708201	up	2.37656
CUST_6082_PI426302897	Afun006082	NA	0.000934089	0.000518329	up	2.37635
CUST_3626_PI426302897	Afun003626	NA	0.00228165	0.0017573	up	2.37455
CUST_3345_PI426302897	Afun003345	transcription initiation factor tfiid subunit 1	0.00557906	0.00529241	up	2.37427
CUST_9568_PI426302897	Afun009568	pre-mrna-splicing factor isy1	0.000679702	0.000319097	up	2.37395
CUST_11597_PI426302897	Afun011597	unkempt protein	0.00143596	0.000959236	up	2.37245
CUST_11123_PI426302897	Afun011123	rna methylase	0.000134441	1.42914e-05	up	2.37098
CUST_12265_PI426302897	Afun012265	cg17352- isoform a	0.000198436	3.02373e-05	up	2.37026
CUST_2957_PI426302897	Afun002957	smile protein	0.000182959	2.62536e-05	up	2.37024
CUST_14150_PI426302897	Afun014150	oxidative stress-induced growth	0.000865346	0.000459604	up	2.37012
CUST_9271_PI426302897	Afun009271	arf6 guanine nucleotide exchange factor	0.00480028	0.00443786	up	2.3699
CUST_12918_PI426302897	Afun012918	lupus la protein (sjogren syndrome type b antigen) (la ss-b)	0.00482508	0.00446384	up	2.36886
CUST_8492_PI426302897	Afun008492	mitochondrial carrier protein	0.000525573	0.000206927	up	2.36837
CUST_10829_PI426302897	Afun010829	atp-dependent rna helicase ddx51	0.00165807	0.00116317	up	2.36684
CUST_2681_PI406199769	combined_c1352	---NA---	0.000520019	0.000201482	up	2.36619
CUST_9718_PI426302897	Afun009718	AGAP007767-PA [Anopheles gambiae str. PEST]	8.16974e-05	3.40285e-06	up	2.36482
CUST_2081_PI406199798	AGAP002076-RA___2R	heat shock protein cognate isoform a	0.000326408	8.97957e-05	up	2.36403
CUST_9484_PI426302897	Afun009484	oligosaccharyl transferase	0.00587551	0.00562711	up	2.36251
CUST_7312_PI426302897	Afun007312	60s ribosomal protein l8	0.000387444	0.000121067	up	2.36149
CUST_8070_PI426302897	Afun008070	AGAP008772-PA [Anopheles gambiae str. PEST]	0.0015553	0.00106396	up	2.36093
CUST_9379_PI426302897	Afun009379	u6 snrna-associated sm-like protein	0.00251415	0.00198134	up	2.36078
CUST_12122_PI426302897	Afun012122	AGAP011900-PA [Anopheles gambiae str. PEST]	0.000270608	6.45931e-05	up	2.35869
CUST_7209_PI426302897	Afun007209	NA	0.000667226	0.000307951	up	2.35735
CUST_14118_PI406199769	combined_c7314	AGAP006232-PA [Anopheles gambiae str. PEST]	0.000122921	1.2039e-05	up	2.35672
CUST_12483_PI426302897	Afun012483	cg13625 cg13625-pa	0.000319588	8.55738e-05	up	2.35572
CUST_13706_PI426302897	Afun013706	zinc finger protein	0.000541702	0.00022273	up	2.35408
CUST_14827_PI426302897	Afun014827	loc100037005 protein	0.000388955	0.000122077	up	2.35404
CUST_3653_PI426302897	Afun003653	kinase c-binding protein 1	0.00106475	0.000630222	up	2.35352
CUST_708_PI426302897	Afun000708	hypothetical protein AaeL_AAEL002498 [Aedes aegypti]	0.00158291	0.00109075	up	2.35195
CUST_15487_PI426302897	Afun015487	casps6 protein	0.000429339	0.000146852	up	2.35121
CUST_11732_PI426302897	Afun011732	transforming growth factor beta regulated gene 1	0.000727436	0.000351544	up	2.35037
CUST_2019_PI426302897	Afun002019	broad- isoform z3	0.000106584	8.60609e-06	up	2.35033
CUST_248_PI426302897	Afun000248	atp-dependent bile acid permease	0.0010715	0.000635474	up	2.34988
CUST_3507_PI426302897	Afun003507	NA	0.00029697	7.63358e-05	up	2.34895
CUST_5641_PI426302897	Afun005641	NA	0.000860863	0.000456465	up	2.34866
CUST_79_PI426302897	Afun000079	s-adenosylmethionine synthetase	0.00522242	0.00490963	up	2.34654
CUST_7677_PI426302897	Afun007677	protein phosphatase regulatory subunit	0.000403051	0.000130406	up	2.34577
CUST_7992_PI426302897	Afun007992	single stranded dna binding protein	0.000105289	7.47557e-06	up	2.34551
CUST_13862_PI426302897	Afun013862	AGAP007671-PA [Anopheles gambiae str. PEST]	0.000702837	0.00033264	up	2.34475
CUST_7467_PI406199769	combined_c3779	---NA---	0.000106628	8.73358e-06	up	2.34462
CUST_780_PI426302897	Afun000780	NA	0.000922304	0.000507728	up	2.34357
CUST_7444_PI426302897	Afun007444	fructose -bisphosphate aldolase	0.000868137	0.000463635	up	2.34356
CUST_12818_PI426302897	Afun012818	beta-carotene dioxygenase	8.37427e-05	3.66986e-06	up	2.3429
CUST_27_PI406199769	combined_c1398	---NA---	0.000351067	0.000102764	up	2.34283
CUST_15379_PI426302897	Afun015379	psea-binding protein 95kd	0.000523135	0.00020457	up	2.34268
CUST_637_PI406199769	combined_c321	---NA---	0.00785921	0.00783383	up	2.34061
CUST_4131_PI426302897	Afun004131	activating molecule in becn1-regulated autophagy protein 1	0.000222213	4.28638e-05	up	2.33966
CUST_11297_PI426302897	Afun011297	zinc finger protein 383	0.00568626	0.00542082	up	2.3396
CUST_9123_PI426302897	Afun009123	dopachrome-conversion enzyme	0.000698992	0.000330205	up	2.33931
CUST_6196_PI426302897	Afun006196	zinc finger protein	8.00815e-05	3.01179e-06	up	2.33729
CUST_10419_PI406199769	combined_c5278	nucleotide-binding protein 1	0.000119662	1.13478e-05	up	2.33221
CUST_15328_PI426302897	Afun015328	dna (cytosine-5)-methyltransferase	0.00415258	0.00374537	up	2.32997
CUST_13913_PI426302897	Afun013913	swi snf matrix actin dependent regulator of subfamily member 1	0.000117839	1.07684e-05	up	2.32826
CUST_12530_PI426302897	Afun012530	tfiih basal transcription factor complex p52 subunit	0.000215962	4.02929e-05	up	2.32697
CUST_11973_PI426302897	Afun011973	gtp-binding protein era	0.00467264	0.00430086	up	2.32524
CUST_5441_PI406199769	combined_c2754	AGAP003356-PA [Anopheles gambiae str. PEST]	0.000550047	0.000227867	up	2.32363
CUST_3633_PI426302897	Afun003633	NA	0.000287642	7.21215e-05	up	2.32302
CUST_1006_PI426302897	Afun001006	NA	8.00815e-05	3.10357e-06	up	2.32188
CUST_13207_PI426302897	Afun013207	AGAP012375-PA [Anopheles gambiae str. PEST]	0.000679454	0.000318662	up	2.32046
CUST_9398_PI426302897	Afun009398	ell-associated isoform d	0.000425432	0.000143716	up	2.31998
CUST_12836_PI426302897	Afun012836	isoform a	0.000641097	0.000290432	up	2.3199
CUST_14447_PI426302897	Afun014447	anopheles gambiae pest agap012919-pa	0.00198697	0.00146252	up	2.31959
CUST_6073_PI426302897	Afun006073	dsdna-dependent atpase	0.000544007	0.000224474	up	2.31673
CUST_5459_PI426302897	Afun005459	isoform a	0.000899784	0.00048915	up	2.31458
CUST_9200_PI426302897	Afun009200	AGAP006195-PA [Anopheles gambiae str. PEST]	0.000551412	0.000229242	up	2.31386
CUST_9569_PI406199769	combined_c4846	---NA---	0.000102988	7.11743e-06	up	2.31344
CUST_2600_PI426302897	Afun002600	AGAP003505-PA [Anopheles gambiae str. PEST]	0.00109995	0.000661068	up	2.31278
CUST_7837_PI426302897	Afun007837	ribonuclease h1	0.000126845	1.27366e-05	up	2.31237
CUST_11010_PI426302897	Afun011010	AGAP007690-PA [Anopheles gambiae str. PEST]	0.000320988	8.65933e-05	up	2.31152
CUST_12694_PI426302897	Afun012694	AGAP001142-PA [Anopheles gambiae str. PEST]	0.000693089	0.000326806	up	2.31111
CUST_12793_PI426302897	Afun012793	AGAP000837-PA [Anopheles gambiae str. PEST]	0.000827263	0.000428213	up	2.30946
CUST_8935_PI426302897	Afun008935	par-6 gamma	0.000455416	0.000160585	up	2.3089
CUST_11903_PI426302897	Afun011903	tpr repeat-containing protein c18orf17	0.000190482	2.83542e-05	up	2.30817
CUST_1043_PI406199769	combined_c530	AGAP010883-PA [Anopheles gambiae str. PEST]	0.00115569	0.000709495	up	2.3079
CUST_10892_PI426302897	Afun010892	dedicator of cytokinesis protein 1	0.00142946	0.000953116	up	2.30656
CUST_14381_PI426302897	Afun014381	zinc finger protein 73	0.000257164	5.9421e-05	up	2.30473
CUST_14528_PI426302897	Afun014528	transcription factor tfiih-	0.000398639	0.00012734	up	2.30277
CUST_12947_PI426302897	Afun012947	cg5363	0.00158991	0.00109884	up	2.30182
CUST_11144_PI426302897	Afun011144	ras gtpase activating protein	0.00123959	0.000786119	up	2.30167
CUST_4138_PI426302897	Afun004138	AGAP011560-PA [Anopheles gambiae str. PEST]	0.000942663	0.000526685	up	2.29998
CUST_13064_PI426302897	Afun013064	NA	0.002637	0.00210047	up	2.29844
CUST_647_PI426302897	Afun000647	NA	8.00815e-05	3.00924e-06	up	2.29808
CUST_15357_PI426302897	Afun015357	nad dehydrogenase	0.000232799	4.82523e-05	up	2.29702
CUST_833_PI406199798	AGAP001128-RA_tRNA-P...		0.00472296	0.00434995	up	2.29624
CUST_2077_PI426302897	Afun002077	dna-directed rna polymerase iii subunit d	0.00152712	0.00103846	up	2.29596
CUST_11657_PI426302897	Afun011657	AGAP003287-PA [Anopheles gambiae str. PEST]	0.000384847	0.000119883	up	2.29555
CUST_4475_PI426302897	Afun004475	AGAP005541-PA [Anopheles gambiae str. PEST]	0.00738954	0.00732169	up	2.29427
CUST_13718_PI426302897	Afun013718	zinc finger protein 671	0.000875035	0.000469888	up	2.29343
CUST_1132_PI426302897	Afun001132	novel protein	0.000556173	0.000232691	up	2.29259
CUST_7068_PI426302897	Afun007068	downstream neighbor of son	0.00312472	0.00264124	up	2.29229
CUST_11769_PI426302897	Afun011769	modifier of mdg4	0.000104118	7.27104e-06	up	2.29169
CUST_752_PI426302897	Afun000752	aminopeptidase n	0.00520898	0.00489241	up	2.29021
CUST_13062_PI426302897	Afun013062	cyclin h	0.00308445	0.00259905	up	2.28914
CUST_12434_PI426302897	Afun012434	glucosamine-fructose-6-phosphate aminotransferase 2	0.000224343	4.36697e-05	up	2.28859
CUST_9569_PI426302897	Afun009569	p53 regulated pa26 nuclear protein sestrin	0.00352908	0.00306075	up	2.2885
CUST_3158_PI426302897	Afun003158	likely orthologue of sapiens chromosome 12 open reading frame 11	7.41331e-05	1.63241e-06	up	2.2851
CUST_1982_PI426302897	Afun001982	b-cell translocation protein	0.000226565	4.50632e-05	up	2.28481
CUST_8876_PI426302897	Afun008876	apolipoprotein d	0.000453958	0.000159439	up	2.28478
CUST_8909_PI426302897	Afun008909	cytochrome p450	0.00275764	0.00223219	up	2.28216
CUST_10745_PI406199769	combined_c5451	---NA---	0.000519723	0.000200504	up	2.28163
CUST_2867_PI426302897	Afun002867	ubiquitin-protein ligase	0.00364587	0.00318879	up	2.27951
CUST_5232_PI406199769	combined_c2650	---NA---	0.000508199	0.000193074	up	2.27888
CUST_9523_PI426302897	Afun009523	dihydrolipoamide branched chain transacylase e2	0.00196724	0.00144337	up	2.27873
CUST_9025_PI426302897	Afun009025	glycoprotein 93	0.000417954	0.000139523	up	2.27839
CUST_10631_PI426302897	Afun010631	step ii splicing factor slu7	9.58336e-05	5.88057e-06	up	2.27715
CUST_11169_PI406199769	combined_c5670	AGAP005039-PA [Anopheles gambiae str. PEST]	0.00355699	0.00309339	up	2.27683
CUST_15261_PI426302897	Afun015261	wd repeat protein 85	0.00122267	0.000771251	up	2.27421
CUST_7182_PI406199769	combined_c3636	bifunctional purine biosynthesis protein purh	0.000799581	0.000404986	up	2.274
CUST_13328_PI426302897	Afun013328	zinc finger protein 650	0.000507461	0.000192048	up	2.27296
CUST_8594_PI426302897	Afun008594	serine hydroxymethyltransferase	0.000541702	0.000222467	up	2.27283
CUST_2496_PI426302897	Afun002496	NA	0.00101505	0.000585311	up	2.27278
CUST_8751_PI426302897	Afun008751	isoform d	6.21343e-05	4.38558e-07	up	2.2694
CUST_9614_PI406199769	combined_c4869	cdk5 regulatory subunit-associated protein 3-like	0.000360683	0.000106898	up	2.26911
CUST_1338_PI426302897	Afun001338	smaug protein	0.0054505	0.00515445	up	2.26718
CUST_7775_PI426302897	Afun007775	n-acetyl transferase separation anxiety	7.01179e-05	1.28819e-06	up	2.26553
CUST_15389_PI426302897	Afun015389	tyrosyl-trna synthetase (agap000012-pa)	0.000412904	0.000136988	up	2.26522
CUST_8450_PI426302897	Afun008450	serine threonine-protein kinase 38 (ndr2 protein kinase)	0.00116002	0.000713517	up	2.26488
CUST_7517_PI426302897	Afun007517	tpa: mod -	0.000209793	3.53878e-05	up	2.26325
CUST_12145_PI426302897	Afun012145	g2 mitotic-specific cyclin-b3	0.00176551	0.00125752	up	2.26304
CUST_11097_PI426302897	Afun011097	hypothetical protein AaeL_AAEL011581 [Aedes aegypti]	0.000180341	2.5362e-05	up	2.26127
CUST_12174_PI406199769	combined_c6196	---NA---	7.94889e-05	2.66307e-06	up	2.25988
CUST_13920_PI426302897	Afun013920	zinc finger	0.000489111	0.000178929	up	2.25891
CUST_10904_PI426302897	Afun010904	isoform a	0.00176436	0.00125515	up	2.25832
CUST_4355_PI426302897	Afun004355	histone deacetylase	0.00120092	0.000751721	up	2.25827
CUST_5709_PI426302897	Afun005709	AGAP011403-PA [Anopheles gambiae str. PEST]	0.00234183	0.0018131	up	2.25795
CUST_11057_PI406199769	combined_c5613	---NA---	0.000462943	0.000164463	up	2.25725
CUST_9347_PI426302897	Afun009347	nipped- isoform g	8.00815e-05	2.94387e-06	up	2.25518
CUST_14357_PI426302897	Afun014357	tfiih basal transcription factor complex p44 subunit	0.000861229	0.000456912	up	2.25499
CUST_5836_PI406199769	combined_c2953	---NA---	0.000209793	3.63792e-05	up	2.25377
CUST_418_PI426302897	Afun000418	NA	6.21343e-05	4.73313e-07	up	2.25362
CUST_12869_PI426302897	Afun012869	members only	0.000857662	0.000453508	up	2.25354
CUST_8139_PI426302897	Afun008139	blastoderm specific protein 25d	0.000395259	0.000125564	up	2.25161
CUST_10942_PI426302897	Afun010942	AGAP000591-PA [Anopheles gambiae str. PEST]	0.000155728	1.92946e-05	up	2.25079
CUST_11266_PI426302897	Afun011266	ankyrin repeat domain-containing protein	0.00109537	0.000656387	up	2.25006
CUST_6734_PI426302897	Afun006734	AGAP002949-PA [Anopheles gambiae str. PEST]	0.00139553	0.000921884	up	2.24944
CUST_12251_PI426302897	Afun012251	pseudouridylate synthase	0.000716529	0.000342907	up	2.24927
CUST_8342_PI426302897	Afun008342	dolichyl-diphosphooligosaccharide protein glycotransferase	0.000338551	9.74105e-05	up	2.24849
CUST_8243_PI426302897	Afun008243	isoform e	0.000465709	0.000165719	up	2.24701
CUST_11127_PI426302897	Afun011127	AGAP007983-PA [Anopheles gambiae str. PEST]	0.000282149	7.00817e-05	up	2.2461
CUST_13654_PI426302897	Afun013654	cg1091 cg1091-pa	0.00078716	0.000394042	up	2.24536
CUST_7707_PI426302897	Afun007707	erythroblast macrophage protein emp	0.000623736	0.000277989	up	2.24512
CUST_13774_PI426302897	Afun013774	th1l protein	8.37427e-05	3.78637e-06	up	2.24465
CUST_2046_PI426302897	Afun002046	NA	0.00156733	0.00107725	up	2.242
CUST_12547_PI426302897	Afun012547	AGAP003793-PA [Anopheles gambiae str. PEST]	0.000234973	4.93955e-05	up	2.24199
CUST_2115_PI426302897	Afun002115	set domain protein	0.000836548	0.000435712	up	2.24169
CUST_9070_PI406199769	combined_c4595	malic enzyme	0.000268538	6.37049e-05	up	2.24042
CUST_14079_PI426302897	Afun014079	AGAP004139-PA [Anopheles gambiae str. PEST]	0.00012457	1.23985e-05	up	2.23998
CUST_7585_PI426302897	Afun007585	ubiquitin-conjugating enzyme e2 q	0.000598193	0.000260201	up	2.23948
CUST_7901_PI406199769	combined_c4000	mmr1 hsr1 gtp binding protein	0.00567396	0.00540242	up	2.23946
CUST_3446_PI426302897	Afun003446	NA	0.000172496	2.38031e-05	up	2.23823
CUST_12788_PI426302897	Afun012788	cadherin- isoform l	0.00214137	0.00161892	up	2.23565
CUST_14066_PI426302897	Afun014066	hypothetical protein AaeL_AAEL007156 [Aedes aegypti]	0.00160017	0.00110969	up	2.23164
CUST_12450_PI426302897	Afun012450	prolyl-trna synthetase	0.00267761	0.00215163	up	2.23106
CUST_12208_PI426302897	Afun012208	smile protein	0.000580584	0.000249382	up	2.23
CUST_2328_PI426302897	Afun002328	GA26366 [Drosophila pseudoobscura pseudoobscura]	0.00119908	0.000749868	up	2.22929
CUST_764_PI406199769	combined_c384	rhodopsin	0.000249974	5.55071e-05	up	2.2285
CUST_9049_PI426302897	Afun009049	tetratricopeptide repeat protein	0.000231011	4.74773e-05	up	2.22602
CUST_8241_PI426302897	Afun008241	rna-binding protein 28	0.000845731	0.000442331	up	2.22579
CUST_12906_PI426302897	Afun012906	gpcr class d orphan receptor 1 (agap011090-pa)	9.7122e-05	6.07403e-06	up	2.22502
CUST_6478_PI426302897	Afun006478	lysine-specific histone demethylase	9.15175e-05	4.78277e-06	up	2.22219
CUST_720_PI406199769	combined_c362	AGAP006354-PA [Anopheles gambiae str. PEST]	0.00307731	0.00259123	up	2.22206
CUST_8909_PI406199769	combined_c4514	---NA---	0.00680233	0.00662857	up	2.22138
CUST_9995_PI426302897	Afun009995	isoform a	0.000539781	0.000221079	up	2.22027
CUST_577_PI406199769	combined_c291	venom allergen 5	0.000418548	0.000140089	up	2.22
CUST_4733_PI426302897	Afun004733	eukaryotic translation initiation factor 2-alpha kinase	0.00134253	0.000868798	up	2.2196
CUST_12012_PI406199769	combined_c6110	---NA---	0.00196248	0.00143931	up	2.2192
CUST_15458_PI426302897	Afun015458	Jxc1 [Anopheles gambiae]	0.00173811	0.00122891	up	2.21783
CUST_12959_PI426302897	Afun012959	glucosylceramidase	0.000493206	0.00018173	up	2.21765
CUST_6509_PI426302897	Afun006509	modifier of mdg4	0.00104976	0.000615183	up	2.21726
CUST_15290_PI426302897	Afun015290	gastrula zinc finger protein	0.0011012	0.000662269	up	2.21712
CUST_12401_PI426302897	Afun012401	neural cell adhesion molecule 1	0.000123322	1.22381e-05	up	2.21548
CUST_10860_PI426302897	Afun010860	f-box only	0.000145779	1.72218e-05	up	2.21496
CUST_10730_PI426302897	Afun010730	AGAP003087-PA [Anopheles gambiae str. PEST]	0.000279516	6.88881e-05	up	2.21494
CUST_8676_PI426302897	Afun008676	homer	0.000442109	0.000153162	up	2.21422
CUST_454_PI426302897	Afun000454	lethal k08015 cg10228-pa	0.00050462	0.000189933	up	2.20967
CUST_13184_PI426302897	Afun013184	hypothetical protein AaeL_AAEL007156 [Aedes aegypti]	0.000138245	1.50654e-05	up	2.20717
CUST_8726_PI426302897	Afun008726	smaug protein	0.000134441	1.41452e-05	up	2.20664
CUST_3249_PI406199769	combined_c1641	kda salivary protein	0.00014257	1.61992e-05	up	2.20618
CUST_2709_PI426302897	Afun002709	isoform f	0.00035486	0.000104588	up	2.20574
CUST_10518_PI426302897	Afun010518	ubiquitin-specific protease isoform d	0.0008491	0.000446514	up	2.20348
CUST_4840_PI406199769	combined_c2452	---NA---	0.000324011	8.85656e-05	up	2.20235
CUST_14461_PI426302897	Afun014461	dna replication licensing factor mcm8	0.00139498	0.000920935	up	2.20036
CUST_14196_PI426302897	Afun014196	AGAP006177-PA [Anopheles gambiae str. PEST]	0.000958829	0.000538814	up	2.19906
CUST_3691_PI426302897	Afun003691	AGAP001220-PA [Anopheles gambiae str. PEST]	0.000575761	0.000246972	up	2.19803
CUST_970_PI406199772	EE589266.1	---NA---	0.000520903	0.000203281	up	2.19649
CUST_8842_PI426302897	Afun008842	dna topoisomerase type i	0.000102292	6.99764e-06	up	2.19636
CUST_14123_PI426302897	Afun014123	nbp2b protein	6.87831e-05	1.09051e-06	up	2.19634
CUST_7516_PI426302897	Afun007516	isoform b	0.00279676	0.00227288	up	2.19431
CUST_10427_PI426302897	Afun010427	mapk activating protein isoform 1	0.0024754	0.00194486	up	2.19333
CUST_7206_PI406199769	combined_c3648	---NA---	0.000226695	4.57169e-05	up	2.19182
CUST_15457_PI426302897	Afun015457	anopheles gambiae pest agap012498-pa	0.000845731	0.000442325	up	2.19176
CUST_4232_PI406199769	combined_c2142	ribosomal protein s23e	0.000368244	0.00011101	up	2.19112
CUST_12018_PI426302897	Afun012018	AGAP009825-PA [Anopheles gambiae str. PEST]	0.000122052	1.17895e-05	up	2.19031
CUST_7472_PI406199769	combined_c3782	AGAP010793-PA [Anopheles gambiae str. PEST]	0.000234488	4.92245e-05	up	2.19028
CUST_8266_PI426302897	Afun008266	AGAP005245-PG [Anopheles gambiae str. PEST]	0.00563727	0.00535921	up	2.18997
CUST_11253_PI426302897	Afun011253	AGAP005622-PA [Anopheles gambiae str. PEST]	0.000730321	0.000353796	up	2.18964
CUST_1141_PI426302897	Afun001141	programmed cell death protein 11 (pre-rrna processing protein rrp5)	0.000405221	0.000131765	up	2.1895
CUST_3826_PI406199769	combined_c1932	---NA---	0.000804881	0.000411184	up	2.18707
CUST_13850_PI426302897	Afun013850	complement component r subcomponent-like	0.000769073	0.000381697	up	2.18705
CUST_9275_PI426302897	Afun009275	ribose-phosphate pyrophosphokinase	0.000604134	0.000264996	up	2.18695
CUST_5813_PI426302897	Afun005813	dolichyl glycosyltransferase	0.000398202	0.000127083	up	2.18693
CUST_7429_PI426302897	Afun007429	mrna binding protein	0.000427194	0.000145241	up	2.18629
CUST_12614_PI426302897	Afun012614	dead box atp-dependent rna helicase	8.37427e-05	3.77763e-06	up	2.18526
CUST_12590_PI426302897	Afun012590	bmp-induced factor	0.000929204	0.000512274	up	2.18425
CUST_12499_PI426302897	Afun012499	phd finger protein 10	0.00138074	0.000906914	up	2.18389
CUST_11758_PI426302897	Afun011758	testis-specific serine threonine kinase	0.00355737	0.00309677	up	2.18378
CUST_832_PI406199769	combined_c422	AGAP007396-PC [Anopheles gambiae str. PEST]	0.000206149	3.3566e-05	up	2.18327
CUST_12186_PI426302897	Afun012186	sh2 sh3 adaptor protein	0.000828066	0.000429106	up	2.18309
CUST_9238_PI426302897	Afun009238	nad-dependent deacetylase sirtuin 2 homolog	0.000908719	0.000496247	up	2.18127
CUST_8337_PI426302897	Afun008337	juvenile hormone-inducible	0.000539231	0.000220379	up	2.18078
CUST_7242_PI426302897	Afun007242	60s ribosomal protein l9	0.00106103	0.000626464	up	2.18036
CUST_8425_PI426302897	Afun008425	AGAP006241-PA [Anopheles gambiae str. PEST]	0.000248835	5.50125e-05	up	2.18002
CUST_11552_PI426302897	Afun011552	caax prenyl protease ste24	0.00195512	0.00143218	up	2.17816
CUST_9715_PI426302897	Afun009715	isoform b	0.000307347	8.11088e-05	up	2.1772
CUST_14960_PI426302897	Afun014960	zinc finger protein	0.00169002	0.00118936	up	2.17678
CUST_7893_PI406199769	combined_c3996	---NA---	0.000319676	8.57849e-05	up	2.17614
CUST_2811_PI406199772	CD577994.1	catalase	0.000118824	1.10546e-05	up	2.17577
CUST_11474_PI426302897	Afun011474	isoform b	0.00095265	0.000534222	up	2.17438
CUST_11544_PI426302897	Afun011544	leucine-rich transmembrane protein	0.00273974	0.00221381	up	2.17427
CUST_12698_PI426302897	Afun012698	wd-repeat protein	0.000372556	0.000113648	up	2.17342
CUST_8330_PI426302897	Afun008330	microtubule associated protein xmap215	0.00317944	0.0026931	up	2.17262
CUST_12388_PI426302897	Afun012388	AGAP011517-PA [Anopheles gambiae str. PEST]	0.00159014	0.00109946	up	2.17149
CUST_6778_PI426302897	Afun006778	NA	0.000520019	0.000201818	up	2.17126
CUST_9670_PI426302897	Afun009670	threonine dehydratase deaminase	0.000229057	4.67129e-05	up	2.17044
CUST_7777_PI426302897	Afun007777	aminopeptidase n	0.000293476	7.47046e-05	up	2.17029
CUST_10225_PI426302897	Afun010225	isoform e	7.59247e-05	2.16074e-06	up	2.16955
CUST_9176_PI426302897	Afun009176	atp-dependent bile acid permease	0.000916282	0.000502798	up	2.16925
CUST_7760_PI426302897	Afun007760	dna polymerase theta	0.00670271	0.00652166	up	2.16906
CUST_4396_PI426302897	Afun004396	AGAP003983-PA [Anopheles gambiae str. PEST]	9.7122e-05	6.10221e-06	up	2.16777
CUST_8683_PI426302897	Afun008683	mitotic checkpoint protein mad1	0.00621819	0.00600276	up	2.16732
CUST_4765_PI426302897	Afun004765	ubiquitin-conjugating enzyme e2-230k	0.000353462	0.00010388	up	2.16712
CUST_11466_PI426302897	Afun011466	AGAP011804-PA [Anopheles gambiae str. PEST]	9.20919e-05	5.14909e-06	up	2.16567
CUST_12960_PI426302897	Afun012960	uncharacterized conserved protein	0.00693666	0.00678596	up	2.16546
CUST_67_PI426302897	Afun000067	zinc carboxypeptidase a 1	0.000868931	0.000465039	up	2.1632
CUST_14235_PI426302897	Afun014235	AGAP002002-PA [Anopheles gambiae str. PEST]	0.000145779	1.71438e-05	up	2.16281
CUST_9954_PI426302897	Afun009954	AGAP000713-PA [Anopheles gambiae str. PEST]	0.00151991	0.00103261	up	2.16126
CUST_14085_PI426302897	Afun014085	tbc1 domain family member 5	0.000155434	1.91689e-05	up	2.16102
CUST_9576_PI426302897	Afun009576	histone deacetylase complex subunit sap18	0.00560134	0.00531848	up	2.1605
CUST_3112_PI426302897	Afun003112	structural maintenance of chromosomes 6 smc6	0.0031872	0.00270154	up	2.15954
CUST_9187_PI426302897	Afun009187	density-regulated protein	5.7694e-05	2.74011e-07	up	2.15837
CUST_14265_PI426302897	Afun014265	glucose dehydrogenase	0.000145779	1.71152e-05	up	2.15704
CUST_10853_PI426302897	Afun010853	cpg binding protein	0.0041446	0.00372722	up	2.15646
CUST_11198_PI426302897	Afun011198	10-formyltetrahydrofolate dehydrogenase	0.00122211	0.000769289	up	2.15619
CUST_9949_PI426302897	Afun009949	hypothetical protein AaeL_AAEL003878 [Aedes aegypti]	0.00200737	0.00148166	up	2.15616
CUST_14125_PI426302897	Afun014125	pax neighbour protein	0.000941459	0.000525735	up	2.15553
CUST_68_PI406199769	combined_c35	---NA---	0.00212096	0.00159414	up	2.15404
CUST_2033_PI426302897	Afun002033	band -like protein	0.00109446	0.000655394	up	2.1536
CUST_14727_PI426302897	Afun014727	atm atr-substrate chk2-interacting zn2+-finger protein	0.00302393	0.00253385	up	2.15216
CUST_2243_PI426302897	Afun002243	NA	0.00146137	0.000982116	up	2.15057
CUST_13388_PI426302897	Afun013388	AGAP007003-PA [Anopheles gambiae str. PEST]	0.00299982	0.0025066	up	2.14919
CUST_11533_PI426302897	Afun011533	transmembrane protein 77	0.00202555	0.00149984	up	2.14755
CUST_8623_PI426302897	Afun008623	ebna2 binding protein p100	0.000561683	0.000236646	up	2.14686
CUST_11103_PI426302897	Afun011103	isoform f	0.00117306	0.000725328	up	2.1461
CUST_5419_PI426302897	Afun005419	NA	0.00570766	0.00544624	up	2.14546
CUST_13937_PI426302897	Afun013937	dna repair protein rad16	0.00380688	0.00335868	up	2.14406
CUST_14500_PI406199769	combined_c7591	---NA---	0.00487345	0.00452432	up	2.14321
CUST_384_PI426302897	Afun000384	synoviolin [Culex quinquefasciatus]	7.01179e-05	1.2319e-06	up	2.14272
CUST_3174_PI406199769	combined_c1603	---NA---	0.0016041	0.00111665	up	2.14219
CUST_5375_PI426302897	Afun005375	NA	0.000105828	7.68591e-06	up	2.141
CUST_3812_PI406199769	combined_c1925	cg11981-pa	0.000164512	2.19768e-05	up	2.14096
CUST_5671_PI426302897	Afun005671	zinc finger protein	0.000322233	8.76988e-05	up	2.14083
CUST_3228_PI426302897	Afun003228	AGAP006339-PA [Anopheles gambiae str. PEST]	0.000967287	0.000545839	up	2.14039
CUST_6633_PI406199769	combined_c3354	---NA---	0.000270737	6.49857e-05	up	2.13784
CUST_11938_PI426302897	Afun011938	cg3024-pa	0.000344406	9.97017e-05	up	2.13689
CUST_13189_PI426302897	Afun013189	transcription termination factor 2	0.000123322	1.21965e-05	up	2.13671
CUST_15347_PI426302897	Afun015347	AGAP003575-PA [Anopheles gambiae str. PEST]	0.000173494	2.39917e-05	up	2.13653
CUST_3967_PI426302897	Afun003967	NA	0.000112279	9.88956e-06	up	2.13531
CUST_9000_PI426302897	Afun009000	perc_anoga ame: full=chorion peroxidase contains: ame: full=chorion peroxidase light chain contains: ame: full=chorion peroxidase heavy chain flags: precursor	0.000134441	1.41967e-05	up	2.13525
CUST_11751_PI426302897	Afun011751	signal recognition particle receptor beta	0.000219008	4.16484e-05	up	2.13462
CUST_9162_PI426302897	Afun009162	tudor domain-containing protein 5	0.000270737	6.51185e-05	up	2.13439
CUST_8247_PI426302897	Afun008247	AGAP003086-PA [Anopheles gambiae str. PEST]	0.0064809	0.00628074	up	2.13422
CUST_7960_PI426302897	Afun007960	isoform b	0.000105828	7.74167e-06	up	2.13397
CUST_2138_PI426302897	Afun002138	paf acetylhydrolase 45 kda	0.00248483	0.00195372	up	2.13359
CUST_15201_PI426302897	Afun015201	phosphatasepp1 regulatory subunit	0.000336474	9.63769e-05	up	2.13225
CUST_13006_PI426302897	Afun013006	AGAP001324-PA [Anopheles gambiae str. PEST]	0.00295352	0.00245144	up	2.13154
CUST_8800_PI426302897	Afun008800	isoform b	0.000518858	0.000199561	up	2.12986
CUST_7980_PI426302897	Afun007980	lipid storage droplets surface-binding protein 1	0.000332102	9.38974e-05	up	2.12918
CUST_11759_PI426302897	Afun011759	s-phase kinase-associated protein 2	0.00134489	0.000873715	up	2.12895
CUST_9966_PI426302897	Afun009966	rna-binding protein	0.000257164	5.93532e-05	up	2.12837
CUST_10642_PI426302897	Afun010642	AGAP006823-PA [Anopheles gambiae str. PEST]	0.000444813	0.000154726	up	2.12807
CUST_12633_PI426302897	Afun012633	centromere protein-	0.00209898	0.00157369	up	2.1274
CUST_13857_PI426302897	Afun013857	dna polymerase delta small subunit	0.000653094	0.000298792	up	2.12739
CUST_8143_PI426302897	Afun008143	nuclear body associated kinase	0.00677436	0.00659934	up	2.12558
CUST_9076_PI426302897	Afun009076	AGAP001885-PA [Anopheles gambiae str. PEST]	9.74554e-05	6.32278e-06	up	2.12453
CUST_1915_PI406199769	combined_c966	d-lactate dehydrognease	0.000415852	0.000138699	up	2.12395
CUST_14134_PI426302897	Afun014134	AGAP003811-PA [Anopheles gambiae str. PEST]	0.00276372	0.00224035	up	2.12343
CUST_11272_PI426302897	Afun011272	brefeldin a-inhibited guanine nucleotide-exchange protein 1	0.000209793	3.61995e-05	up	2.12249
CUST_11585_PI426302897	Afun011585	smc6 protein	0.000182959	2.63515e-05	up	2.12242
CUST_12039_PI426302897	Afun012039	AGAP005796-PA [Anopheles gambiae str. PEST]	0.00198567	0.00146089	up	2.12199
CUST_14851_PI426302897	Afun014851	aspartyl-trna synthetase	0.00344424	0.00297098	up	2.12191
CUST_12354_PI426302897	Afun012354	dna-binding protein d-ets-4	0.000198539	3.04278e-05	up	2.12126
CUST_8145_PI426302897	Afun008145	protein phosphatase regulatory subunit 1	7.94889e-05	2.6618e-06	up	2.12006
CUST_8220_PI426302897	Afun008220	histone acetyltransferase pcaf	0.000226565	4.54473e-05	up	2.11952
CUST_12216_PI426302897	Afun012216	AGAP010985-PA [Anopheles gambiae str. PEST]	0.000782271	0.000390676	up	2.1194
CUST_8048_PI426302897	Afun008048	maintenance of killer 16 protein	0.000616015	0.000272378	up	2.11675
CUST_8848_PI426302897	Afun008848	isocitrate dehydrogenase	0.00279031	0.00226682	up	2.11618
CUST_7691_PI426302897	Afun007691	isoform c	0.00029697	7.64658e-05	up	2.11296
CUST_12632_PI426302897	Afun012632	histone h3	0.000447975	0.000156252	up	2.11232
CUST_14158_PI426302897	Afun014158	AGAP006364-PB [Anopheles gambiae str. PEST]	0.000209793	3.59862e-05	up	2.11184
CUST_14093_PI426302897	Afun014093	zinc finger protein 58	0.00489076	0.00454326	up	2.11145
CUST_2268_PI426302897	Afun002268	hormone receptor-like in 4	8.00815e-05	3.06703e-06	up	2.10975
CUST_14605_PI426302897	Afun014605	AGAP009674-PA [Anopheles gambiae str. PEST]	0.00050462	0.00019002	up	2.10958
CUST_6554_PI426302897	Afun006554	NA	0.000207435	3.45638e-05	up	2.1085
CUST_11818_PI426302897	Afun011818	mof protein	0.000794913	0.000400724	up	2.10767
CUST_13902_PI426302897	Afun013902	maltose phosphorylase	0.000520019	0.000202358	up	2.10715
CUST_380_PI426302897	Afun000380	leucyl-trna synthetase	0.000551128	0.000228731	up	2.10647
CUST_242_PI426302897	Afun000242	protein disulfide-isomerase like protein erp57	0.000399084	0.000127599	up	2.10623
CUST_7636_PI426302897	Afun007636	rac gtpase	0.00429327	0.00390077	up	2.10555
CUST_8646_PI426302897	Afun008646	leucine rich repeat (in flii) interacting protein	0.00101974	0.000590406	up	2.10547
CUST_10495_PI426302897	Afun010495	methuselah-like (agap004026-pa)	0.000307782	8.15885e-05	up	2.10495
CUST_14206_PI426302897	Afun014206	serine threonine-protein kinase vrk	0.000862873	0.000458037	up	2.10364
CUST_9727_PI426302897	Afun009727	dna double-strand break repair rad50	0.00347676	0.00300414	up	2.10152
CUST_12836_PI406199769	combined_c6553	---NA---	0.00148625	0.00100189	up	2.10136
CUST_12595_PI426302897	Afun012595	AGAP001269-PA [Anopheles gambiae str. PEST]	0.000503886	0.000188127	up	2.10089
CUST_10313_PI426302897	Afun010313	AGAP012391-PA [Anopheles gambiae str. PEST]	0.000722581	0.000347925	up	2.09977
CUST_8086_PI426302897	Afun008086	coiled-coil domain-containing	0.0010884	0.000650931	up	2.09947
CUST_11717_PI426302897	Afun011717	eukaryotic translation initiation factor 2-alpha kinase 1	0.000840125	0.000438315	up	2.09862
CUST_12139_PI426302897	Afun012139	rna polymerase ii associated protein 2	0.000890692	0.000482218	up	2.09824
CUST_444_PI426302897	Afun000444	NA	0.000172443	2.37451e-05	up	2.09794
CUST_12093_PI426302897	Afun012093	udp-sugar transporter ust74c (fringe connection protein)	0.000605179	0.00026581	up	2.09729
CUST_5344_PI426302897	Afun005344	NA	0.00101637	0.000586965	up	2.09682
CUST_1531_PI426302897	Afun001531	tripeptidyl-peptidase 2	7.64785e-05	2.37971e-06	up	2.09429
CUST_10258_PI426302897	Afun010258	f-box and wd-40 domain protein	0.00136518	0.000890351	up	2.09337
CUST_12087_PI426302897	Afun012087	nuclear rna export factor 2	0.000868931	0.000465079	up	2.09323
CUST_8260_PI426302897	Afun008260	liquid facets	0.000558958	0.000234677	up	2.09252
CUST_2108_PI426302897	Afun002108	nipped- isoform f	8.00815e-05	2.91612e-06	up	2.09233
CUST_5564_PI426302897	Afun005564	isoform b	0.00104472	0.000611309	up	2.09211
CUST_8533_PI426302897	Afun008533	mmr1 hsr1 gtp binding protein	0.00296739	0.00246698	up	2.09175
CUST_15407_PI426302897	Afun015407	arp6 actin-related protein 6-like protein	0.00323809	0.00275671	up	2.09037
CUST_12453_PI426302897	Afun012453	beta- -glucuronyltransferase p	0.00515505	0.00482965	up	2.09026
CUST_2809_PI406199769	combined_c1416	---NA---	0.000890692	0.000481879	up	2.09006
CUST_14881_PI426302897	Afun014881	peroxisome assembly factor 1	0.00125816	0.000802385	up	2.08992
CUST_10550_PI406199769	combined_c5346	---NA---	0.000270737	6.52409e-05	up	2.08834
CUST_12189_PI426302897	Afun012189	telomerase-binding protein	0.0005738	0.0002451	up	2.08717
CUST_10230_PI426302897	Afun010230	ring finger protein 5	0.000425432	0.000143809	up	2.08566
CUST_10643_PI426302897	Afun010643	AGAP006823-PA [Anopheles gambiae str. PEST]	0.000844794	0.000441247	up	2.08519
CUST_2774_PI426302897	Afun002774	NA	0.00159459	0.00110395	up	2.08478
CUST_12831_PI426302897	Afun012831	suppressor of ty3	0.00024453	5.3271e-05	up	2.08446
CUST_6368_PI426302897	Afun006368	glucose dehydrogenase	0.00357057	0.00311098	up	2.08379
CUST_8166_PI426302897	Afun008166	ribose-phosphate pyrophosphokinase	0.00016756	2.27284e-05	up	2.08258
CUST_1287_PI426302897	Afun001287	AGAP001368-PA [Anopheles gambiae str. PEST]	0.00106417	0.000629569	up	2.08168
CUST_11539_PI426302897	Afun011539	NA	6.21343e-05	5.61997e-07	up	2.08081
CUST_11087_PI426302897	Afun011087	dna replication licensing factor mcm3	0.000801216	0.000406724	up	2.0804
CUST_717_PI426302897	Afun000717	NA	0.000215381	3.97771e-05	up	2.07945
CUST_8774_PI426302897	Afun008774	phosphatidylserine synthase	0.00138567	0.000912504	up	2.0776
CUST_1524_PI426302897	Afun001524	poly	0.00228605	0.00176252	up	2.07748
CUST_10914_PI426302897	Afun010914	sphingomyelin synthetase	8.73272e-05	4.38112e-06	up	2.07676
CUST_580_PI426302897	Afun000580	isoform g	0.00100187	0.000574491	up	2.07669
CUST_477_PI426302897	Afun000477	AGAP002688-PA [Anopheles gambiae str. PEST]	0.0037729	0.00331984	up	2.07656
CUST_11066_PI426302897	Afun011066	protein- interferon-inducible double stranded rna dependent repressor of (p58 repressor) like	0.00688827	0.00672445	up	2.07634
CUST_11581_PI426302897	Afun011581	AGAP005245-PD [Anopheles gambiae str. PEST]	0.000182959	2.65275e-05	up	2.07581
CUST_3716_PI426302897	Afun003716	serine protease	8.73272e-05	4.27297e-06	up	2.07535
CUST_13370_PI406199769	combined_c6846	---NA---	0.00283583	0.00232239	up	2.07493
CUST_13802_PI426302897	Afun013802	zinc finger	0.000253746	5.75883e-05	up	2.07487
CUST_14006_PI426302897	Afun014006	AGAP011897-PA [Anopheles gambiae str. PEST]	0.0017536	0.00124389	up	2.07455
CUST_3628_PI426302897	Afun003628	NA	0.000713299	0.000340733	up	2.07454
CUST_13595_PI426302897	Afun013595	isoform cra_a	0.000227684	4.61919e-05	up	2.07448
CUST_8336_PI426302897	Afun008336	trna methyltransferase	0.00113707	0.000693391	up	2.0743
CUST_11826_PI426302897	Afun011826	tata-box-binding protein	0.000557854	0.000233558	up	2.07425
CUST_12281_PI426302897	Afun012281	prp38 pre-mrna processing factor 38 domain containing a	0.00572014	0.00545983	up	2.07412
CUST_12957_PI426302897	Afun012957	spindle defective 2	0.000151624	1.81629e-05	up	2.07385
CUST_9844_PI426302897	Afun009844	apoptosis inhibitor	0.000211532	3.7729e-05	up	2.07248
CUST_4248_PI426302897	Afun004248	polyribonucleotide nucleotidyltransferase	0.000568172	0.000241381	up	2.07234
CUST_12519_PI426302897	Afun012519	homeobox protein abdominal-	0.0037729	0.00331965	up	2.07175
CUST_15176_PI426302897	Afun015176	AGAP006236-PA [Anopheles gambiae str. PEST]	0.000141497	1.59942e-05	up	2.07147
CUST_10754_PI426302897	Afun010754	pentatricopeptide repeat protein 1	0.000207435	3.46422e-05	up	2.07098
CUST_11912_PI426302897	Afun011912	multiple rna-binding domain-containing protein 1	0.00362012	0.0031622	up	2.07025
CUST_14612_PI426302897	Afun014612	k10 protein	0.000106584	8.29847e-06	up	2.06946
CUST_4363_PI426302897	Afun004363	dna photolyase	0.000838853	0.000437405	up	2.06719
CUST_9532_PI426302897	Afun009532	NA	0.00044097	0.000152384	up	2.06642
CUST_8236_PI426302897	Afun008236	zinc finger protein	0.000338678	9.75465e-05	up	2.06566
CUST_13375_PI426302897	Afun013375	niemann-pick type c-	8.65954e-05	4.00732e-06	up	2.06565
CUST_9918_PI426302897	Afun009918	arginine serine-rich splicing factor 7	0.000489111	0.000178855	up	2.06545
CUST_3867_PI426302897	Afun003867	mael_aedae ame: full=protein maelstrom homolog	0.000502137	0.000186879	up	2.06436
CUST_5113_PI406199769	combined_c2590	---NA---	0.000379527	0.000116555	up	2.06299
CUST_2464_PI426302897	Afun002464	polycomb protein	0.000121815	1.16951e-05	up	2.06256
CUST_12744_PI426302897	Afun012744	hypothetical protein AaeL_AAEL009920 [Aedes aegypti]	9.74554e-05	6.37662e-06	up	2.06223
CUST_13664_PI406199769	combined_c7017	---NA---	0.000211532	3.77203e-05	up	2.06203
CUST_9579_PI426302897	Afun009579	adenylate cyclase type	0.00173811	0.00122968	up	2.06119
CUST_630_PI426302897	Afun000630	NA	0.0014417	0.000964238	up	2.06065
CUST_13794_PI426302897	Afun013794	nucleoporin nup37	0.00211308	0.0015876	up	2.06026
CUST_11935_PI426302897	Afun011935	glucosamine-6-phosphate isomerase	5.7694e-05	2.38521e-07	up	2.05993
CUST_11684_PI426302897	Afun011684	kiaa0256 protein	0.000206149	3.37219e-05	up	2.05951
CUST_20_PI426302915	CYP6S1.seq	cytochrome p450	0.000409731	0.000135214	up	2.05945
CUST_2350_PI426302897	Afun002350	sphingolipid delta 4 desaturase c-4 hydroxylase protein des2	0.000163663	2.17672e-05	up	2.05735
CUST_5188_PI426302897	Afun005188	AGAP012099-PA [Anopheles gambiae str. PEST]	0.000198825	3.08554e-05	up	2.05544
CUST_13343_PI426302897	Afun013343	rna-binding motif protein	0.00185231	0.00133947	up	2.0551
CUST_14780_PI426302897	Afun014780	loc445875 protein	0.00080928	0.000414849	up	2.05468
CUST_10180_PI426302897	Afun010180	replication factor c (activator 1) 5	0.00164542	0.00115266	up	2.05455
CUST_7862_PI426302897	Afun007862	organic anion transporter	4.8155e-05	3.15995e-08	up	2.0536
CUST_10457_PI426302897	Afun010457	AGAP007595-PA [Anopheles gambiae str. PEST]	0.000330057	9.22715e-05	up	2.05168
CUST_3461_PI426302897	Afun003461	NA	0.00109586	0.000657358	up	2.05143
CUST_11373_PI426302897	Afun011373	oxysterol binding protein	0.000234328	4.87782e-05	up	2.05022
CUST_5385_PI406199769	combined_c2726	---NA---	0.00715877	0.00704527	up	2.04915
CUST_2839_PI426302897	Afun002839	non-receptor serine threonine protein kinase	0.00344043	0.00296265	up	2.04858
CUST_12220_PI426302897	Afun012220	frizzled 4-like receptor (agap008871-pa)	0.00117804	0.000731175	up	2.04456
CUST_9588_PI426302897	Afun009588	isoform a	0.000360853	0.000107323	up	2.04396
CUST_10254_PI426302897	Afun010254	wilms tumor 1 associated protein	0.000560617	0.000235703	up	2.04311
CUST_7839_PI426302897	Afun007839	isoform a	0.00134489	0.000873013	up	2.04263
CUST_15945_PI406199769	combined_c8456	AGAP004758-PB [Anopheles gambiae str. PEST]	0.00475299	0.00438459	up	2.04255
CUST_9222_PI426302897	Afun009222	zinc finger protein	0.000121981	1.17468e-05	up	2.04254
CUST_14709_PI426302897	Afun014709	lipase [Aedes aegypti]	0.00152866	0.00104035	up	2.04239
CUST_4908_PI426302897	Afun004908	anaphase-promoting complex subunit 2	0.000845731	0.000442767	up	2.04167
CUST_8357_PI406199769	combined_c4231	---NA---	0.000135609	1.44926e-05	up	2.04106
CUST_9373_PI426302897	Afun009373	conserved hypothetical protein [Culex quinquefasciatus]	0.00156516	0.0010753	up	2.04104
CUST_12570_PI426302897	Afun012570	histone acetyltransferase tip60	0.00156202	0.0010711	up	2.04072
CUST_13258_PI426302897	Afun013258	non-receptor serine threonine protein kinase	8.65954e-05	4.02601e-06	up	2.04032
CUST_12293_PI426302897	Afun012293	zinc finger protein	0.00201469	0.00148766	up	2.03892
CUST_11734_PI426302897	Afun011734	AGAP006969-PA [Anopheles gambiae str. PEST]	0.00186529	0.00135087	up	2.03785
CUST_11792_PI426302897	Afun011792	structural maintenance of chromosomes 5 smc5	0.000655063	0.000300221	up	2.0365
CUST_7303_PI426302897	Afun007303	isoform b	0.000104118	7.27542e-06	up	2.0361
CUST_6506_PI406199769	combined_c3291	---NA---	0.000131045	1.34661e-05	up	2.03596
CUST_14680_PI426302897	Afun014680	dna cross-link repair 1a protein	0.00284887	0.00233447	up	2.03573
CUST_8024_PI426302897	Afun008024	transcription initiation factor rrn3	9.74554e-05	6.4379e-06	up	2.0339
CUST_12211_PI426302897	Afun012211	AGAP011364-PA [Anopheles gambiae str. PEST]	0.000405221	0.000131822	up	2.03266
CUST_7591_PI426302897	Afun007591	threonine dehydrogenase	0.000476209	0.000170853	up	2.03194
CUST_10622_PI426302897	Afun010622	AGAP009119-PA [Anopheles gambiae str. PEST]	0.000719904	0.000346002	up	2.03113
CUST_6266_PI406199769	combined_c3169	isoform b	0.00339593	0.00291436	up	2.03106
CUST_6993_PI426302897	Afun006993	AGAP001226-PA [Anopheles gambiae str. PEST]	0.00173811	0.00122957	up	2.03036
CUST_11445_PI426302897	Afun011445	actin binding protein	0.00163635	0.00114487	up	2.02836
CUST_11415_PI406199769	combined_c5795	---NA---	0.00125581	0.000800462	up	2.02731
CUST_14850_PI426302897	Afun014850	adenosine deaminase	0.000508019	0.000192822	up	2.02626
CUST_9502_PI426302897	Afun009502	AGAP005545-PA [Anopheles gambiae str. PEST]	0.000261757	6.09435e-05	up	2.02526
CUST_10035_PI426302897	Afun010035	serine threonine-protein kinase tao1	9.74554e-05	6.41942e-06	up	2.02492
CUST_582_PI426302897	Afun000582	eukaryotic translation initiation factor 3 subunit	0.000106584	8.16576e-06	up	2.02466
CUST_12170_PI426302897	Afun012170	set domain protein	0.0045029	0.00412083	up	2.02436
CUST_15335_PI426302897	Afun015335	piggybac-derived 1 (agap002349-pa)	0.00337158	0.00288851	up	2.02226
CUST_7430_PI426302897	Afun007430	mystery 45a	0.000600037	0.000262142	up	2.02187
CUST_986_PI426302897	Afun000986	thioester-containing protein (agap008364-pa)	0.000624239	0.000279043	up	2.02172
CUST_13101_PI426302897	Afun013101	d030070l09rik protein	0.00341749	0.00293888	up	2.02012
CUST_12968_PI426302897	Afun012968	transcription elongation regulator 1	0.00036486	0.000109285	up	2.01991
CUST_9593_PI426302897	Afun009593	short-chain dehydrogenase	0.000206149	3.28381e-05	up	2.01985
CUST_14472_PI426302897	Afun014472	cg9723-pa	0.00402274	0.00359401	up	2.01981
CUST_4700_PI426302897	Afun004700	retinoblastoma-family protein	7.67029e-05	2.40963e-06	up	2.01942
CUST_6725_PI426302897	Afun006725	NA	0.00582178	0.0055671	up	2.01913
CUST_8134_PI426302897	Afun008134	dikar cg32393-pa	0.000716529	0.000342845	up	2.01904
CUST_7948_PI426302897	Afun007948	erythrocyte band 7 integral membrane protein	7.94889e-05	2.64768e-06	up	2.01883
CUST_8285_PI426302897	Afun008285	AGAP001148-PA [Anopheles gambiae str. PEST]	0.000117839	1.07944e-05	up	2.0183
CUST_13408_PI426302897	Afun013408	AGAP010153-PA [Anopheles gambiae str. PEST]	0.00102713	0.000598001	up	2.01816
CUST_8933_PI426302897	Afun008933	2-oxoisovalerate dehydrogenase subunit mitochondrial	0.000531409	0.000211877	up	2.0181
CUST_1785_PI426302897	Afun001785	NA	0.000232799	4.82548e-05	up	2.01785
CUST_14534_PI426302897	Afun014534	zinc finger protein 511	0.00524827	0.00493855	up	2.01745
CUST_11300_PI426302897	Afun011300	adrenocortical alacrimia ( triple-a)	0.000586455	0.000253281	up	2.01707
CUST_10505_PI426302897	Afun010505	cyclin t	0.000234348	4.90591e-05	up	2.01674
CUST_9341_PI426302897	Afun009341	AGAP009682-PA [Anopheles gambiae str. PEST]	0.000177405	2.4845e-05	up	2.01658
CUST_9527_PI426302897	Afun009527	nucleolar protein 66	0.00148633	0.00100238	up	2.01638
CUST_6338_PI426302897	Afun006338	AGAP005106-PA [Anopheles gambiae str. PEST]	0.000293519	7.48017e-05	up	2.01551
CUST_8222_PI426302897	Afun008222	arrestin domain containing 4	0.00458085	0.00420831	up	2.01507
CUST_9606_PI406199769	combined_c4865	elongation factor 1-gamma	0.00147784	0.000994919	up	2.01387
CUST_2283_PI426302897	Afun002283	AGAP000273-PA [Anopheles gambiae str. PEST]	7.41331e-05	1.62593e-06	up	2.01366
CUST_759_PI426302897	Afun000759	AGAP008065-PA [Anopheles gambiae str. PEST]	0.00377531	0.00332307	up	2.0133
CUST_11556_PI426302897	Afun011556	conserved hypothetical protein [Culex quinquefasciatus]	0.000330057	9.21759e-05	up	2.01204
CUST_14840_PI426302897	Afun014840	AGAP000751-PA [Anopheles gambiae str. PEST]	9.20919e-05	5.05865e-06	up	2.0119
CUST_2868_PI426302897	Afun002868	abc transporter	0.00610972	0.00588729	up	2.01107
CUST_544_PI426302897	Afun000544	NA	0.000224439	4.37753e-05	up	2.01066
CUST_9700_PI426302897	Afun009700	wd repeat protein 46	0.000535692	0.000216094	up	2.01063
CUST_1084_PI426302897	Afun001084	AGAP002222-PA [Anopheles gambiae str. PEST]	0.00577486	0.00551714	up	2.00962
CUST_1092_PI426302897	Afun001092	NA	0.000906335	0.000494679	up	2.00948
CUST_13249_PI426302897	Afun013249	AGAP006730-PA [Anopheles gambiae str. PEST]	0.000257415	5.95891e-05	up	2.00763
CUST_8560_PI406199769	combined_c4335	nuclear lim interactor-interacting factor	0.0023896	0.0018599	up	2.00759
CUST_10190_PI426302897	Afun010190	l-caldesmon, putative [Aedes aegypti]	0.000627618	0.00028193	up	2.00759
CUST_3444_PI426302897	Afun003444	clspn_drome ame: full=claspin homolog	0.000239425	5.1456e-05	up	2.00749
CUST_10092_PI426302897	Afun010092	cell growth-regulating nucleolar protein	0.0028106	0.00228947	up	2.00634
CUST_13115_PI426302897	Afun013115	conserved hypothetical protein [Culex quinquefasciatus]	0.00142802	0.000951733	up	2.00531
CUST_8727_PI426302897	Afun008727	oxidase peroxidase	0.000262623	6.13765e-05	up	2.00517
CUST_12740_PI426302897	Afun012740	gpcr class b orphan receptor 2 (agap009661-pa)	0.000366398	0.000109941	up	2.00494
CUST_13036_PI406199769	combined_c6663	map kinase-activated protein kinase	0.00766003	0.00761055	up	2.00437
CUST_13373_PI426302897	Afun013373	zinc finger protein	0.00101564	0.000586243	up	2.00428
CUST_4347_PI426302897	Afun004347	AGAP011966-PA [Anopheles gambiae str. PEST]	0.000157506	1.9821e-05	up	2.00422
CUST_14244_PI426302897	Afun014244	AGAP003266-PA [Anopheles gambiae str. PEST]	0.000118824	1.10735e-05	up	2.00376
CUST_408_PI426302897	Afun000408	heat shock cognate 70 protein	0.000275181	6.73007e-05	up	2.0025
CUST_8777_PI426302897	Afun008777	AGAP001943-PA [Anopheles gambiae str. PEST]	0.001307	0.0008423	up	2.00237
CUST_9633_PI406199769	combined_c4878	---NA---	0.00376336	0.00330813	up	2.00195
CUST_7971_PI426302897	Afun007971	angiotensin converting enzyme	0.00169166	0.00119144	up	2.00178
CUST_1300_PI426302897	Afun001300	NA	0.000163078	2.15522e-05	up	2.00144
CUST_12507_PI426302897	Afun012507	isoform b	0.000471058	0.000168452	up	2.00116
CUST_2044_PI406199772	CD578382.1	isoform a	0.000608029	0.000267597	up	2.00114
CUST_8581_PI426302897	Afun008581	AGAP003767-PA [Anopheles gambiae str. PEST]	0.000676239	0.000315486	down	2.00156
CUST_2196_PI426302897	Afun002196	pao retrotransposon peptidase family protein	0.00186849	0.00135556	down	2.0019
CUST_7650_PI426302897	Afun007650	AGAP012406-PA [Anopheles gambiae str. PEST]	0.000803612	0.000409828	down	2.00242
CUST_15376_PI426302897	Afun015376	NA	0.00149992	0.00101683	down	2.00391
CUST_1256_PI406199769	combined_c637	xaa-pro aminopeptidase 1-like	0.00106354	0.000628882	down	2.00511
CUST_8233_PI426302897	Afun008233	neurotransmitter gated ion channel	0.000280925	6.95155e-05	down	2.00533
CUST_8919_PI426302897	Afun008919	isoform b	0.00252862	0.00199717	down	2.00536
CUST_15808_PI406199769	combined_c8387	AGAP013359-PA [Anopheles gambiae str. PEST]	0.0020803	0.00155631	down	2.0092
CUST_15498_PI426302897	Afun015498	AGAP005734-PA [Anopheles gambiae str. PEST]	0.00030543	7.97203e-05	down	2.01247
CUST_762_PI426302897	Afun000762	NA	0.000122274	1.18716e-05	down	2.01396
CUST_4847_PI406199769	combined_c2455	---NA---	0.000214482	3.94203e-05	down	2.01431
CUST_1443_PI426302897	Afun001443	NA	0.00392422	0.00348179	down	2.01474
CUST_1478_PI426302897	Afun001478	NA	0.00518167	0.00485762	down	2.01576
CUST_9688_PI426302897	Afun009688	phospholipid-transporting atpase 1 (aminophospholipid flippase 1)	0.00495572	0.0046167	down	2.0168
CUST_9634_PI426302897	Afun009634	aquaporin	0.00283534	0.00231825	down	2.01725
CUST_8405_PI426302897	Afun008405	sterol regulatory element-binding protein 1	0.00145273	0.000973318	down	2.01843
CUST_8107_PI426302897	Afun008107	serrate protein	0.00279031	0.00226642	down	2.01886
CUST_8789_PI426302897	Afun008789	leucine zipper-ef-hand containing transmembrane protein 1	0.000544007	0.000224657	down	2.02247
CUST_3531_PI406199772	CD577620.1	---NA---	0.000827263	0.0004283	down	2.02271
CUST_318_PI406199772	EE589883.1	alpha-amylase	0.000653094	0.000298935	down	2.02385
CUST_7259_PI426302897	Afun007259	hypothetical conserved mosquito protein	0.00332131	0.00284057	down	2.02455
CUST_7972_PI426302897	Afun007972	xaa-pro aminopeptidase	0.000679454	0.000318561	down	2.02459
CUST_11320_PI426302897	Afun011320	alpha-n-acetyl glucosaminidase	0.00737731	0.00730151	down	2.02795
CUST_9566_PI426302897	Afun009566	pacifastin light chain	0.00418522	0.00378095	down	2.02865
CUST_13921_PI406199769	combined_c7189	---NA---	0.00394787	0.00350625	down	2.0297
CUST_15308_PI406199769	combined_c8133	---NA---	0.00344424	0.00297078	down	2.03159
CUST_13888_PI426302897	Afun013888	salivary protein sg1b	0.00704009	0.00690987	down	2.03244
CUST_7667_PI426302897	Afun007667	autophagy-specific gene 18	0.000401775	0.000129639	down	2.03304
CUST_728_PI426302897	Afun000728	NA	0.000665814	0.000307103	down	2.0353
CUST_8877_PI426302897	Afun008877	ctp synthase	0.00350549	0.00303411	down	2.03578
CUST_11401_PI426302897	Afun011401	conserved hypothetical protein [Culex quinquefasciatus]	0.00299061	0.00249364	down	2.03598
CUST_2230_PI426302897	Afun002230	NA	0.00402766	0.00359959	down	2.03674
CUST_11412_PI426302897	Afun011412	AGAP010158-PA [Anopheles gambiae str. PEST]	0.00235662	0.0018287	down	2.03983
CUST_340_PI426302897	Afun000340	NA	0.000355164	0.000104797	down	2.04177
CUST_5140_PI406199772	BU038872	glutathione s-transferase	0.0032079	0.00272538	down	2.04396
CUST_10030_PI426302897	Afun010030	mitochondrial uncoupling protein	0.000749189	0.000366896	down	2.04456
CUST_7955_PI426302897	Afun007955	amino acid transporter	0.000977466	0.000554739	down	2.04526
CUST_11516_PI406199769	combined_c5847	---NA---	0.00403022	0.00360306	down	2.04763
CUST_8357_PI426302897	Afun008357	laminin subunit beta-1	0.0008491	0.000446635	down	2.0516
CUST_9001_PI426302897	Afun009001	itg-containing peptide	0.0018567	0.00134319	down	2.05165
CUST_7380_PI406199769	combined_c3736	---NA---	0.00121624	0.000763453	down	2.05214
CUST_3617_PI406199772	CD577574.1	glutathione s-transferase	0.0027051	0.00217853	down	2.05227
CUST_9672_PI406199769	combined_c4898	myosin iii	0.000569871	0.000242271	down	2.05455
CUST_13118_PI426302897	Afun013118	sodium shloride dependent amino acid transporter	0.00343796	0.0029585	down	2.05516
CUST_3935_PI406199772	CD577408.1	glutathione s-transferase	0.00416089	0.00375531	down	2.05568
CUST_1549_PI406199772	EE589589.1	gsg7 salivary protein	0.00794838	0.00794138	down	2.0587
CUST_15018_PI426302897	Afun015018	sodium solute symporter	0.00206041	0.00153815	down	2.05898
CUST_15055_PI426302897	Afun015055	ubiquinone biosynthesis protein	0.000182959	2.65361e-05	down	2.06027
CUST_9892_PI426302897	Afun009892	globin 1	0.000409256	0.000134716	down	2.06039
CUST_10897_PI426302897	Afun010897	AGAP010326-PA [Anopheles gambiae str. PEST]	0.00244772	0.00191808	down	2.06075
CUST_13168_PI426302897	Afun013168	AGAP007069-PA [Anopheles gambiae str. PEST]	0.000211532	3.80087e-05	down	2.06372
CUST_8615_PI426302897	Afun008615	cytochrome p450	0.0017536	0.00124382	down	2.06393
CUST_7483_PI426302897	Afun007483	myosin heavy nonmuscle or smooth muscle	0.000802548	0.000408177	down	2.0644
CUST_6425_PI426302897	Afun006425	conserved hypothetical protein [Culex quinquefasciatus]	0.000892702	0.000483569	down	2.06473
CUST_7921_PI426302897	Afun007921	glutamate transporter	0.000307347	8.12173e-05	down	2.06492
CUST_11248_PI426302897	Afun011248	poly(adp-ribose) glycohydrolase-like	0.00123852	0.000785076	down	2.06537
CUST_11243_PI426302897	Afun011243	homogentisate -dioxygenase	0.00487037	0.0045196	down	2.06664
CUST_1276_PI406199769	combined_c647	---NA---	0.00373632	0.00327888	down	2.06727
CUST_13225_PI426302897	Afun013225	glutamate dehydrogenase	0.000107238	8.87876e-06	down	2.0703
CUST_7332_PI426302897	Afun007332	chymotrypsin-like protein	0.00149658	0.00101324	down	2.07101
CUST_12675_PI406199769	combined_c6467	---NA---	0.00134253	0.000869922	down	2.07303
CUST_10664_PI426302897	Afun010664	malate dehydrogenase	0.00148721	0.00100423	down	2.07332
CUST_9833_PI426302897	Afun009833	#NAME?	0.000105828	7.69864e-06	down	2.07488
CUST_12402_PI406199798	AGAP012081-RA___3L	atp synthase beta subunit	4.8155e-05	8.75765e-08	down	2.07521
CUST_4811_PI406199769	combined_c2436	---NA---	0.00101834	0.000588404	down	2.07658
CUST_14600_PI426302897	Afun014600	odorant binding antennal (agap003306-pa)	0.00706347	0.00693489	down	2.07716
CUST_12646_PI406199769	combined_c6452	alkaline phosphatase	0.000743163	0.00036329	down	2.07783
CUST_9209_PI426302897	Afun009209	allatostatin 2 (agap010157-pa)	0.00144271	0.000965333	down	2.07917
CUST_11604_PI426302897	Afun011604	anopheles gambiae pest agap012505-pa	0.00205648	0.001533	down	2.08033
CUST_7994_PI426302897	Afun007994	AGAP004883-PA [Anopheles gambiae str. PEST]	0.00430071	0.00390928	down	2.08097
CUST_2480_PI406199772	CD578161.1	troponin invertebrate	0.00273805	0.00221096	down	2.08159
CUST_8597_PI426302897	Afun008597	isoform f	0.0008491	0.000446306	down	2.0818
CUST_4536_PI406199769	combined_c2295	---NA---	0.00163474	0.00114278	down	2.08234
CUST_13344_PI406199769	combined_c6832	---NA---	0.000808835	0.000413454	down	2.08372
CUST_11583_PI406199769	combined_c5883	---NA---	0.00154672	0.00105582	down	2.08475
CUST_7426_PI426302897	Afun007426	nascent polypeptide associated complex alpha subunit (nac alpha)	0.00296739	0.0024673	down	2.08506
CUST_12732_PI426302897	Afun012732	AGAP012381-PA [Anopheles gambiae str. PEST]	0.0049378	0.00459711	down	2.08553
CUST_12963_PI406199769	combined_c6622	---NA---	0.000955798	0.00053683	down	2.0867
CUST_6449_PI406199769	combined_c3261	---NA---	0.000190013	2.81728e-05	down	2.09138
CUST_14273_PI426302897	Afun014273	myosin light chain kinase	0.00294668	0.00244317	down	2.09264
CUST_8475_PI426302897	Afun008475	AGAP001181-PA [Anopheles gambiae str. PEST]	0.00704009	0.00690957	down	2.09277
CUST_1469_PI406199772	EE589677.1	gsg6 salivary peptide	0.000485064	0.000176594	down	2.09328
CUST_4072_PI426302897	Afun004072	cg15270- isoform a	0.00252862	0.0019978	down	2.09544
CUST_4602_PI406199769	combined_c2330	AGAP011186-PA [Anopheles gambiae str. PEST]	0.003015	0.0025246	down	2.09672
CUST_1641_PI406199769	combined_c829	---NA---	0.00568626	0.00541856	down	2.09979
CUST_12879_PI426302897	Afun012879	hydroxybutyrate dehydrogenase	0.00574631	0.00548818	down	2.10206
CUST_13234_PI426302897	Afun013234	AGAP007556-PA [Anopheles gambiae str. PEST]	0.00117872	0.000731941	down	2.10288
CUST_11002_PI426302897	Afun011002	sodium solute symporter	0.00043522	0.000150142	down	2.10308
CUST_597_PI406199769	combined_c301	myosin alkali light chain	0.000654876	0.000299943	down	2.10359
CUST_8612_PI426302897	Afun008612	AGAP009638-PA [Anopheles gambiae str. PEST]	0.00134253	0.000869663	down	2.10419
CUST_1964_PI406199769	combined_c991	hypothetical protein AND_22861 [Anopheles darlingi]	0.00110636	0.000667193	down	2.10436
CUST_2400_PI406199769	combined_c1211	glucosyl glucuronosyl transferases	0.00183444	0.00131847	down	2.10496
CUST_9899_PI426302897	Afun009899	cg3967 cg3967-pc	0.000155434	1.89972e-05	down	2.10533
CUST_7228_PI426302897	Afun007228	hypothetical protein AaeL_AAEL002875 [Aedes aegypti]	0.00597725	0.00573858	down	2.10636
CUST_9769_PI426302897	Afun009769	starch branching enzyme ii	0.0040967	0.00367693	down	2.10663
CUST_8286_PI426302897	Afun008286	pyrroline-5-carboxylate dehydrogenase	0.000835384	0.000434616	down	2.10671
CUST_2248_PI406199772	CD578280.1	malate dehydrogenase	0.0038898	0.00344555	down	2.10711
CUST_13264_PI426302897	Afun013264	allantoicase	0.000288047	7.23076e-05	down	2.10739
CUST_5682_PI406199769	combined_c2876	---NA---	0.000838048	0.00043674	down	2.1098
CUST_1089_PI426302897	Afun001089	switch-associated protein 70 (swap-70)	0.000206149	3.31454e-05	down	2.11264
CUST_1320_PI426302897	Afun001320	conserved hypothetical protein [Culex quinquefasciatus]	0.00451065	0.00413057	down	2.11289
CUST_15025_PI406199769	combined_c7987	AGAP013359-PA [Anopheles gambiae str. PEST]	0.000275181	6.71336e-05	down	2.11375
CUST_5121_PI426302897	Afun005121	AGAP010023-PA [Anopheles gambiae str. PEST]	0.000279516	6.90019e-05	down	2.11749
CUST_8009_PI406199769	combined_c4054	---NA---	0.000564933	0.000239508	down	2.11768
CUST_1566_PI406199772	EE589573.1	hypothetical salivary protein 12	0.00558532	0.00529998	down	2.1205
CUST_3794_PI426302897	Afun003794	NA	0.00108574	0.000647678	down	2.12071
CUST_3079_PI426302897	Afun003079	NA	0.000882013	0.00047493	down	2.12249
CUST_9391_PI426302897	Afun009391	abc transporter	0.00101309	0.000583582	down	2.12377
CUST_4917_PI406199769	combined_c2491	salivary maltase	0.00604976	0.00581707	down	2.12389
CUST_8468_PI426302897	Afun008468	dihydrolipoamide acetyltransferase component of pyruvate dehydrogenase	0.00374089	0.00328729	down	2.12402
CUST_10005_PI426302897	Afun010005	alpha-amylase i	0.0015884	0.00109648	down	2.12469
CUST_7242_PI406199769	combined_c3666	---NA---	0.000307782	8.15994e-05	down	2.12583
CUST_7776_PI426302897	Afun007776	hypoxia-inducible factor	0.0059323	0.00568497	down	2.12605
CUST_5029_PI426302897	Afun005029	NA	0.000672204	0.00031223	down	2.12704
CUST_14599_PI426302897	Afun014599	AGAP004970-PA [Anopheles gambiae str. PEST]	0.000880159	0.000473674	down	2.12716
CUST_12696_PI426302897	Afun012696	isoform b	0.00160354	0.00111562	down	2.1276
CUST_882_PI406199772	EE589346.1	---NA---	0.00264091	0.0021076	down	2.12879
CUST_9559_PI426302897	Afun009559	lamina isoform c	0.00332262	0.00284266	down	2.12918
CUST_7062_PI426302897	Afun007062	short-chain dehydrogenase	0.0024134	0.00188622	down	2.13261
CUST_3941_PI406199772	CD577405.1	glutathione s-transferase	0.000307038	8.05908e-05	down	2.13265
CUST_10538_PI426302897	Afun010538	AGAP010350-PA [Anopheles gambiae str. PEST]	0.0018274	0.0013118	down	2.1335
CUST_8893_PI426302897	Afun008893	venom allergen	0.00215212	0.00162831	down	2.13416
CUST_15541_PI406199769	combined_c8253	---NA---	0.00293853	0.00243468	down	2.13764
CUST_7809_PI426302897	Afun007809	phosphogluconate mutase	0.00272966	0.00220232	down	2.13832
CUST_9831_PI426302897	Afun009831	sodium nucleoside cotransporter	0.000535239	0.000214975	down	2.14088
CUST_11278_PI426302897	Afun011278	hemolymph protein	0.000706356	0.000335049	down	2.14562
CUST_4273_PI406199769	combined_c2162	---NA---	0.0051849	0.00486218	down	2.1471
CUST_8767_PI406199769	combined_c4440	af134900_2pol-like protein	0.00299201	0.00249628	down	2.14804
CUST_3102_PI426302897	Afun003102	NA	0.00292954	0.00242551	down	2.14805
CUST_11369_PI426302897	Afun011369	rel 2 relish-like (agap006747-pa)	0.000803567	0.000409485	down	2.14873
CUST_4266_PI406199772	CD577234.1	myosin light chain	0.00297247	0.00247469	down	2.14948
CUST_3193_PI426302897	Afun003193	NA	0.00421514	0.00381788	down	2.15024
CUST_5601_PI406199769	combined_c2834	---NA---	0.00186986	0.0013582	down	2.1509
CUST_735_PI406199769	combined_c370	AGAP013390-PA [Anopheles gambiae str. PEST]	0.000534352	0.000213678	down	2.15206
CUST_4927_PI426302897	Afun004927	NA	0.00638153	0.00617168	down	2.15419
CUST_7025_PI406199769	combined_c3554	odorant binding protein	0.00383356	0.00338673	down	2.15646
CUST_5035_PI426302897	Afun005035	NA	0.000602377	0.000263658	down	2.15773
CUST_6896_PI426302897	Afun006896	NA	0.00368759	0.00323179	down	2.15891
CUST_8501_PI406199769	combined_c4304	---NA---	0.0011144	0.000675315	down	2.15974
CUST_8155_PI406199769	combined_c4128	---NA---	0.00108746	0.000649731	down	2.16078
CUST_11536_PI426302897	Afun011536	AGAP003906-PA [Anopheles gambiae str. PEST]	0.00641462	0.00620557	down	2.16232
CUST_4253_PI426302897	Afun004253	NA	0.000371818	0.000112877	down	2.16374
CUST_13259_PI426302897	Afun013259	inwardly rectifying k+	0.00372997	0.00327221	down	2.16526
CUST_4272_PI406199772	CD577231.1	myosin light chain	0.00480623	0.00444498	down	2.16561
CUST_486_PI406199769	combined_c245	myosin light chain	0.00264091	0.00210823	down	2.16988
CUST_730_PI426302897	Afun000730	AGAP006967-PA [Anopheles gambiae str. PEST]	0.000425752	0.000144376	down	2.1718
CUST_1645_PI406199772	EE589485.1	anophelin-like funestolin	0.00239577	0.00186822	down	2.17284
CUST_10680_PI426302897	Afun010680	phosphatidylserine decarboxylase	0.00451176	0.00413291	down	2.17296
CUST_2691_PI426302897	Afun002691	NA	0.000508579	0.000193367	down	2.17448
CUST_7715_PI426302897	Afun007715	cec-a	0.00122267	0.000770637	down	2.17794
CUST_2011_PI406199772	CD664203.1	glutathione s-transferase	0.00610272	0.00587875	down	2.17794
CUST_854_PI426302897	Afun000854	NA	0.00219434	0.00167249	down	2.17847
CUST_7511_PI426302897	Afun007511	cytochrome p450	0.000980461	0.00055759	down	2.17849
CUST_8195_PI426302897	Afun008195	alpha isoform b	0.00031378	8.39266e-05	down	2.17862
CUST_4273_PI406199772	CD577230.1	myosin light chain	0.00362012	0.00316309	down	2.18094
CUST_1420_PI426302897	Afun001420	protein kinase c	0.00053599	0.000216494	down	2.18113
CUST_15562_PI406199769	combined_c8263	AGAP013359-PA [Anopheles gambiae str. PEST]	0.00136518	0.000890615	down	2.18145
CUST_5_PI406199775	CYP6AA4	cytochrome p450	0.00360899	0.00315125	down	2.18215
CUST_9252_PI426302897	Afun009252	hypothetical conserved protein	0.00363077	0.00317346	down	2.18716
CUST_7456_PI426302897	Afun007456	tyrosine aminotransferase	0.000516365	0.000198299	down	2.18721
CUST_11487_PI426302897	Afun011487	f-box leucine rich repeat protein	0.000132699	1.3753e-05	down	2.18866
CUST_3978_PI426302897	Afun003978	neuroligin, putative [Aedes aegypti]	0.000523135	0.000204611	down	2.18894
CUST_1542_PI426302897	Afun001542	AGAP006260-PD [Anopheles gambiae str. PEST]	0.000139269	1.54562e-05	down	2.18912
CUST_13653_PI426302897	Afun013653	NA	0.000360853	0.000107315	down	2.19013
CUST_7750_PI426302897	Afun007750	isoform a	0.00418919	0.003787	down	2.19176
CUST_874_PI426302897	Afun000874	anubl1 protein	0.00420516	0.00380602	down	2.19214
CUST_10963_PI406199769	combined_c5565	---NA---	0.00110641	0.000668812	down	2.1926
CUST_10480_PI426302897	Afun010480	sodium solute symporter	0.00185231	0.00133916	down	2.19278
CUST_10372_PI426302897	Afun010372	tep1	0.00232497	0.00179799	down	2.19294
CUST_14430_PI406199769	combined_c7546	ca2+ transporting atpase	0.00029697	7.62354e-05	down	2.19523
CUST_12635_PI426302897	Afun012635	isoform c	0.00127563	0.000817209	down	2.19843
CUST_536_PI406199769	combined_c270	myosin light chain	0.00173811	0.00122984	down	2.19996
CUST_2337_PI426302897	Afun002337	NA	0.00227535	0.00175027	down	2.20427
CUST_10855_PI406199769	combined_c5509	---NA---	0.00433505	0.00394304	down	2.20452
CUST_8938_PI426302897	Afun008938	sodium-dependent phosphate transporter	7.33147e-05	1.52829e-06	down	2.20894
CUST_10112_PI426302897	Afun010112	neuronal cell adhesion molecule	7.94889e-05	2.69379e-06	down	2.21102
CUST_7945_PI426302897	Afun007945	mitochondrial atpase	0.000626832	0.000280657	down	2.21348
CUST_13994_PI406199769	combined_c7240	---NA---	0.00716952	0.00706006	down	2.21378
CUST_3275_PI406199769	combined_c1654	high mobility group non-histone	9.20919e-05	5.2145e-06	down	2.21442
CUST_15374_PI426302897	Afun015374	fibrinogen and fibronectin	0.000947664	0.000530591	down	2.2163
CUST_11348_PI406199769	combined_c5762	---NA---	0.000162436	2.12577e-05	down	2.21755
CUST_1051_PI426302897	Afun001051	SGS4 [Anopheles gambiae]	0.00283534	0.00231938	down	2.22224
CUST_1822_PI406199772	EE589292.1	sg2 salivary protein	0.00261279	0.00207658	down	2.22277
CUST_9630_PI426302897	Afun009630	isoform a	0.00218631	0.00166188	down	2.22686
CUST_11400_PI426302897	Afun011400	AGAP001536-PA [Anopheles gambiae str. PEST]	0.000811316	0.000416139	down	2.22802
CUST_13978_PI406199769	combined_c7227	---NA---	0.00085631	0.000452291	down	2.22972
CUST_10766_PI426302897	Afun010766	glutamate-gated chloride channel	0.000472855	0.000169234	down	2.23054
CUST_4786_PI426302897	Afun004786	NA	0.000229506	4.70082e-05	down	2.2306
CUST_10492_PI406199769	combined_c5315	---NA---	0.00118643	0.00073847	down	2.23292
CUST_9901_PI406199769	combined_c5017	cytochrome c1 heme lyase	8.73272e-05	4.28939e-06	down	2.2337
CUST_7202_PI406199798	AGAP006326-RA_tRNA-H...		0.000209793	3.58574e-05	down	2.23372
CUST_536_PI406199772	EE589672.1	gsg6 salivary protein	0.00050462	0.000188858	down	2.23677
CUST_10037_PI426302897	Afun010037	uridine phosphorylase	0.000723867	0.00034917	down	2.24184
CUST_7711_PI426302897	Afun007711	dihydrolipoamide dehydrogenase	0.00108343	0.000645411	down	2.2438
CUST_1491_PI426302897	Afun001491	NA	0.000936507	0.000520765	down	2.24407
CUST_7341_PI426302897	Afun007341	mitochondrial ubiquinol-cytochrome c reductase hinge protein	8.00815e-05	3.01387e-06	down	2.24754
CUST_14591_PI426302897	Afun014591	AGAP011641-PA [Anopheles gambiae str. PEST]	7.64785e-05	2.30155e-06	down	2.24821
CUST_193_PI426302897	Afun000193	NA	0.000734538	0.000357564	down	2.24971
CUST_14623_PI426302897	Afun014623	hypothetical conserved protein	0.000122921	1.20616e-05	down	2.25012
CUST_749_PI406199769	combined_c377	myosin light chain	0.000640007	0.000289751	down	2.25188
CUST_7559_PI426302897	Afun007559	long form	0.000206149	3.3373e-05	down	2.25206
CUST_671_PI426302897	Afun000671	NA	0.000395735	0.000126058	down	2.25234
CUST_7805_PI406199769	combined_c3951	---NA---	0.00105751	0.000622373	down	2.25354
CUST_299_PI406199769	combined_c1518	---NA---	0.000288579	7.25914e-05	down	2.25402
CUST_807_PI426302897	Afun000807	tes14	0.00024037	5.18683e-05	down	2.25583
CUST_7581_PI406199798	AGAP006335-RA_tRNA-H...		7.22239e-05	1.48434e-06	down	2.25781
CUST_7266_PI426302897	Afun007266	AGAP003620-PA [Anopheles gambiae str. PEST]	0.000206149	3.4028e-05	down	2.25784
CUST_5263_PI406199769	combined_c2665	---NA---	0.00122538	0.000773865	down	2.25858
CUST_10711_PI426302897	Afun010711	mbp-1 interacting protein-2a	0.000296222	7.57515e-05	down	2.2599
CUST_11059_PI426302897	Afun011059	mfs transporter	0.00766675	0.00762174	down	2.26055
CUST_14843_PI426302897	Afun014843	anopheles gambiae pest agap012505-pa	0.00291884	0.00241152	down	2.26213
CUST_1592_PI426302897	Afun001592	NA	0.000827263	0.000428222	down	2.2631
CUST_1015_PI406199772	EE590162.1	hypothetical salivary protein 12	0.0049212	0.00457732	down	2.26447
CUST_10142_PI426302897	Afun010142	AGAP012330-PA [Anopheles gambiae str. PEST]	0.000331256	9.33917e-05	down	2.2652
CUST_10040_PI426302897	Afun010040	AGAP010641-PA [Anopheles gambiae str. PEST]	0.000768522	0.000380651	down	2.27158
CUST_306_PI426302897	Afun000306	chromosome 1 open reading frame 151 protein	8.00815e-05	2.997e-06	down	2.2739
CUST_7330_PI426302897	Afun007330	probable salivary maltase precursor	0.000155434	1.91915e-05	down	2.27413
CUST_10467_PI426302897	Afun010467	ral guanine nucleotide exchange	0.000223333	4.32764e-05	down	2.27882
CUST_11961_PI426302897	Afun011961	protein takeout	0.000119162	1.11605e-05	down	2.27946
CUST_8773_PI426302897	Afun008773	hepatic triacylglycerol lipase	0.000752963	0.000369628	down	2.2811
CUST_6009_PI406199769	combined_c3039	---NA---	0.000226565	4.48943e-05	down	2.28272
CUST_9888_PI426302897	Afun009888	sp1173 cg10121-pb	0.00281776	0.00229822	down	2.28367
CUST_6361_PI426302897	Afun006361	isoform a	0.000471058	0.000168192	down	2.28497
CUST_2501_PI426302897	Afun002501	zinc iron transporter	8.15019e-05	3.28591e-06	down	2.2854
CUST_7606_PI426302897	Afun007606	ichit	7.5498e-05	1.81721e-06	down	2.28928
CUST_6943_PI426302897	Afun006943	conserved hypothetical protein [Culex quinquefasciatus]	0.0055694	0.0052816	down	2.29068
CUST_13900_PI426302897	Afun013900	cellular retinaldehyde binding protein cg10546-pa	0.00138567	0.000911971	down	2.2945
CUST_7402_PI426302897	Afun007402	lethal essential for life l2efl	0.00562143	0.00534086	down	2.29458
CUST_545_PI426302897	Afun000545	NA	0.00254372	0.00201347	down	2.29479
CUST_3616_PI406199798	AGAP003451-RA_tRNA-H...		0.00185021	0.00133578	down	2.29498
CUST_3631_PI406199769	combined_c1833	---NA---	0.000961536	0.000541464	down	2.29671
CUST_7459_PI426302897	Afun007459	mitochondrial nadh dehydrogenase fe-s protein	0.000108229	9.4116e-06	down	2.29719
CUST_7654_PI426302897	Afun007654	AGAP007308-PA [Anopheles gambiae str. PEST]	0.000240037	5.16579e-05	down	2.29865
CUST_2158_PI406199769	combined_c1090	AGAP013359-PA [Anopheles gambiae str. PEST]	0.00619424	0.00597601	down	2.29912
CUST_15005_PI426302897	Afun015005	AGAP010385-PA [Anopheles gambiae str. PEST]	0.000525305	0.000206667	down	2.30038
CUST_9380_PI426302897	Afun009380	pyrroline-5-carboxylate reductase	0.00251763	0.00198543	down	2.30138
CUST_9565_PI426302897	Afun009565	srpn6 protein	0.00067818	0.000317387	down	2.30191
CUST_9449_PI406199798	AGAP005994-RA___2L	uncharacterized protein c7orf62 homolog	0.000247372	5.42363e-05	down	2.30194
CUST_857_PI426302897	Afun000857	clip-domain serine protease subfamily a (agap011792-pa)	0.000974347	0.000551825	down	2.30636
CUST_12223_PI426302897	Afun012223	secreted protein	6.37345e-05	7.92552e-07	down	2.30641
CUST_7974_PI426302897	Afun007974	AGAP010048-PA [Anopheles gambiae str. PEST]	0.000627119	0.000281015	down	2.30652
CUST_10691_PI426302897	Afun010691	isoform a	0.00134253	0.000869177	down	2.30801
CUST_8657_PI426302897	Afun008657	sugar transporter	0.000592613	0.000256984	down	2.30851
CUST_13236_PI426302897	Afun013236	development and differentiation-enhancing factor	0.000325802	8.94376e-05	down	2.3109
CUST_7376_PI426302897	Afun007376	calcium-transporting atpase sarcoplasmic endoplasmic reticulum type (calcium pump)	0.00227123	0.00174643	down	2.31257
CUST_14624_PI426302897	Afun014624	oxidoreductase	7.59247e-05	2.16947e-06	down	2.31321
CUST_654_PI406199769	combined_c329	isoform k	0.0064353	0.00622746	down	2.31491
CUST_15699_PI406199769	combined_c8332	lethal 35di	0.00187408	0.00136182	down	2.31685
CUST_8806_PI406199769	combined_c4460	cytoplasmatic actin	0.00100636	0.000578522	down	2.3176
CUST_12373_PI406199769	combined_c6302	---NA---	0.000106584	8.24469e-06	down	2.31977
CUST_2583_PI406199772	CD578109.1	---NA---	0.000367899	0.00011052	down	2.32137
CUST_7481_PI426302897	Afun007481	nadh dehydrogenase flavoprotein mitochondrial	0.00391203	0.00346753	down	2.32302
CUST_2142_PI406199772	CD578333.1	mitochondrial processing peptidase beta subunit	0.00094115	0.000524859	down	2.32624
CUST_36_PI426302897	Afun000036	NA	0.000442098	0.000152904	down	2.33008
CUST_7366_PI426302897	Afun007366	nadh-ubiquinone oxidoreductase subunit	0.00277423	0.0022505	down	2.33073
CUST_939_PI406199772	EE589295.1	gsg6 salivary protein	0.00733744	0.00725343	down	2.3316
CUST_7922_PI426302897	Afun007922	vertebrate growth-associated protein gap-43 homolog	0.00183014	0.00131431	down	2.33335
CUST_4110_PI406199772	CD577312.1	actin	7.59247e-05	2.06195e-06	down	2.33671
CUST_1341_PI406199769	combined_c679	---NA---	0.000184843	2.70264e-05	down	2.34332
CUST_1470_PI406199769	combined_c744	---NA---	0.000226386	4.45993e-05	down	2.34482
CUST_8418_PI406199769	combined_c4262	phosphoglycerate mutase	0.00485457	0.00449825	down	2.34555
CUST_7352_PI406199769	combined_c3722	---NA---	0.00477669	0.00441066	down	2.34722
CUST_3412_PI406199772	CD577686.1	anopheles gambiae pest agap012571-pa	0.000327812	9.04706e-05	down	2.34787
CUST_5414_PI406199769	combined_c2741	isoform c	0.000547984	0.00022653	down	2.34914
CUST_9324_PI426302897	Afun009324	glucosyl glucuronosyl transferases	0.000141497	1.59808e-05	down	2.35396
CUST_2831_PI406199772	CD577984.1	nadh dehydrogenase iron-sulfur protein mitochondrial	0.00230162	0.00177791	down	2.35697
CUST_39_PI426302897	Afun000039	glucose-6-phosphate isomerase	0.000206149	3.35828e-05	down	2.35725
CUST_8463_PI406199798	AGAP011258-RA_tRNA-H...		0.000201878	3.15916e-05	down	2.35915
CUST_7701_PI426302897	Afun007701	acyl-coa dehydrogenase	0.0045692	0.00419492	down	2.36023
CUST_22_PI426302897	Afun000022	NA	0.000198397	3.00566e-05	down	2.36068
CUST_1854_PI406199769	combined_c936	protein kinase c delta type homolog	7.64785e-05	2.36723e-06	down	2.36167
CUST_2474_PI426302897	Afun002474	lethal malignant brain tumor	0.000723867	0.000349182	down	2.36238
CUST_15362_PI406199769	combined_c8162	peroxiredoxin 2540	0.000752285	0.000368876	down	2.3624
CUST_5091_PI406199769	combined_c2579	---NA---	4.8155e-05	1.21661e-07	down	2.36296
CUST_9267_PI426302897	Afun009267	venom allergen	0.00282459	0.0023075	down	2.36462
CUST_7647_PI426302897	Afun007647	metalloproteinase inhibitor 3	0.000470538	0.000167852	down	2.36652
CUST_7418_PI426302897	Afun007418	sugar transporter	0.000990953	0.000566176	down	2.36887
CUST_1100_PI406199769	combined_c559	sugar transporter	0.000370322	0.000112097	down	2.37024
CUST_12624_PI406199769	combined_c6440	anophelin-like funestolin	0.000215962	4.04162e-05	down	2.37117
CUST_9646_PI426302897	Afun009646	laminin gamma 1 (agap007629-pa)	0.00240413	0.00187756	down	2.37579
CUST_3438_PI426302897	Afun003438	sifamide isoform a	0.000868931	0.000464786	down	2.37935
CUST_14909_PI426302897	Afun014909	AGAP010023-PA [Anopheles gambiae str. PEST]	0.000282112	6.99897e-05	down	2.37948
CUST_11289_PI426302897	Afun011289	serrate protein	0.00400996	0.00357553	down	2.38056
CUST_10588_PI426302897	Afun010588	clipd6 protein	8.26257e-05	3.57959e-06	down	2.38278
CUST_644_PI406199769	combined_c324	glucose dehydrogenase	0.000212449	3.82358e-05	down	2.38718
CUST_2848_PI406199772	CD577976.1	mitochondrial nadh:ubiquinone oxidoreductase esss	0.000336088	9.53202e-05	down	2.39236
CUST_5398_PI406199798	AGAP005558-RA___2L	mitochondrial processing peptidase beta subunit	0.000646926	0.000295106	down	2.39565
CUST_9328_PI426302897	Afun009328	vacuolar protein sorting-associated protein 28	0.00257875	0.00204574	down	2.40129
CUST_15522_PI426302897	Afun015522	dumpy cg33196-pb	0.000410129	0.000135586	down	2.4023
CUST_11359_PI426302897	Afun011359	glucose dehydrogenase	0.00061727	0.00027323	down	2.404
CUST_7378_PI426302897	Afun007378	lethal essential for life l2efl	0.000503886	0.000188093	down	2.40499
CUST_7417_PI426302897	Afun007417	acyl carrier protein	0.000987737	0.000563361	down	2.40526
CUST_8315_PI426302897	Afun008315	phosphoglycerate mutase	0.000950441	0.000532705	down	2.40535
CUST_12193_PI426302897	Afun012193	AGAP005378-PB [Anopheles gambiae str. PEST]	0.00272436	0.00219724	down	2.40887
CUST_10611_PI426302897	Afun010611	AGAP011879-PA [Anopheles gambiae str. PEST]	9.74554e-05	6.43489e-06	down	2.41404
CUST_94_PI426302897	Afun000094	sugar transporter	0.000175123	2.42685e-05	down	2.41486
CUST_8980_PI406199798	AGAP011269-RA_tRNA-H...		0.000262744	6.14817e-05	down	2.41515
CUST_8504_PI426302897	Afun008504	2-oxoglutarate dehydrogenase	7.59247e-05	2.15992e-06	down	2.416
CUST_1812_PI406199772	EE589305.1	venom allergen 5	0.00185955	0.0013458	down	2.41715
CUST_8506_PI406199769	combined_c4307	acetyl-coa synthetase	0.00263432	0.00209756	down	2.41727
CUST_14621_PI426302897	Afun014621	c-type lectin (agap002625-pa)	0.000406664	0.000133008	down	2.41757
CUST_13540_PI426302897	Afun013540	secreted salivary basic peptide	0.000527238	0.000209285	down	2.41973
CUST_7377_PI426302897	Afun007377	trehalose-6-phosphate synthase 1	0.00160191	0.00111277	down	2.42339
CUST_15397_PI426302897	Afun015397	glycoside hydrolases	0.00348042	0.00300832	down	2.42561
CUST_9274_PI426302897	Afun009274	gsg5 protein	0.000206149	3.40678e-05	down	2.42572
CUST_14463_PI426302897	Afun014463	clip-domain serine protease subfamily c (agap000571-pa)	0.000251555	5.62785e-05	down	2.42656
CUST_5065_PI406199772	BU038909.1	hig1 domain family member 1a	0.00109586	0.000657786	down	2.42825
CUST_48_PI406199772	EE590141.1	salivary maltase	0.000427356	0.000145672	down	2.42892
CUST_71_PI426302897	Afun000071	endou protein	0.00023801	5.0764e-05	down	2.42998
CUST_11107_PI426302897	Afun011107	AGAP005340-PA [Anopheles gambiae str. PEST]	0.000719766	0.000345603	down	2.43204
CUST_7818_PI426302897	Afun007818	serine protease	0.000215962	4.02243e-05	down	2.43232
CUST_483_PI406199772	EE589721.1	sg2 salivary protein	0.000429138	0.000146658	down	2.43335
CUST_9334_PI426302897	Afun009334	sugar transporter	0.00344224	0.00296521	down	2.43345
CUST_7941_PI426302897	Afun007941	ariadne ubiquitin-conjugating enzyme e2 binding protein	0.000508019	0.000192621	down	2.43417
CUST_1581_PI426302897	Afun001581	epidermal growth factor receptor	0.000636726	0.000287331	down	2.43721
CUST_125_PI406199769	combined_c64	venom allergen	0.00029794	7.7094e-05	down	2.44055
CUST_4518_PI406199798	AGAP003939-RA___2R	pdz and lim domain protein 1	0.00406358	0.00364123	down	2.44408
CUST_1246_PI426302897	Afun001246	AGAP001606-PA [Anopheles gambiae str. PEST]	0.000330057	9.23242e-05	down	2.44747
CUST_12469_PI406199769	combined_c6352	phosphatidylethanolamine-binding protein	0.00104282	0.000609896	down	2.44927
CUST_274_PI406199769	combined_c1388	isoform a	0.000520019	0.000202591	down	2.44948
CUST_67_PI406199772	EE590123.1	d7-related 2 protein	0.000206149	3.32762e-05	down	2.44951
CUST_1004_PI406199772	EE590178.1	gsg6 salivary protein	0.000544007	0.000224422	down	2.45135
CUST_14273_PI406199769	combined_c7447	---NA---	9.242e-05	5.34549e-06	down	2.45259
CUST_1361_PI406199772	EE589787.1	salivary anti-thrombin peptide anophelin	0.000769073	0.000381287	down	2.45352
CUST_11086_PI426302897	Afun011086	unc93a protein	0.000412475	0.000136604	down	2.45404
CUST_2281_PI406199769	combined_c1152	---NA---	0.000328427	9.0982e-05	down	2.45453
CUST_10308_PI426302897	Afun010308	endothelin-converting enzyme	0.000155027	1.88891e-05	down	2.45639
CUST_2660_PI426302897	Afun002660	reticulon nogo receptor	8.15019e-05	3.33314e-06	down	2.45694
CUST_561_PI426302897	Afun000561	integrin alpha-ps2	0.000262404	6.11711e-05	down	2.45832
CUST_7995_PI426302897	Afun007995	5-aminolevulinic acid synthase	0.000350414	0.000102367	down	2.45915
CUST_15606_PI406199769	combined_c8285	venom allergen 5	0.000249971	5.53594e-05	down	2.45958
CUST_10278_PI426302897	Afun010278	SGS4 [Anopheles gambiae]	0.00180773	0.00129609	down	2.46258
CUST_4261_PI406199772	CD577236.1	myosin light chain	0.000269638	6.40449e-05	down	2.46408
CUST_1491_PI406199772	EE589650.1	venom allergen	0.000995008	0.000569369	down	2.46526
CUST_1569_PI406199772	EE589563.1	gsg7 salivary protein	0.000244911	5.34979e-05	down	2.46562
CUST_8806_PI426302897	Afun008806	tubulin beta chain	0.00305367	0.00256594	down	2.4682
CUST_10034_PI406199769	combined_c5084	---NA---	8.67406e-05	4.12624e-06	down	2.4698
CUST_6455_PI426302897	Afun006455	anopheles gambiae pest agap012495-pa	0.00053599	0.000217019	down	2.46981
CUST_13778_PI406199769	combined_c7097	---NA---	0.00080928	0.00041482	down	2.47051
CUST_9695_PI426302897	Afun009695	pancreatic triacylglycerol lipase	0.000139269	1.54357e-05	down	2.47138
CUST_13251_PI426302897	Afun013251	AGAP003930-PA [Anopheles gambiae str. PEST]	0.000885774	0.000477995	down	2.47239
CUST_387_PI426302897	Afun000387	NA	0.00104793	0.000613804	down	2.47339
CUST_13937_PI406199769	combined_c7201	beta-actin	0.000270486	6.44847e-05	down	2.47483
CUST_14832_PI406199769	combined_c7856	venom allergen 5	0.00554026	0.00525187	down	2.47865
CUST_14884_PI406199769	combined_c7882	venom allergen	0.000242752	5.25953e-05	down	2.47909
CUST_3776_PI406199772	CD577489.1	cytoplasmic actin	0.000242752	5.24725e-05	down	2.48324
CUST_910_PI406199772	EE589324.1	gsg6 salivary protein	0.000141497	1.59313e-05	down	2.48335
CUST_1354_PI406199772	EE589799.1	venom allergen	0.000220432	4.21318e-05	down	2.48694
CUST_9777_PI426302897	Afun009777	saccharopine dehydrogenase	0.000270486	6.44407e-05	down	2.48899
CUST_11416_PI426302897	Afun011416	AGAP003567-PA [Anopheles gambiae str. PEST]	0.00223793	0.00171588	down	2.48939
CUST_12973_PI426302897	Afun012973	AGAP004103-PA [Anopheles gambiae str. PEST]	8.73272e-05	4.38124e-06	down	2.49021
CUST_1180_PI406199769	combined_c599	---NA---	0.00229268	0.00176831	down	2.49085
CUST_9075_PI426302897	Afun009075	sodium-dependent phosphate transporter	0.000186368	2.7304e-05	down	2.49149
CUST_10103_PI426302897	Afun010103	fatty acid synthase	0.000581912	0.000250367	down	2.49334
CUST_8825_PI426302897	Afun008825	l long form	0.00126856	0.00081045	down	2.50404
CUST_2746_PI426302897	Afun002746	hyphally-regulated cell wall protein	0.00443356	0.00403785	down	2.50486
CUST_10345_PI426302897	Afun010345	isoform j	0.00116992	0.000721668	down	2.5058
CUST_8545_PI426302897	Afun008545	oxidase peroxidase	0.00163047	0.00113932	down	2.50709
CUST_1274_PI406199772	EE589887.1	gsg7 salivary protein	0.00228165	0.00175675	down	2.51137
CUST_158_PI406199769	combined_c80	myosin light chain	0.000359729	0.000106461	down	2.51227
CUST_914_PI406199772	EE589316.1	salivary anti-thrombin peptide anophelin	0.00109586	0.000657547	down	2.51261
CUST_1956_PI406199772	CD664231.1	nadh:ubiquinone dehydrogenase	0.000215381	3.96989e-05	down	2.51292
CUST_27_PI426302897	Afun000027	isoform c	0.00080928	0.000414857	down	2.513
CUST_13117_PI426302897	Afun013117	deoxyribonuclease i	0.0028106	0.00228893	down	2.51633
CUST_4268_PI406199772	CD577233.1	myosin light chain	0.000293991	7.50084e-05	down	2.51776
CUST_515_PI406199788	gb-Cytochrome_c	cytochrome c	0.000534547	0.000214227	down	2.51952
CUST_12730_PI426302897	Afun012730	AGAP005094-PA [Anopheles gambiae str. PEST]	0.00242379	0.00189647	down	2.52037
CUST_14551_PI426302897	Afun014551	30 kda salivary protein	0.000448837	0.000157212	down	2.52364
CUST_1194_PI406199772	EE589968.1	gsg6 salivary protein	7.59247e-05	2.21165e-06	down	2.52703
CUST_1381_PI406199772	EE589769.1	salivary anti-thrombin peptide anophelin	0.000255516	5.85258e-05	down	2.52965
CUST_13808_PI426302897	Afun013808	isoform a	0.000252676	5.69187e-05	down	2.53025
CUST_12231_PI426302897	Afun012231	leucine-rich transmembrane protein	9.64432e-05	5.97461e-06	down	2.53184
CUST_933_PI406199772	EE589298.1	anophelin-like funestolin	0.000372556	0.000113601	down	2.53317
CUST_22_PI426302915	CYP6S2.seq	cytochrome p450	0.00067818	0.000317296	down	2.53408
CUST_12800_PI406199798	AGAP012901-RA___UNKN	protein tyrosine phosphatase drome	0.00243004	0.0019028	down	2.53945
CUST_13311_PI426302897	Afun013311	aggrecan core protein	0.000383843	0.000118444	down	2.54061
CUST_6522_PI406199769	combined_c3299	---NA---	0.00264241	0.0021102	down	2.5417
CUST_12590_PI406199769	combined_c6422	---NA---	0.00101974	0.000590216	down	2.54242
CUST_190_PI406199772	EE590006.1	salivary anti-thrombin peptide anophelin	0.00039331	0.000124252	down	2.5428
CUST_14829_PI426302897	Afun014829	methuselah-like (agap006216-pb)	0.000166171	2.2395e-05	down	2.54286
CUST_15373_PI406199769	combined_c8168	---NA---	0.00138074	0.000907254	down	2.54392
CUST_2643_PI426302897	Afun002643	AGAP007530-PA [Anopheles gambiae str. PEST]	0.00101978	0.000590826	down	2.54426
CUST_15500_PI426302897	Afun015500	AGAP011182-PA [Anopheles gambiae str. PEST]	0.00196948	0.00144559	down	2.54444
CUST_1932_PI406199798	AGAP001799-RA___2R	tropomyosin invertebrate	0.000643942	0.000292666	down	2.55037
CUST_6477_PI406199769	combined_c3276	---NA---	0.0072744	0.00718469	down	2.55125
CUST_7604_PI406199798	AGAP008955-RA___3R	ubiquinol-cytochrome c reductase iron-sulfur subunit	0.000105828	7.61783e-06	down	2.55168
CUST_12173_PI426302897	Afun012173	AGAP010384-PA [Anopheles gambiae str. PEST]	0.00128725	0.000827683	down	2.55274
CUST_2221_PI406199772	CD578293.1	accessory gland protein	0.0020803	0.00155686	down	2.561
CUST_8979_PI426302897	Afun008979	jumonji domain containing 1b	0.000758989	0.000373255	down	2.5631
CUST_790_PI406199772	EE589433.1	salivary anti-thrombin peptide anophelin	0.000751007	0.000368006	down	2.5659
CUST_118_PI406199769	combined_c60	glucose dehydrogenase	0.000107589	9.19199e-06	down	2.56981
CUST_9355_PI426302897	Afun009355	cg31997 cg31997-pa	0.000107761	9.27007e-06	down	2.57218
CUST_12312_PI426302897	Afun012312	transferrin 3	0.00103132	0.000601049	down	2.57222
CUST_12829_PI426302897	Afun012829	AGAP001511-PA [Anopheles gambiae str. PEST]	0.000719667	0.000345043	down	2.57235
CUST_811_PI406199772	EE589415.1	gsg6 salivary protein	0.000901322	0.00049058	down	2.57346
CUST_3126_PI426302897	Afun003126	sodium chloride cotransporter isoform a	0.000336474	9.64177e-05	down	2.57875
CUST_8068_PI426302897	Afun008068	salivary apyrase	0.000752285	0.000369075	down	2.5819
CUST_13176_PI426302897	Afun013176	yellow protein precursor	0.00125581	0.000799727	down	2.58329
CUST_576_PI406199772	EE589645.1	anophelin-like funestolin	0.000980315	0.000556932	down	2.5837
CUST_6723_PI406199769	combined_c3400	---NA---	0.00488568	0.00453711	down	2.58403
CUST_3843_PI426302897	Afun003843	NA	0.000788923	0.00039562	down	2.58406
CUST_789_PI426302897	Afun000789	NA	0.000226565	4.54429e-05	down	2.58824
CUST_9938_PI426302897	Afun009938	sphingomyelin phosphodiesterase	0.0040417	0.00361688	down	2.59493
CUST_1282_PI406199769	combined_c650	40s ribosomal protein s3a	0.000624239	0.00027913	down	2.59722
CUST_1426_PI426302897	Afun001426	NA	0.000321604	8.72467e-05	down	2.59785
CUST_4711_PI426302897	Afun004711	beta-sarcoglycan	0.000155434	1.91191e-05	down	2.59833
CUST_7396_PI426302897	Afun007396	mitochondrial nadh:ubiquinone oxidoreductase esss	0.00239317	0.00186472	down	2.60118
CUST_140_PI426302897	Afun000140	aconitase cg9244-pb	0.000371111	0.000112445	down	2.60228
CUST_9470_PI426302897	Afun009470	uridine cytidine kinase i	0.00535187	0.00505175	down	2.60376
CUST_2755_PI406199769	combined_c139	myosin alkali light chain	0.00140411	0.000929203	down	2.60387
CUST_7545_PI406199769	combined_c3818	---NA---	0.000105828	7.82795e-06	down	2.6047
CUST_1614_PI406199772	EE589517.1	salivary anti-thrombin peptide anophelin	0.000384538	0.000118884	down	2.60664
CUST_623_PI406199772	EE589600.1	salivary anti-thrombin peptide anophelin	0.00013163	1.35649e-05	down	2.60704
CUST_13978_PI426302897	Afun013978	ganglioside-induced differentiation-associated protein 1	0.000372463	0.000113184	down	2.60801
CUST_11154_PI426302897	Afun011154	odorant-binding protein	0.000330057	9.23502e-05	down	2.60896
CUST_799_PI406199772	EE589435.1	gsg6 salivary protein	0.000424294	0.000142885	down	2.61142
CUST_9018_PI426302897	Afun009018	calcium calmodulin-dependent -cyclic nucleotide phosphodiesterase	0.000226565	4.5435e-05	down	2.61175
CUST_285_PI406199772	EE589913.1	gsg6 salivary protein	0.000148926	1.77013e-05	down	2.62023
CUST_6486_PI406199769	combined_c3281	---NA---	0.00714557	0.00703019	down	2.62173
CUST_16084_PI406199769	combined_c8526	salivary maltase	0.000184843	2.70143e-05	down	2.62239
CUST_1773_PI406199772	EE589348.1	salivary anti-thrombin peptide anophelin	0.000627119	0.000281338	down	2.62479
CUST_7163_PI406199769	combined_c3626	---NA---	0.000564905	0.00023912	down	2.62854
CUST_9322_PI426302897	Afun009322	glycogenin	0.00121841	0.000765467	down	2.62939
CUST_1696_PI406199772	EE589427.1	gvag protein precursor	9.49266e-05	5.58949e-06	down	2.63264
CUST_1525_PI406199772	EE589617.1	venom allergen 5	0.00075908	0.000373523	down	2.63383
CUST_766_PI406199772	EE589459.1	salivary anti-thrombin peptide anophelin	0.00178115	0.0012713	down	2.6349
CUST_10067_PI426302897	Afun010067	AGAP011616-PA [Anopheles gambiae str. PEST]	6.21343e-05	6.16748e-07	down	2.63657
CUST_1393_PI406199772	EE589755.1	venom allergen	0.00201695	0.00149228	down	2.63898
CUST_886_PI406199769	combined_c449	ribosomal protein s6	0.000452273	0.000158548	down	2.63978
CUST_1212_PI406199772	EE589951.1	salivary anti-thrombin peptide anophelin	0.00141766	0.000941665	down	2.64072
CUST_14937_PI426302897	Afun014937	isoform g	0.000263523	6.18963e-05	down	2.64083
CUST_10783_PI426302897	Afun010783	protein takeout	0.000520903	0.000203253	down	2.64245
CUST_12695_PI406199769	combined_c6479	alanine aminotransferase	0.000166171	2.24423e-05	down	2.6431
CUST_314_PI406199769	combined_c1589	---NA---	0.00122043	0.000767875	down	2.64638
CUST_1508_PI406199772	EE589634.1	salivary anti-thrombin peptide anophelin	7.5498e-05	1.78596e-06	down	2.64872
CUST_7398_PI426302897	Afun007398	nadh:ubiquinone dehydrogenase	0.00050462	0.000189741	down	2.6491
CUST_1349_PI406199772	EE589801.1	gsg7 salivary protein	0.00408385	0.00366179	down	2.64998
CUST_8467_PI426302897	Afun008467	AGAP008640-PA [Anopheles gambiae str. PEST]	0.00146395	0.000984275	down	2.65116
CUST_388_PI406199772	EE589819.1	sg2 salivary protein	0.00117791	0.000730403	down	2.65476
CUST_4738_PI406199769	combined_c2400	alanine aminotransferase	0.000105289	7.48086e-06	down	2.657
CUST_7031_PI406199769	combined_c3557	gag-like protein	0.00209898	0.00157322	down	2.65755
CUST_236_PI406199772	EE589961.1	alpha-amylase	0.000275181	6.7011e-05	down	2.65873
CUST_188_PI426302897	Afun000188	acyl-coa dehydrogenase	0.000929204	0.000512912	down	2.66088
CUST_2658_PI406199772	CD578072.1	hig1 domain family member 1a	8.00815e-05	2.91693e-06	down	2.66129
CUST_7840_PI426302897	Afun007840	glycogen debranching enzyme	0.000213536	3.85641e-05	down	2.66185
CUST_14414_PI406199769	combined_c7537	---NA---	0.00050462	0.000189834	down	2.66188
CUST_10402_PI406199769	combined_c5270	neurogenic locus notch protein	0.000189077	2.79599e-05	down	2.66427
CUST_12463_PI406199798	AGAP012823-RA___UNKN	nadh dehydrogenase	0.000140585	1.56847e-05	down	2.66446
CUST_3197_PI406199772	CD577799.1	---NA---	0.00311324	0.00262697	down	2.66747
CUST_8667_PI406199769	combined_c4388	srpn8 protein	0.000799888	0.00040558	down	2.67135
CUST_11627_PI426302897	Afun011627	serine protease h82	0.000382505	0.000117694	down	2.6715
CUST_13879_PI426302897	Afun013879	AGAP002725-PA [Anopheles gambiae str. PEST]	0.000775191	0.000385547	down	2.67308
CUST_1576_PI406199772	EE589560.1	salivary anti-thrombin peptide anophelin	0.000108229	9.43631e-06	down	2.67412
CUST_559_PI406199769	combined_c282	nadh dehydrogenase	0.00141766	0.000941776	down	2.67507
CUST_3745_PI406199769	combined_c1891	---NA---	0.00738954	0.00732229	down	2.67664
CUST_7466_PI426302897	Afun007466	nadh:ubiquinone dehydrogenase	0.000277989	6.82322e-05	down	2.67838
CUST_9072_PI426302897	Afun009072	isoform b	0.000564905	0.000239164	down	2.67858
CUST_4494_PI426302897	Afun004494	AGAP006776-PA [Anopheles gambiae str. PEST]	0.00159687	0.00110646	down	2.67893
CUST_1195_PI406199772	EE589967.1	salivary anti-thrombin peptide anophelin	0.000207435	3.45045e-05	down	2.6824
CUST_9_PI426302897	Afun000009	NA	0.000206149	3.37523e-05	down	2.68411
CUST_13266_PI406199769	combined_c6787	clipa6 protein	0.000618015	0.000274314	down	2.68576
CUST_7229_PI426302897	Afun007229	re12057p isoform 2	0.00766561	0.00761834	down	2.68632
CUST_9184_PI406199769	combined_c4653	---NA---	0.00795303	0.00795069	down	2.68762
CUST_1820_PI406199769	combined_c919	venom allergen	0.000136469	1.46646e-05	down	2.68901
CUST_665_PI406199772	EE589551.1	salivary anti-thrombin peptide anophelin	0.000414678	0.000138185	down	2.68945
CUST_393_PI406199772	EE589809.1	salivary anti-thrombin peptide anophelin	0.000403624	0.000130828	down	2.69006
CUST_15015_PI406199769	combined_c7982	---NA---	8.00815e-05	2.92984e-06	down	2.6924
CUST_2766_PI406199769	combined_c1395	---NA---	0.000229057	4.67394e-05	down	2.69337
CUST_1835_PI406199772	EE589277.1	atp synthase beta	0.00152917	0.00104142	down	2.69468
CUST_1187_PI406199772	EE589979.1	gsg6 salivary protein	9.5237e-05	5.816e-06	down	2.69478
CUST_13242_PI426302897	Afun013242	lethal g0136	0.000665767	0.000306886	down	2.69512
CUST_8186_PI406199769	combined_c4145	AGAP005350-PA [Anopheles gambiae str. PEST]	0.000252248	5.6637e-05	down	2.69554
CUST_10843_PI426302897	Afun010843	scavenger receptor class b (agap002738-pa)	0.00655371	0.00636514	down	2.69566
CUST_619_PI406199772	EE589595.1	anophelin-like funestolin	0.000471058	0.000168342	down	2.69578
CUST_6454_PI406199769	combined_c3264	---NA---	0.00209911	0.00157525	down	2.69736
CUST_428_PI406199772	EE589778.1	anophelin-like funestolin	0.00426779	0.00387058	down	2.69737
CUST_10543_PI406199769	combined_c5342	---NA---	0.000790565	0.000397372	down	2.69863
CUST_16072_PI406199769	combined_c8520	---NA---	0.00212748	0.00160166	down	2.70113
CUST_989_PI406199772	EE589250.1	salivary anti-thrombin peptide anophelin	0.000502137	0.000186938	down	2.70259
CUST_1631_PI406199772	EE589500.1	sg2 salivary protein	0.000235882	4.97249e-05	down	2.70301
CUST_1811_PI426302897	Afun001811	protein-glutamine gamma-glutamyltransferase	0.00650016	0.00630168	down	2.70739
CUST_260_PI426302897	Afun000260	NA	0.00040598	0.000132426	down	2.70801
CUST_611_PI406199772	EE589599.1	salivary apyrase	0.000336474	9.57578e-05	down	2.7084
CUST_9975_PI426302897	Afun009975	carbonic anhydrase	0.000134441	1.42997e-05	down	2.70942
CUST_480_PI406199769	combined_c242	---NA---	0.000257415	5.96302e-05	down	2.71082
CUST_9408_PI426302897	Afun009408	af457549_1antigen 5-related 2 protein	0.00365325	0.00319739	down	2.71248
CUST_24_PI406199772	EE590167.1	salivary anti-thrombin peptide anophelin	9.74554e-05	6.389e-06	down	2.71337
CUST_8569_PI426302897	Afun008569	nadh-ubiquinone oxidoreductase b8 subunit	0.00355699	0.00309477	down	2.71393
CUST_14817_PI406199769	combined_c7849	---NA---	0.00716952	0.00705864	down	2.71423
CUST_7425_PI426302897	Afun007425	succinate dehydrogenase	9.20919e-05	5.10992e-06	down	2.71532
CUST_4964_PI406199772	BU038961.1	malate dehydrogenase	0.0074968	0.00743957	down	2.71739
CUST_9302_PI426302897	Afun009302	isoform f	6.21343e-05	4.9118e-07	down	2.72061
CUST_10704_PI426302897	Afun010704	AGAP001504-PA [Anopheles gambiae str. PEST]	0.00206041	0.00153896	down	2.72094
CUST_15755_PI406199769	combined_c8360	salivary maltase	0.000143623	1.65272e-05	down	2.72209
CUST_15223_PI426302897	Afun015223	anopheles gambiae pest agap012821-pa	0.00327746	0.00279537	down	2.72327
CUST_11723_PI426302897	Afun011723	dumpy cg33196-pb	0.00414606	0.00373114	down	2.72663
CUST_1176_PI406199772	EE589993.1	sg2 salivary protein	0.00127151	0.000813825	down	2.7274
CUST_1202_PI406199772	EE589964.1	gsg6 salivary protein	0.000129808	1.33009e-05	down	2.7305
CUST_7728_PI426302897	Afun007728	hypothetical conserved protein	0.000164512	2.19723e-05	down	2.73323
CUST_7442_PI426302897	Afun007442	z band alternatively spliced pdz-motif protein isoform m	0.000280925	6.95303e-05	down	2.73348
CUST_2568_PI406199772	CD578117.1	---NA---	0.000520019	0.000202127	down	2.73554
CUST_7397_PI426302897	Afun007397	mitochondrial nadh-ubiquinone oxidoreductase aggg subunit	0.000256684	5.90088e-05	down	2.73614
CUST_10957_PI426302897	Afun010957	endothelin-converting enzyme 1	0.00145613	0.000976024	down	2.73976
CUST_7740_PI426302897	Afun007740	anopheles gambiae pest agap012926-pa	0.000867079	0.000462816	down	2.74156
CUST_688_PI406199772	EE589540.1	gsg6 salivary protein	0.000319676	8.57188e-05	down	2.74161
CUST_4901_PI406199772	BU038996.1	vacuolar proton atpases	0.00291424	0.00240362	down	2.74579
CUST_8624_PI426302897	Afun008624	sulfate transporter	0.000510202	0.000194423	down	2.74703
CUST_1938_PI406199769	combined_c978	---NA---	7.5498e-05	1.90885e-06	down	2.74767
CUST_15819_PI406199769	combined_c8393	AGAP013359-PA [Anopheles gambiae str. PEST]	0.00333138	0.00285211	down	2.74877
CUST_6099_PI406199769	combined_c3085	translation elongation factor ef- subunit	6.21343e-05	5.80971e-07	down	2.74895
CUST_5855_PI406199798	AGAP004925-RA_tRNA-P...		0.000206149	3.35371e-05	down	2.75499
CUST_1874_PI406199769	combined_c946	venom allergen 5	0.000539772	0.000220917	down	2.75647
CUST_14840_PI406199769	combined_c7860	---NA---	0.00137629	0.000901903	down	2.76021
CUST_771_PI406199772	EE589449.1	sg2 salivary protein	0.000255516	5.84731e-05	down	2.76291
CUST_1594_PI406199772	EE589543.1	salivary anti-thrombin peptide anophelin	6.57504e-05	9.17352e-07	down	2.76599
CUST_8299_PI426302897	Afun008299	af305875_1 thrombospondin	0.00135699	0.000883656	down	2.77066
CUST_410_PI406199772	EE589794.1	sg2 salivary protein	0.000192942	2.8947e-05	down	2.77314
CUST_664_PI406199772	EE589552.1	gsg6 salivary protein	0.00134489	0.000873821	down	2.77375
CUST_1662_PI406199772	EE589469.1	gsg6 salivary protein	9.20919e-05	5.15493e-06	down	2.77447
CUST_11341_PI426302897	Afun011341	AGAP002157-PA [Anopheles gambiae str. PEST]	0.00248669	0.00195591	down	2.77676
CUST_7237_PI426302897	Afun007237	elongation factor 1-beta2	0.00658732	0.00640165	down	2.77829
CUST_11869_PI426302897	Afun011869	gram-negative bacteria binding protein	7.59247e-05	2.15002e-06	down	2.7791
CUST_7491_PI426302897	Afun007491	anopheles gambiae pest agap012571-pa	0.00193755	0.00141704	down	2.77951
CUST_2381_PI406199772	CD578212.1	---NA---	0.0035576	0.00309801	down	2.78693
CUST_1647_PI406199772	EE589484.1	gsg6 salivary protein	0.000706356	0.000334847	down	2.79459
CUST_1552_PI406199772	EE589588.1	salivary anti-thrombin peptide anophelin	0.000489111	0.000178924	down	2.79542
CUST_853_PI406199772	EE589373.1	gsg6 salivary protein	0.00016085	2.0769e-05	down	2.79839
CUST_8988_PI426302897	Afun008988	AGAP000975-PA [Anopheles gambiae str. PEST]	0.00216946	0.00164334	down	2.79936
CUST_251_PI406199772	EE589946.1	salivary anti-thrombin peptide anophelin	0.000325802	8.92632e-05	down	2.79992
CUST_3542_PI406199769	combined_c179	---NA---	0.000165095	2.21031e-05	down	2.80355
CUST_15292_PI406199769	combined_c8125	atp synthase delta mitochondrial	0.000391713	0.000123631	down	2.80417
CUST_1805_PI426302897	Afun001805	conserved hypothetical protein [Culex quinquefasciatus]	0.000906086	0.000494277	down	2.81022
CUST_8992_PI426302897	Afun008992	long form d7 salivary protein	0.000799581	0.000404995	down	2.81508
CUST_851_PI406199772	EE589374.1	salivary anti-thrombin peptide anophelin	0.00373874	0.0032832	down	2.81626
CUST_13180_PI406199769	combined_c6742	---NA---	0.00438471	0.00399207	down	2.8183
CUST_15173_PI406199769	combined_c8064	hexamerin a	0.000215962	4.05129e-05	down	2.81897
CUST_864_PI426302897	Afun000864	lim domain-binding protein	0.000525305	0.000206469	down	2.82189
CUST_13880_PI406199769	combined_c7162	aspartate ammonia lyase	0.000909169	0.000496824	down	2.8225
CUST_10960_PI426302897	Afun010960	lethal 05510	0.000275181	6.72109e-05	down	2.82306
CUST_8185_PI426302897	Afun008185	testis seletal muscle dual specificty phosphatase	7.42574e-05	1.65695e-06	down	2.82367
CUST_9117_PI426302897	Afun009117	cytochrome p450	0.00233163	0.00180383	down	2.82369
CUST_7573_PI426302897	Afun007573	isocitrate dehydrogenase	0.0028732	0.00235778	down	2.82397
CUST_7245_PI426302897	Afun007245	atp synthase alpha subunit mitochondrial	0.0058374	0.00558717	down	2.82465
CUST_1665_PI406199769	combined_c841	pdz domain protein	0.00157313	0.0010817	down	2.82714
CUST_619_PI406199769	combined_c312	hexamerin a	0.000119662	1.13214e-05	down	2.82843
CUST_8919_PI406199769	combined_c4519	---NA---	0.000673599	0.000313265	down	2.83116
CUST_14121_PI426302897	Afun014121	isoform a	0.000215962	4.06369e-05	down	2.83133
CUST_1748_PI406199772	EE589377.1	gsg6 salivary protein	0.00720027	0.0070988	down	2.83134
CUST_11781_PI426302897	Afun011781	protein-glutamine gamma-glutamyltransferase	0.00753611	0.00748079	down	2.832
CUST_644_PI406199772	EE589569.1	gsg6 salivary protein	0.00412171	0.0037018	down	2.83256
CUST_1715_PI406199772	EE589409.1	salivary anti-thrombin peptide anophelin	0.000122921	1.209e-05	down	2.83299
CUST_8790_PI426302897	Afun008790	AGAP010364-PA [Anopheles gambiae str. PEST]	0.00549762	0.00520708	down	2.83509
CUST_13177_PI426302897	Afun013177	AGAP001528-PA [Anopheles gambiae str. PEST]	0.00311966	0.0026347	down	2.8367
CUST_7532_PI426302897	Afun007532	troponin i	7.5498e-05	1.8537e-06	down	2.83811
CUST_7390_PI426302897	Afun007390	2-oxoglutarate dehydrogenase	0.00380196	0.00334988	down	2.84475
CUST_10391_PI426302897	Afun010391	dimethylaniline monooxygenase	0.000575901	0.000247201	down	2.84588
CUST_735_PI406199772	EE589495.1	sg2 salivary protein	0.000372463	0.000113321	down	2.84634
CUST_14678_PI426302897	Afun014678	cd36 antigen	0.00091395	0.000500446	down	2.84658
CUST_10464_PI406199769	combined_c5301	---NA---	0.00128214	0.000822411	down	2.84678
CUST_7438_PI406199769	combined_c3765	---NA---	0.000198825	3.08803e-05	down	2.84809
CUST_844_PI406199769	combined_c428	glutamine synthetase 2 (glutamate-amonia ligase)	0.0040465	0.00362355	down	2.84824
CUST_14058_PI406199769	combined_c7278	---NA---	0.0060151	0.00578022	down	2.85203
CUST_8045_PI426302897	Afun008045	atp synthase subunit mitochondrial	0.000134441	1.42887e-05	down	2.85986
CUST_633_PI406199772	EE589581.1	gsg6 salivary protein	0.000446136	0.00015548	down	2.85988
CUST_7771_PI406199769	combined_c3934	---NA---	0.000360683	0.000106955	down	2.86082
CUST_12972_PI426302897	Afun012972	isoform b	0.000250715	5.584e-05	down	2.86319
CUST_10233_PI406199769	combined_c5184	mitochondrial malate dehydrogenase	0.000209793	3.64179e-05	down	2.86449
CUST_728_PI406199772	EE589492.1	gsg6 salivary protein	0.00263941	0.00210368	down	2.8645
CUST_13899_PI426302897	Afun013899	carbon catabolite repressor protein	0.00235589	0.00182744	down	2.86649
CUST_459_PI406199772	EE589746.1	sg2 salivary protein	0.00295312	0.00245024	down	2.86653
CUST_7364_PI426302897	Afun007364	enolase	0.000514171	0.000197003	down	2.86882
CUST_1705_PI406199772	EE589422.1	salivary anti-thrombin peptide anophelin	0.00278494	0.00226082	down	2.86968
CUST_15371_PI426302897	Afun015371	isoform b	0.000429818	0.000147521	down	2.87203
CUST_15573_PI406199769	combined_c8269	---NA---	0.00023391	4.85538e-05	down	2.87438
CUST_1530_PI406199772	EE589607.1	gsg6 salivary protein	0.000326408	8.97115e-05	down	2.8814
CUST_2075_PI406199769	combined_c1046	---NA---	0.000137394	1.49254e-05	down	2.88642
CUST_8888_PI426302897	Afun008888	lim domain-binding protein	0.00012756	1.28833e-05	down	2.88766
CUST_3652_PI426302897	Afun003652	serine protease	0.00049136	0.00017995	down	2.88797
CUST_14595_PI406199769	combined_c7656	---NA---	0.000144907	1.68476e-05	down	2.89061
CUST_1373_PI406199772	EE589773.1	gsg6 salivary protein	0.00141766	0.000940358	down	2.8932
CUST_7943_PI426302897	Afun007943	potassium-dependent sodium-calcium	0.000206149	3.36739e-05	down	2.89432
CUST_12950_PI426302897	Afun012950	isoform b	0.00414606	0.00373311	down	2.89502
CUST_1191_PI406199772	EE589977.1	sg2 salivary protein	0.000502137	0.000186718	down	2.89558
CUST_5277_PI406199769	combined_c2672	cuticular protein 97eb	0.00149658	0.00101318	down	2.89601
CUST_5561_PI406199769	combined_c2814	glycogen debranching enzyme	0.000795178	0.000401091	down	2.89802
CUST_9109_PI406199769	combined_c4614	---NA---	0.000360853	0.000107324	down	2.9042
CUST_501_PI406199772	EE589704.1	anophelin-like funestolin	0.00080928	0.000414284	down	2.90432
CUST_13659_PI406199769	combined_c7014	bel12_ag transposon polyprotein	0.000236083	4.99059e-05	down	2.9062
CUST_168_PI426302897	Afun000168	NA	6.88993e-05	1.13281e-06	down	2.90818
CUST_8895_PI426302897	Afun008895	sdhf2_aedae ame: full=succinate dehydrogenase assembly factor mitochondrial short=sdh assembly factor 2 ame: full=succinate dehydrogenase subunit mitochondrial flags: precursor	0.000636983	0.000288062	down	2.90916
CUST_15303_PI406199769	combined_c8131	trehalose transporter 1- isoform b	0.000223333	4.32257e-05	down	2.91109
CUST_903_PI406199772	EE589327.1	hypothetical salivary protein 12	0.000564504	0.000238497	down	2.92383
CUST_10935_PI406199769	combined_c5551	anophelin-like funestolin	0.000532675	0.000212851	down	2.92435
CUST_774_PI406199769	combined_c389	myosin light chain 2	0.00289595	0.0023858	down	2.92649
CUST_8745_PI426302897	Afun008745	AGAP002456-PA [Anopheles gambiae str. PEST]	0.00568281	0.00541252	down	2.92666
CUST_5624_PI426302897	Afun005624	conserved hypothetical protein [Culex quinquefasciatus]	0.000827263	0.000428447	down	2.92975
CUST_312_PI426302897	Afun000312	myosin iii	0.00349998	0.00302832	down	2.93209
CUST_2386_PI406199769	combined_c1204	neurogenic locus notch protein	0.00412138	0.00370029	down	2.93439
CUST_10441_PI426302897	Afun010441	synaptic vesicle protein	0.000645434	0.000293534	down	2.93513
CUST_5176_PI426302897	Afun005176	NA	0.00124699	0.000793006	down	2.93797
CUST_54_PI426302897	Afun000054	NA	0.000776819	0.000386591	down	2.93984
CUST_9412_PI426302897	Afun009412	mitochondrial cytochrome c oxidase assembly protein cu2+ chaperone cox17	0.00115577	0.000709887	down	2.94202
CUST_12793_PI406199769	combined_c6529	---NA---	0.000215962	4.02048e-05	down	2.94346
CUST_5857_PI406199798	AGAP003828-RA_tRNA-P...		0.00297247	0.00247502	down	2.94894
CUST_13365_PI426302897	Afun013365	tripartite motif protein 37	0.000351067	0.000102726	down	2.94937
CUST_4259_PI406199772	CD577237.1	myosin alkali light chain	0.00108422	0.000646201	down	2.95046
CUST_5582_PI406199769	combined_c2825	sodium-dependent phosphate transporter	0.000236761	5.01883e-05	down	2.95068
CUST_7461_PI426302897	Afun007461	AGAP001352-PA [Anopheles gambiae str. PEST]	0.000939257	0.000523399	down	2.95131
CUST_7521_PI406199769	combined_c3806	---NA---	0.00298478	0.00248702	down	2.95249
CUST_355_PI426302897	Afun000355	NA	0.00110641	0.000668849	down	2.95337
CUST_3932_PI406199772	CD577410.1	myosin light chain 2	0.00112729	0.000684629	down	2.95386
CUST_15523_PI406199769	combined_c8244	---NA---	7.01179e-05	1.25257e-06	down	2.95524
CUST_9878_PI426302897	Afun009878	tho complex subunit 2	0.0011333	0.000690097	down	2.95834
CUST_5392_PI406199769	combined_c2730	isoform a	0.000829066	0.000429868	down	2.96187
CUST_1849_PI406199772	EE589262.1	sg2 salivary protein	0.00183908	0.00132234	down	2.96417
CUST_14603_PI426302897	Afun014603	glycoprotein hormone alpha 2	0.000331256	9.34636e-05	down	2.96446
CUST_6445_PI406199769	combined_c3259	isoform d	0.00106354	0.000628657	down	2.96819
CUST_7347_PI426302897	Afun007347	atp synthase delta mitochondrial	0.00163563	0.00114388	down	2.96895
CUST_9497_PI426302897	Afun009497	AGAP005741-PA [Anopheles gambiae str. PEST]	8.15019e-05	3.35005e-06	down	2.96975
CUST_3240_PI406199769	combined_c1637	der1-like domain member 2	0.000590836	0.00025604	down	2.97118
CUST_13214_PI426302897	Afun013214	ubiquitin specific protease	0.00012764	1.30039e-05	down	2.97642
CUST_2452_PI406199772	CD578175.1	protein serine threonine	0.00243804	0.00190978	down	2.97719
CUST_9666_PI426302897	Afun009666	ankyrin repeat protein	0.000669301	0.000310284	down	2.97798
CUST_2819_PI406199772	CD577990.1	mitochondrial malate dehydrogenase	0.000444813	0.000154755	down	2.98092
CUST_7331_PI426302897	Afun007331	mitochondrial cytochrome c1	0.000265603	6.29307e-05	down	2.98304
CUST_7832_PI406199769	combined_c3965	---NA---	0.000112629	9.95342e-06	down	2.98469
CUST_720_PI406199772	EE589510.1	sg2 salivary protein	0.000846008	0.000443372	down	2.99009
CUST_14451_PI426302897	Afun014451	glutathione s- epsilon class (agap009190-pa)	0.00101978	0.000591031	down	2.99106
CUST_5905_PI426302897	Afun005905	NA	0.000168568	2.2964e-05	down	2.9929
CUST_2849_PI426302897	Afun002849	NA	0.000263466	6.17282e-05	down	2.99524
CUST_4283_PI426302897	Afun004283	NA	0.000395051	0.00012515	down	2.99545
CUST_2720_PI406199769	combined_c1372	---NA---	0.00195857	0.00143529	down	2.99546
CUST_2963_PI406199769	combined_c1493	AGAP010698-PA [Anopheles gambiae str. PEST]	0.00658732	0.00639979	down	2.99641
CUST_14018_PI426302897	Afun014018	venom allergen	0.00023801	5.07494e-05	down	2.99806
CUST_2555_PI406199769	combined_c129	AGAP005612-PA [Anopheles gambiae str. PEST]	0.00052687	0.000208394	down	2.99826
CUST_152_PI406199769	combined_c77	nadh:ubiquinone dehydrogenase	6.57504e-05	9.26606e-07	down	3.00015
CUST_8234_PI426302897	Afun008234	serpin 5 inhibitory serine protease inhibitor	0.00141766	0.000941759	down	3.00407
CUST_4999_PI406199769	combined_c2532	isoform c	0.000106584	8.08261e-06	down	3.00692
CUST_9042_PI426302897	Afun009042	serpin 1 inhibitory serine protease inhibitor	0.000270222	6.42631e-05	down	3.01187
CUST_7432_PI426302897	Afun007432	antennal carrier protein tol-2	0.0004554	0.000160446	down	3.01288
CUST_7314_PI426302897	Afun007314	hydrogen-transporting atp g-	0.000162436	2.12518e-05	down	3.01347
CUST_8929_PI406199769	combined_c4524	2-oxoglutarate dehydrogenase	0.00228271	0.00175928	down	3.01395
CUST_15106_PI406199769	combined_c8027	nadh:ubiquinone dehydrogenase	9.20919e-05	5.28677e-06	down	3.01656
CUST_7414_PI426302897	Afun007414	AGAP002632-PA [Anopheles gambiae str. PEST]	0.000255516	5.86188e-05	down	3.01934
CUST_8426_PI426302897	Afun008426	synaptic vesicle protein	0.00554026	0.00525235	down	3.02047
CUST_7349_PI426302897	Afun007349	MSF1 protein, putative [Aedes aegypti]	0.000288579	7.26108e-05	down	3.02055
CUST_12437_PI426302897	Afun012437	AGAP005360-PB [Anopheles gambiae str. PEST]	0.00024841	5.4554e-05	down	3.02059
CUST_10671_PI406199769	combined_c5408	dihydrolipoamide succinyltransferase component of 2-oxoglutarate dehydrogenase	0.00444407	0.00405264	down	3.02557
CUST_8527_PI426302897	Afun008527	atpase n2b	0.000510713	0.000194913	down	3.02599
CUST_820_PI406199772	EE589404.1	gsg6 salivary protein	0.00184921	0.00133452	down	3.02812
CUST_433_PI406199769	combined_c219	---NA---	0.000406673	0.00013313	down	3.02924
CUST_10641_PI426302897	Afun010641	cral trio domain-containing protein	0.00281052	0.00228571	down	3.03258
CUST_1847_PI406199772	EE589263.1	venom allergen	0.000798823	0.000403399	down	3.03294
CUST_6332_PI406199769	combined_c3202	enolase	9.74554e-05	6.22386e-06	down	3.03578
CUST_1357_PI406199772	EE589797.1	salivary anti-thrombin peptide anophelin	0.000155027	1.88739e-05	down	3.0362
CUST_10170_PI426302897	Afun010170	fibulin 1	0.000728548	0.000352295	down	3.03656
CUST_11836_PI406199769	combined_c6018	---NA---	8.73272e-05	4.41487e-06	down	3.04458
CUST_1477_PI426302897	Afun001477	hypothetical protein AaeL_AAEL004719 [Aedes aegypti]	0.000331256	9.34368e-05	down	3.04527
CUST_66_PI406199769	combined_c33	---NA---	0.00491701	0.00457053	down	3.05079
CUST_4986_PI406199769	combined_c2526	lethal neo18	0.00149481	0.00101117	down	3.05405
CUST_14766_PI406199769	combined_c7823	multifunctional chaperone	0.000633652	0.000285399	down	3.057
CUST_7348_PI426302897	Afun007348	AGAP007852-PA [Anopheles gambiae str. PEST]	0.00714557	0.00702867	down	3.06159
CUST_4713_PI406199798	AGAP005452-RA_tRNA-P...		8.65954e-05	4.04486e-06	down	3.06684
CUST_4_PI426302897	Afun000004	AGAP007033-PA [Anopheles gambiae str. PEST]	0.00126856	0.000810178	down	3.06964
CUST_8901_PI406199769	combined_c4510	---NA---	0.00723106	0.0071334	down	3.07032
CUST_5512_PI406199769	combined_c2790	---NA---	2.43738e-05	7.15615e-09	down	3.07415
CUST_8624_PI406199769	combined_c4367	salivary apyrase	0.00108289	0.000644774	down	3.07598
CUST_11015_PI426302897	Afun011015	AGAP003024-PB [Anopheles gambiae str. PEST]	0.000519775	0.000200803	down	3.07768
CUST_7503_PI426302897	Afun007503	nadh dehydrogenase iron-sulfur protein mitochondrial	0.000254468	5.78773e-05	down	3.07796
CUST_15305_PI406199769	combined_c8132	---NA---	0.00315724	0.00267244	down	3.08135
CUST_14701_PI426302897	Afun014701	AGAP003239-PA [Anopheles gambiae str. PEST]	0.00111528	0.000676502	down	3.08165
CUST_9936_PI426302897	Afun009936	progestin and adipoq receptor family member iii	0.00040647	0.000132825	down	3.08166
CUST_2445_PI406199769	combined_c1233	---NA---	0.00685157	0.00668059	down	3.0831
CUST_3120_PI406199769	combined_c1575	---NA---	0.00148789	0.00100561	down	3.08365
CUST_10525_PI426302897	Afun010525	cg1103 cg1103-pb	0.000679454	0.000318781	down	3.0868
CUST_11138_PI426302897	Afun011138	AGAP009986-PA [Anopheles gambiae str. PEST]	0.000229506	4.70332e-05	down	3.08761
CUST_10226_PI426302897	Afun010226	rna binding region containing protein 1	0.000226565	4.53687e-05	down	3.09775
CUST_1057_PI406199772	EE590117.1	sg2 salivary protein	0.000270737	6.4778e-05	down	3.09783
CUST_56_PI426302897	Afun000056	NA	0.00052687	0.000208456	down	3.09826
CUST_3618_PI406199769	combined_c1827	---NA---	0.000374172	0.00011446	down	3.09895
CUST_7354_PI426302897	Afun007354	nadh dehydrogenase iron-sulfur protein mitochondrial	0.00114472	0.000699738	down	3.10457
CUST_15607_PI406199769	combined_c8286	---NA---	0.00240062	0.00187342	down	3.1094
CUST_15044_PI406199769	combined_c7996	atp synthase f1 alpha subunit	0.000406019	0.000132558	down	3.11379
CUST_431_PI426302897	Afun000431	NA	0.000409129	0.000134414	down	3.11784
CUST_4152_PI406199772	CD577291.1	---NA---	0.00050462	0.000189248	down	3.12041
CUST_11635_PI426302897	Afun011635	uncharacterized conserved protein	0.000395025	0.000124909	down	3.12042
CUST_8717_PI426302897	Afun008717	nadh dehydrogenase 1 alpha subcomplex subunit 12	0.000324845	8.88889e-05	down	3.12131
CUST_9664_PI426302897	Afun009664	hypothetical conserved protein	0.000107452	8.92807e-06	down	3.12316
CUST_1482_PI406199769	combined_c750	sugar transporter	0.00023743	5.04103e-05	down	3.12336
CUST_5587_PI406199769	combined_c2827	---NA---	0.000191719	2.87072e-05	down	3.12475
CUST_13762_PI406199769	combined_c7088	---NA---	0.000799581	0.00040519	down	3.12537
CUST_4114_PI406199772	CD577310.1	actin	0.000234216	4.86862e-05	down	3.13257
CUST_9103_PI426302897	Afun009103	anopheles gambiae pest agap012883-pa	0.00253109	0.0020005	down	3.1338
CUST_15478_PI426302897	Afun015478	amp dependent ligase	0.000492194	0.000180779	down	3.1354
CUST_279_PI406199769	combined_c1418	arrestin homolog isoform 2	0.00103537	0.000604014	down	3.13575
CUST_14486_PI426302897	Afun014486	sulfate transporter	0.00143596	0.000959558	down	3.1392
CUST_15652_PI406199769	combined_c8308	---NA---	6.21343e-05	4.75006e-07	down	3.14767
CUST_15930_PI406199769	combined_c8448	lethal 35di	0.000762165	0.000376607	down	3.14932
CUST_11606_PI426302897	Afun011606	cu zn superoxide	0.000258353	6.00366e-05	down	3.15856
CUST_3467_PI406199772	CD577653.1	h+ transporting atp synthase subunit e	0.00146137	0.000981293	down	3.17074
CUST_10757_PI406199769	combined_c5457	hypothetical protein [Anopheles gambiae]	0.000224819	4.40926e-05	down	3.17134
CUST_15511_PI426302897	Afun015511	maltase 1	0.000535027	0.000214576	down	3.17362
CUST_1669_PI406199769	combined_c843	---NA---	0.000184843	2.69102e-05	down	3.17443
CUST_12128_PI406199769	combined_c6173	---NA---	0.00274043	0.00221584	down	3.17892
CUST_15200_PI406199769	combined_c8078	---NA---	0.000107589	9.07603e-06	down	3.18715
CUST_14920_PI426302897	Afun014920	NA	7.01179e-05	1.26517e-06	down	3.18899
CUST_8111_PI426302897	Afun008111	udp-n-acetylglucosamine--peptide n-	0.000804774	0.000410893	down	3.19275
CUST_14280_PI426302897	Afun014280	c-amp dependent protein kinase typei-beta regulatory subunit	0.00580793	0.00555214	down	3.19317
CUST_827_PI426302897	Afun000827	cg9572 cg9572-pa isoform 2	0.00747248	0.00741324	down	3.19409
CUST_3923_PI406199772	CD577414.1	myosin light chain 2	0.000206428	3.41825e-05	down	3.19545
CUST_1464_PI406199769	combined_c741	atp synthase alpha subunit mitochondrial	0.000480057	0.000173503	down	3.19962
CUST_13762_PI426302897	Afun013762	AGAP007536-PA [Anopheles gambiae str. PEST]	0.000209793	3.65701e-05	down	3.20082
CUST_1599_PI426302897	Afun001599	AGAP009486-PA [Anopheles gambiae str. PEST]	0.000119662	1.12861e-05	down	3.20259
CUST_8244_PI426302897	Afun008244	mucin-like peritrophin	0.000633652	0.000285571	down	3.20334
CUST_15397_PI406199769	combined_c8181	---NA---	0.00522236	0.00490804	down	3.20568
CUST_12221_PI426302897	Afun012221	sterol desaturase	0.00158369	0.00109175	down	3.20785
CUST_15251_PI406199769	combined_c8104	---NA---	0.00498041	0.00464117	down	3.21323
CUST_4850_PI406199769	combined_c2457	succinyl- synthetase small	0.000520019	0.000201504	down	3.21539
CUST_9835_PI406199769	combined_c4980	---NA---	7.16801e-05	1.42441e-06	down	3.21812
CUST_4040_PI406199769	combined_c2043	---NA---	0.000747801	0.000365996	down	3.21814
CUST_15599_PI406199769	combined_c8282	nadh:ubiquinone dehydrogenase	0.00118473	0.000737063	down	3.21862
CUST_14759_PI406199769	combined_c7820	---NA---	0.00353045	0.00306298	down	3.22356
CUST_1620_PI406199772	EE589514.1	sg2 salivary protein	0.000209793	3.60146e-05	down	3.22438
CUST_11170_PI426302897	Afun011170	AGAP000385-PA [Anopheles gambiae str. PEST]	9.49266e-05	5.62982e-06	down	3.22788
CUST_7467_PI426302897	Afun007467	nadh-ubiquinone oxidoreductase 75 kda subunit	0.00320457	0.00271914	down	3.22821
CUST_11161_PI406199769	combined_c5666	---NA---	0.00119716	0.000746553	down	3.23608
CUST_10261_PI426302897	Afun010261	serpin 17 inhibitory serine protease inhibitor	0.00109838	0.000659801	down	3.23711
CUST_11276_PI426302897	Afun011276	serpin 3 inhibitory serine protease inhibitor	0.000724398	0.000349651	down	3.24293
CUST_9389_PI426302897	Afun009389	superoxide dismutase	0.000106584	8.4155e-06	down	3.24451
CUST_7316_PI426302897	Afun007316	mitochondrial atp synthase b chain	0.000209793	3.69988e-05	down	3.24699
CUST_4157_PI406199772	CD577288.1	atp synthase lipid-binding mitochondrial precursor	0.000197612	2.98796e-05	down	3.25127
CUST_762_PI406199772	EE589461.1	d7-related 2 protein	4.8155e-05	1.41383e-07	down	3.25217
CUST_4302_PI406199772	CD577216.1	myosin light chain	0.00109446	0.000655522	down	3.25251
CUST_13463_PI406199769	combined_c6905	---NA---	0.00113948	0.000695864	down	3.25362
CUST_7316_PI406199798	AGAP007336-RA___2L	isoform c	0.000641216	0.000290675	down	3.25599
CUST_9434_PI426302897	Afun009434	sodium sialic acid	0.000761542	0.000375492	down	3.26427
CUST_13041_PI426302897	Afun013041	fatty acyl- reductase 1	0.00113726	0.000693845	down	3.26541
CUST_15429_PI406199769	combined_c8197	isoform a	0.00363598	0.00317908	down	3.27098
CUST_9335_PI406199769	combined_c4728	AGAP013481-PC [Anopheles gambiae str. PEST]	0.000226565	4.51272e-05	down	3.27243
CUST_7257_PI426302897	Afun007257	nadh:ubiquinone dehydrogenase	0.00131783	0.000850437	down	3.28337
CUST_6164_PI426302897	Afun006164	neurogenic locus	0.00545972	0.00516477	down	3.28348
CUST_7439_PI426302897	Afun007439	glucose-6-phosphate isomerase	0.00166561	0.00117072	down	3.28499
CUST_2191_PI406199772	CD578308.1	nadh dehydrogenase flavoprotein mitochondrial	7.5498e-05	1.77937e-06	down	3.29193
CUST_3388_PI426302897	Afun003388	NA	0.00414606	0.00373024	down	3.29281
CUST_656_PI406199772	EE589570.1	calcium-transporting atpase sarcoplasmic endoplasmic reticulum type (calcium pump)	0.00148773	0.00100507	down	3.30165
CUST_283_PI406199769	combined_c1438	---NA---	0.00016085	2.06275e-05	down	3.30187
CUST_15445_PI426302897	Afun015445	adam 12	0.000234348	4.89059e-05	down	3.30398
CUST_7393_PI426302897	Afun007393	brain protein 44	0.00123825	0.00078454	down	3.30572
CUST_1535_PI406199772	EE589604.1	d7-related 2 protein	0.000405284	0.000131961	down	3.30951
CUST_13608_PI426302897	Afun013608	chymotrypsin-like protein	0.00049619	0.000183267	down	3.30981
CUST_8702_PI406199769	combined_c4406	ubiquinol cytochrome c oxidoreductase-subunit -	0.00458186	0.00421057	down	3.31554
CUST_6634_PI426302897	Afun006634	cg11160 cg11160-pa	0.000598193	0.000260985	down	3.31778
CUST_3432_PI426302897	Afun003432	calcitonin receptor	0.00365325	0.0031969	down	3.31817
CUST_3254_PI406199772	CD577766.1	lethal essential for life l2efl	0.00477778	0.00441307	down	3.32118
CUST_3316_PI406199769	combined_c1676	60s ribosomal protein l21	0.00016085	2.07093e-05	down	3.32623
CUST_3713_PI406199772	CD577526.1	kda midgut protein	9.20919e-05	4.92757e-06	down	3.32661
CUST_12889_PI426302897	Afun012889	glycoprotein hormone beta subunit	0.0018851	0.00137038	down	3.32834
CUST_1796_PI406199772	EE589321.1	ge rich salivary gland protein	0.000509787	0.000193976	down	3.33257
CUST_10964_PI426302897	Afun010964	thioesterase superfamily member 2	0.000242752	5.25986e-05	down	3.33462
CUST_14039_PI426302897	Afun014039	sodium solute symporter	0.0071877	0.00708218	down	3.3443
CUST_6547_PI406199769	combined_c3311	mitochondrial processing peptidase beta subunit	0.000541702	0.000222925	down	3.34498
CUST_8271_PI426302897	Afun008271	superoxide dismutase (agap005234-pa)	0.00180214	0.00129049	down	3.34742
CUST_14573_PI426302897	Afun014573	serine protease	0.000668732	0.000309431	down	3.36032
CUST_15224_PI426302897	Afun015224	larval serum protein 1 beta chain	0.00494468	0.00460497	down	3.36232
CUST_7588_PI426302897	Afun007588	brain protein 44-like variant 1	0.00252139	0.00198913	down	3.36837
CUST_6341_PI406199769	combined_c3206	nadh-ubiquinone oxidoreductase flavoprotein 1	0.000535692	0.000216012	down	3.37258
CUST_15220_PI406199769	combined_c8088	---NA---	0.000618507	0.000274751	down	3.37583
CUST_3465_PI406199772	CD577654.1	h+ transporting atp synthase subunit e	0.000676944	0.000316287	down	3.37692
CUST_3929_PI406199772	CD577411.1	myosin light chain 2	6.37345e-05	7.40707e-07	down	3.3776
CUST_8168_PI426302897	Afun008168	hypothetical salivary protein 16	0.00016085	2.08034e-05	down	3.37904
CUST_7381_PI426302897	Afun007381	venom allergen 5	0.00240217	0.00187533	down	3.38201
CUST_6296_PI406199769	combined_c3184	---NA---	0.00164684	0.00115414	down	3.3832
CUST_3822_PI406199772	CD577466.1	mitochondrial cytochrome c oxidase subunit 7c	0.00105217	0.000617214	down	3.39064
CUST_7486_PI426302897	Afun007486	nadh-ubiquinone oxidoreductase fe-s protein 2	0.000890692	0.000482218	down	3.39527
CUST_8054_PI426302897	Afun008054	lrim1	0.000226695	4.5725e-05	down	3.39616
CUST_14809_PI406199769	combined_c7845	glucose dehydrogenase	0.000464284	0.000165076	down	3.39667
CUST_13888_PI406199769	combined_c7168	---NA---	0.00234236	0.00181461	down	3.39986
CUST_1266_PI406199772	EE589891.1	mitochondrial cytochrome c oxidase subunit 6b	0.0010088	0.000580519	down	3.40101
CUST_7221_PI426302897	Afun007221	hypothetical protein AaeL_AAEL011890 [Aedes aegypti]	0.000160058	2.03408e-05	down	3.40166
CUST_4072_PI406199772	CD577331.1	---NA---	0.00143258	0.000956457	down	3.40253
CUST_7771_PI426302897	Afun007771	nadh dehydrogenase	0.000209793	3.59067e-05	down	3.40478
CUST_8256_PI426302897	Afun008256	hemolymph proteinase 19	0.00480028	0.00443808	down	3.41036
CUST_9671_PI426302897	Afun009671	farnesoic acid o-methyl transferase-like protein	0.0035317	0.00306652	down	3.41252
CUST_7262_PI406199769	combined_c3676	nadh dehydrogenase 1 alpha subcomplex subunit 12	0.00522864	0.00491854	down	3.41402
CUST_7297_PI426302897	Afun007297	atp synthase beta subunit	0.000643541	0.000292296	down	3.41561
CUST_1566_PI406199769	combined_c792	nadh-ubiquinone oxidoreductase 39 kda subunit	0.000507522	0.000192221	down	3.41864
CUST_5484_PI406199769	combined_c2776	---NA---	0.0015884	0.00109718	down	3.41886
CUST_6891_PI406199769	combined_c3486	citrate synthase	0.00119783	0.000747326	down	3.42021
CUST_4666_PI406199769	combined_c2362	---NA---	0.000433123	0.000149037	down	3.42025
CUST_14799_PI406199769	combined_c7840	---NA---	0.00108646	0.000648493	down	3.42116
CUST_1829_PI406199769	combined_c923	reverse transcriptase	0.000113067	1.00605e-05	down	3.42274
CUST_557_PI426302897	Afun000557	NA	0.000700219	0.000331196	down	3.43441
CUST_14807_PI406199769	combined_c7844	---NA---	0.00229318	0.00176937	down	3.43732
CUST_3921_PI406199772	CD577415.1	myosin light chain 2	0.00017786	2.4961e-05	down	3.43735
CUST_2048_PI406199772	CD578380.1	atp synthase beta	0.000555348	0.000231694	down	3.43842
CUST_3516_PI406199772	CD577629.1	hydrogen-transporting atp g-	0.00104223	0.000608632	down	3.43868
CUST_15076_PI406199769	combined_c8012	lethal 35di	0.000967677	0.000546499	down	3.44121
CUST_2969_PI406199772	CD577915.1	mdl1	0.000245005	5.35903e-05	down	3.4437
CUST_8466_PI426302897	Afun008466	isoform b	0.000331256	9.32593e-05	down	3.44385
CUST_4073_PI406199772	CD577330.1	cytochrome c oxidase subunit iv	0.00726819	0.00717644	down	3.45487
CUST_3777_PI406199772	CD577488.1	actin	0.000467908	0.000166639	down	3.45671
CUST_5394_PI406199769	combined_c2731	---NA---	9.33197e-05	5.45233e-06	down	3.45766
CUST_8935_PI406199769	combined_c4527	mitochondrial cytochrome c1	0.000440608	0.00015213	down	3.45955
CUST_2300_PI406199772	CD578253.1	---NA---	0.00050462	0.000190233	down	3.46153
CUST_10090_PI426302897	Afun010090	brain chitinase and chia	0.00083054	0.000431364	down	3.46182
CUST_1301_PI406199772	EE589857.1	accessory gland protein	0.00203116	0.00150697	down	3.46224
CUST_14769_PI406199769	combined_c7825	---NA---	0.00100984	0.000581415	down	3.46693
CUST_1067_PI426302897	Afun001067	glutamate transporter	0.000885812	0.000478276	down	3.47607
CUST_7323_PI426302897	Afun007323	mitochondrial processing peptidase beta subunit	8.09506e-05	3.23232e-06	down	3.47702
CUST_3919_PI406199772	CD577416.1	---NA---	0.000954718	0.000535943	down	3.48339
CUST_1955_PI406199769	combined_c986	cytochrome c oxidase polypeptide	0.000662279	0.000305084	down	3.49407
CUST_11338_PI406199769	combined_c5757	lysozyme c-6	0.000541702	0.000222979	down	3.49523
CUST_14692_PI406199769	combined_c7746	nadh:ubiquinone dehydrogenase	0.00241863	0.00189173	down	3.50419
CUST_3341_PI406199769	combined_c1688	alpha-tocopherol transfer	0.000941459	0.000525604	down	3.50756
CUST_3917_PI406199772	CD577417.1	myosin light chain 2	0.00717122	0.00706384	down	3.51548
CUST_14737_PI406199769	combined_c7809	---NA---	0.0032079	0.00272689	down	3.51612
CUST_2989_PI406199769	combined_c1506	---NA---	0.00218992	0.00166622	down	3.51711
CUST_3927_PI406199772	CD577412.1	myosin light chain 2	0.000788386	0.000395119	down	3.52024
CUST_1366_PI406199772	EE589785.1	sg2 salivary protein	0.00186529	0.00135104	down	3.52242
CUST_311_PI406199772	EE589900.1	gsg6 salivary protein	0.000781942	0.000390282	down	3.52447
CUST_9647_PI426302897	Afun009647	phosphatidylinositol transfer protein	0.000299646	7.79467e-05	down	3.52729
CUST_3547_PI426302897	Afun003547	AGAP005952-PA [Anopheles gambiae str. PEST]	0.00183368	0.00131739	down	3.52973
CUST_2230_PI406199772	CD578289.1	nadh-ubiquinone oxidoreductase 42 kda subunit	0.000548118	0.000226746	down	3.53959
CUST_10000_PI406199769	combined_c5067	enolase	0.000265603	6.28614e-05	down	3.54154
CUST_1494_PI426302897	Afun001494	NA	0.000424294	0.000142873	down	3.54468
CUST_8678_PI426302897	Afun008678	hairy	0.000581912	0.000250807	down	3.555
CUST_11741_PI406199769	combined_c5965	---NA---	0.000182959	2.63373e-05	down	3.55507
CUST_14755_PI406199769	combined_c7818	---NA---	0.000399667	0.000128159	down	3.55937
CUST_359_PI406199769	combined_c1819	---NA---	0.00288421	0.00237189	down	3.56248
CUST_8552_PI426302897	Afun008552	uncharacterized conserved secreted glycine-rich protein	0.000289363	7.29779e-05	down	3.56826
CUST_12498_PI426302897	Afun012498	dopachrome conversion enzyme	0.00185231	0.00133924	down	3.57137
CUST_2973_PI406199769	combined_c15	---NA---	0.000226565	4.53274e-05	down	3.57239
CUST_12106_PI426302897	Afun012106	AGAP012234-PA [Anopheles gambiae str. PEST]	0.000229506	4.70023e-05	down	3.57959
CUST_4397_PI426302897	Afun004397	elongation of very long chain fatty acids protein 4	0.00326518	0.00278298	down	3.5803
CUST_7386_PI426302897	Afun007386	dihydrolipoamide succinyltransferase component of 2-oxoglutarate dehydrogenase	0.000675866	0.000315113	down	3.58216
CUST_6685_PI406199769	combined_c3380	---NA---	0.000106584	8.53229e-06	down	3.58393
CUST_2822_PI406199798	AGAP001622-RA___2R	myosin light chain 2	0.00117474	0.000727403	down	3.58969
CUST_1061_PI406199772	EE590115.1	mitochondrial cytochrome c oxidase subunit 6c	0.000826155	0.000426661	down	3.59272
CUST_7334_PI426302897	Afun007334	ubiquinol-cytochrome c reductase complex 14 kda protein	0.00156443	0.00107434	down	3.59807
CUST_11339_PI426302897	Afun011339	AGAP005071-PB [Anopheles gambiae str. PEST]	8.67406e-05	4.15112e-06	down	3.60082
CUST_9159_PI426302897	Afun009159	alpha-1 type iv collagen	0.000106584	8.15137e-06	down	3.60225
CUST_3471_PI406199772	CD577651.1	atp synthase delta mitochondrial	0.00170556	0.0012023	down	3.61114
CUST_5548_PI406199769	combined_c2808	---NA---	0.00786253	0.00783945	down	3.61222
CUST_1683_PI406199772	EE589441.1	ge rich salivary gland protein	0.000145397	1.69473e-05	down	3.6181
CUST_9789_PI426302897	Afun009789	AGAP007779-PA [Anopheles gambiae str. PEST]	0.00548964	0.00519791	down	3.61961
CUST_8300_PI406199769	combined_c4203	cg8844	0.0020278	0.0015021	down	3.61994
CUST_8440_PI426302897	Afun008440	mitochondrial sideroflexin tricarboxylate transporter	0.000118824	1.10556e-05	down	3.62243
CUST_9959_PI406199769	combined_c5046	---NA---	0.000189077	2.79785e-05	down	3.62741
CUST_14385_PI406199769	combined_c7517	---NA---	8.37427e-05	3.69565e-06	down	3.62918
CUST_8344_PI426302897	Afun008344	methylenetetrahydrofolate dehydrogenase	6.30928e-05	6.66865e-07	down	3.62999
CUST_15996_PI406199769	combined_c8482	peroxiredoxin prx-6	0.00205023	0.00152714	down	3.63042
CUST_3628_PI406199772	CD577569.1	pupal cuticle protein	0.000307347	8.12505e-05	down	3.63241
CUST_4159_PI406199772	CD577287.1	atp synthase lipid-binding mitochondrial precursor	0.000106584	8.40425e-06	down	3.63842
CUST_9353_PI426302897	Afun009353	glutathione transferase (agap000947-pa)	0.000914795	0.000501417	down	3.64018
CUST_4075_PI406199772	CD577329.1	cytochrome c oxidase subunit iv	0.000166758	2.25707e-05	down	3.64508
CUST_14300_PI426302897	Afun014300	zinc finger protein	0.000300085	7.81491e-05	down	3.65546
CUST_14773_PI406199769	combined_c7827	---NA---	7.01179e-05	1.31336e-06	down	3.65622
CUST_2741_PI406199772	CD578030.1	---NA---	0.000206149	3.33577e-05	down	3.6575
CUST_52_PI406199769	combined_c26	---NA---	0.000427326	0.000145411	down	3.66127
CUST_14771_PI406199769	combined_c7826	---NA---	0.00165738	0.00116202	down	3.66336
CUST_8294_PI426302897	Afun008294	fibrinogen and fibronectin	0.00151058	0.00102538	down	3.66997
CUST_15887_PI406199769	combined_c8427	lethal 35di	0.000215381	3.97836e-05	down	3.67137
CUST_4295_PI406199769	combined_c2173	---NA---	0.0005738	0.00024512	down	3.67748
CUST_16049_PI406199769	combined_c8509	lethal 35di	0.000328909	9.12984e-05	down	3.67791
CUST_3189_PI406199769	combined_c1610	AGAP005862-PA [Anopheles gambiae str. PEST]	0.000514171	0.00019688	down	3.68029
CUST_7850_PI426302897	Afun007850	dimeric dihydrodiol dehydrogenase	0.000106584	8.39761e-06	down	3.68701
CUST_1679_PI406199772	EE589443.1	gsg6 salivary protein	0.000293127	7.45297e-05	down	3.68867
CUST_14070_PI406199769	combined_c7284	---NA---	0.00021142	3.75541e-05	down	3.69055
CUST_43_PI406199769	combined_c22	---NA---	0.000106584	8.65783e-06	down	3.69197
CUST_3632_PI406199772	CD577567.1	---NA---	0.00047852	0.000172455	down	3.69734
CUST_15206_PI406199769	combined_c8081	---NA---	0.00505785	0.00472967	down	3.69835
CUST_4269_PI406199772	CD577232.1	myosin light chain	0.00486711	0.00451415	down	3.70146
CUST_3140_PI406199772	CD577828.1	cg3560	0.000987737	0.000563468	down	3.70274
CUST_570_PI406199769	combined_c287	hexamerin a	0.00451065	0.00412926	down	3.70365
CUST_4298_PI406199772	CD577218.1	myosin light chain	0.000215962	4.06435e-05	down	3.70667
CUST_2763_PI406199769	combined_c1393	---NA---	9.5237e-05	5.79704e-06	down	3.7086
CUST_13392_PI406199769	combined_c6860	iron-sulfur cluster assembly 1 mitochondrial-like	0.00351455	0.00304331	down	3.7103
CUST_12658_PI406199798	AGAP012078-RA___3L	atp synthase beta subunit	0.000379296	0.000116373	down	3.71575
CUST_2825_PI406199772	CD577987.1	mitochondrial atp synthase coupling factor 6	0.000944884	0.00052848	down	3.71735
CUST_830_PI406199772	EE589399.1	ge rich salivary gland protein	7.64785e-05	2.35926e-06	down	3.7178
CUST_10275_PI406199769	combined_c5205	---NA---	0.000232038	4.7961e-05	down	3.71934
CUST_9651_PI426302897	Afun009651	lysozyme i-1	0.00105945	0.00062512	down	3.72127
CUST_14267_PI426302897	Afun014267	ammonium transporter 1	0.000537562	0.000218118	down	3.72625
CUST_7504_PI426302897	Afun007504	isoform c	0.00118961	0.000740799	down	3.73007
CUST_7399_PI426302897	Afun007399	drosophila melanogaster cg5548	0.000102133	6.92681e-06	down	3.73095
CUST_4278_PI406199772	CD577228.1	myosin light chain	0.000721816	0.000347345	down	3.73523
CUST_4293_PI406199772	CD577220.1	myosin light chain	9.20919e-05	5.25832e-06	down	3.74104
CUST_203_PI426302897	Afun000203	myosin light chain kinase	0.000549344	0.000227415	down	3.74119
CUST_4163_PI406199772	CD577285.1	atp synthase lipid-binding mitochondrial precursor	0.000498528	0.000184277	down	3.74484
CUST_11490_PI426302897	Afun011490	nicotinic acetylcholine beta-2 subunit	0.000929204	0.000513163	down	3.74492
CUST_3077_PI406199769	combined_c1553	---NA---	0.00267472	0.002147	down	3.75108
CUST_9077_PI406199769	combined_c4598	ubiquinol-cytochrome c reductase iron-sulfur subunit	0.000687226	0.000323234	down	3.75376
CUST_3513_PI406199772	CD577630.1	hydrogen-transporting atp g-	0.000275181	6.71607e-05	down	3.75423
CUST_4130_PI406199772	CD577302.1	actin	0.0027012	0.0021746	down	3.75687
CUST_3724_PI406199772	CD577521.1	mitochondrial cytochrome c oxidase subunit 6b	0.000825078	0.000425417	down	3.7665
CUST_12156_PI426302897	Afun012156	sodium solute symporter	0.00022724	4.60351e-05	down	3.76833
CUST_3693_PI406199772	CD577536.1	atp synthase gamma subunit	0.000617513	0.000273765	down	3.76941
CUST_4162_PI406199772	CD577286.1	atp synthase lipid-binding mitochondrial precursor	0.00124353	0.00079044	down	3.76999
CUST_7739_PI426302897	Afun007739	glycogen synthase	8.73272e-05	4.39144e-06	down	3.77041
CUST_479_PI426302897	Afun000479	something about silencing protein 10	0.000327812	9.04362e-05	down	3.77494
CUST_3773_PI406199772	CD577490.1	beta-actin	0.00121841	0.000765529	down	3.77675
CUST_15721_PI406199769	combined_c8343	atp synthase gamma subunit	0.000133167	1.38406e-05	down	3.78031
CUST_868_PI406199772	EE589359.1	---NA---	0.000252676	5.68757e-05	down	3.78121
CUST_6631_PI406199769	combined_c3353	---NA---	0.000205571	3.24563e-05	down	3.78858
CUST_566_PI406199798	AGAP000523-RA___X	atp synthase lipid-binding mitochondrial precursor	0.000615011	0.000271573	down	3.78943
CUST_4671_PI426302897	Afun004671	inward rectifier potassium	0.00532909	0.00502869	down	3.79721
CUST_5069_PI406199772	BU038907.1	enolase	0.000166171	2.24241e-05	down	3.79832
CUST_12814_PI426302897	Afun012814	AGAP000041-PA [Anopheles gambiae str. PEST]	0.00354733	0.00308217	down	3.80233
CUST_8231_PI406199769	combined_c4168	triosephosphate isomerase	0.00396566	0.00352672	down	3.80425
CUST_10533_PI426302897	Afun010533	serine protease	0.00027424	6.63749e-05	down	3.80479
CUST_3802_PI426302897	Afun003802	NA	0.00504947	0.00471887	down	3.80929
CUST_13390_PI426302897	Afun013390	cuticular protein rr-1 family (agap000344-pa)	0.0052623	0.00495484	down	3.80942
CUST_8358_PI426302897	Afun008358	AGAP009982-PA [Anopheles gambiae str. PEST]	0.00113543	0.000692057	down	3.81106
CUST_9788_PI426302897	Afun009788	hypothetical protein AaeL_AAEL000519 [Aedes aegypti]	0.00321959	0.00273845	down	3.81448
CUST_2921_PI406199772	CD577939.1	---NA---	0.000285397	7.12235e-05	down	3.81508
CUST_7849_PI426302897	Afun007849	peritrophic matrix protein 14	0.00142115	0.000945069	down	3.81929
CUST_9313_PI426302897	Afun009313	AGAP002620-PA [Anopheles gambiae str. PEST]	0.00191931	0.00140201	down	3.82639
CUST_7475_PI406199769	combined_c3783	AGAP002994-PA [Anopheles gambiae str. PEST]	0.000555348	0.00023166	down	3.83276
CUST_1299_PI406199772	EE589858.1	gsg6 salivary protein	0.000102988	7.11947e-06	down	3.8383
CUST_4208_PI406199769	combined_c2130	isocitrate dehydrogenase	0.000113067	1.00538e-05	down	3.84324
CUST_4300_PI406199772	CD577217.1	myosin light chain	0.000106584	8.66817e-06	down	3.845
CUST_8648_PI426302897	Afun008648	mitochondrial nadh:ubiquinone oxidoreductase subunit	0.00604991	0.005819	down	3.84578
CUST_2887_PI406199772	CD577956.1	nadh:ubiquinone dehydrogenase	0.000128751	1.31548e-05	down	3.84616
CUST_3625_PI406199772	CD577570.1	pupal cuticle protein	0.00056037	0.000235434	down	3.85063
CUST_57_PI426302897	Afun000057	NA	0.000191135	2.85075e-05	down	3.85274
CUST_4946_PI406199769	combined_c2506	mitochondrial f0 atp synthase d	0.0053955	0.0050961	down	3.85583
CUST_10596_PI426302897	Afun010596	AGAP002782-PA [Anopheles gambiae str. PEST]	0.000336474	9.57803e-05	down	3.85956
CUST_4305_PI406199772	CD577214.1	myosin light chain	0.00539528	0.00509431	down	3.86272
CUST_3624_PI406199772	CD577571.1	pupal cuticle protein	0.000175123	2.43469e-05	down	3.86518
CUST_3883_PI406199769	combined_c1961	---NA---	0.000107589	9.2186e-06	down	3.86939
CUST_4175_PI406199772	CD577279.1	atp synthase lipid-binding mitochondrial precursor	0.000820246	0.000421874	down	3.88556
CUST_4992_PI406199772	BU038947.1	isocitrate dehydrogenase	0.000307347	8.1144e-05	down	3.88598
CUST_11210_PI426302897	Afun011210	cationic amino acid transporter	0.0064809	0.00627848	down	3.88949
CUST_2337_PI406199772	CD578234.1	mitochondrial hydrogen-transporting atp synthase coupling factor f	0.00104669	0.00061277	down	3.89034
CUST_12641_PI406199769	combined_c6449	glutathione-s-transferase gst	0.00019124	2.85793e-05	down	3.89118
CUST_2759_PI406199769	combined_c1391	atp synthase alpha subunit	0.000590055	0.000255355	down	3.89644
CUST_1398_PI406199769	combined_c708	glutamine synthetase 2 (glutamate-amonia ligase)	0.00655093	0.00636051	down	3.9044
CUST_12092_PI426302897	Afun012092	AGAP010794-PA [Anopheles gambiae str. PEST]	0.000731083	0.000354809	down	3.9095
CUST_13965_PI426302897	Afun013965	sugar transporter	0.000869714	0.000465754	down	3.91543
CUST_4286_PI406199772	CD577224.1	myosin light chain	4.8155e-05	6.29969e-08	down	3.92013
CUST_3721_PI406199772	CD577522.1	mitochondrial cytochrome c oxidase subunit 6b	0.00108903	0.000651627	down	3.92117
CUST_5090_PI406199772	BU038897.1	nadh:ubiquinone dehydrogenase	0.00013235	1.3678e-05	down	3.92815
CUST_14750_PI406199769	combined_c7815	---NA---	0.00255232	0.00202103	down	3.93053
CUST_14740_PI406199769	combined_c7810	---NA---	0.000118824	1.10207e-05	down	3.93137
CUST_15369_PI406199769	combined_c8166	---NA---	0.00720027	0.00709868	down	3.93349
CUST_4303_PI406199772	CD577215.1	myosin light chain	6.88993e-05	1.11315e-06	down	3.93352
CUST_3225_PI406199769	combined_c1628	---NA---	0.000802548	0.000408553	down	3.93451
CUST_13119_PI426302897	Afun013119	serine protease p69	0.00108086	0.000643249	down	3.93676
CUST_3717_PI406199772	CD577524.1	cytochrome c -subunit	0.00179119	0.00128108	down	3.93975
CUST_8717_PI406199769	combined_c4414	lethal 35di	0.000328427	9.10262e-05	down	3.94232
CUST_11027_PI406199769	combined_c5598	---NA---	0.000506925	0.000191399	down	3.94926
CUST_4167_PI406199772	CD577283.1	mitochondrial atp synthase lipid binding protein precursor	0.000158298	1.99848e-05	down	3.95047
CUST_14543_PI426302897	Afun014543	clipc7 protein	0.00123825	0.000784516	down	3.95275
CUST_15609_PI406199769	combined_c8287	atp synthase subunit mitochondrial	0.000320988	8.67905e-05	down	3.95291
CUST_11333_PI406199769	combined_c5754	succinate dehydrogenase	0.000162436	2.11383e-05	down	3.9543
CUST_3463_PI406199772	CD577655.1	h+ transporting atp synthase subunit e	0.00357802	0.00311895	down	3.95923
CUST_944_PI406199769	combined_c478	---NA---	0.000602377	0.00026387	down	3.96475
CUST_4155_PI406199772	CD577289.1	atp synthase lipid-binding mitochondrial precursor	0.000799555	0.00040434	down	3.97037
CUST_7710_PI426302897	Afun007710	ugp	0.0026522	0.00212114	down	3.9733
CUST_7423_PI426302897	Afun007423	AGAP003027-PA [Anopheles gambiae str. PEST]	0.000391713	0.000123496	down	3.97499
CUST_6706_PI406199769	combined_c3391	---NA---	0.00102406	0.000594574	down	3.9821
CUST_15486_PI426302897	Afun015486	cuticular protein analogous to peritrophins 3-b	0.00041358	0.000137473	down	3.98767
CUST_4165_PI406199772	CD577284.1	atp synthase lipid-binding mitochondrial precursor	0.00461453	0.00424331	down	3.98835
CUST_3374_PI406199772	CD577705.1	mitochondrial cytochrome c oxidase subunit vic	0.00213382	0.00161133	down	3.9952
CUST_3634_PI406199772	CD577566.1	stretch regulated skeletal muscle	0.000134441	1.41749e-05	down	3.99749
CUST_9343_PI426302897	Afun009343	membrane glycoprotein lig-1	0.000866077	0.000461659	down	3.99994
CUST_13971_PI426302897	Afun013971	hexamerin 2 beta	0.00139609	0.000922951	down	4.00157
CUST_8348_PI406199769	combined_c4227	circadian clock-controlled	0.00152186	0.00103438	down	4.00361
CUST_7327_PI426302897	Afun007327	atp synthase delta chain	0.000347848	0.000101311	down	4.00545
CUST_4313_PI406199772	CD577210.1	myosin light chain	0.000222438	4.29724e-05	down	4.00971
CUST_4169_PI406199772	CD577282.1	atp synthase lipid-binding mitochondrial precursor	0.00120953	0.000758173	down	4.01198
CUST_2707_PI426302897	Afun002707	lysozyme c-6	0.00369264	0.00323838	down	4.01271
CUST_3354_PI406199769	combined_c1695	---NA---	0.00014414	1.66739e-05	down	4.01399
CUST_3372_PI406199772	CD577706.1	hypothetical protein AND_26733 [Anopheles darlingi]	0.000139079	1.52957e-05	down	4.0147
CUST_3075_PI406199772	CD577861.1	---NA---	0.000425432	0.000144017	down	4.01757
CUST_8575_PI426302897	Afun008575	collagen alpha-2 chain	0.000244911	5.34958e-05	down	4.01936
CUST_4120_PI406199772	CD577307.1	---NA---	0.0035317	0.00306717	down	4.03611
CUST_1930_PI406199772	CD664244.1	atp synthase lipid-binding mitochondrial precursor	0.00302431	0.00253506	down	4.04176
CUST_13964_PI406199769	combined_c7218	glycogen phosphorylase	0.000136469	1.46388e-05	down	4.05032
CUST_3642_PI406199772	CD577562.1	atp synthase subunit mitochondrial	0.000300284	7.8289e-05	down	4.05274
CUST_7383_PI426302897	Afun007383	isocitrate dehydrogenase	0.00351455	0.00304402	down	4.05572
CUST_4068_PI406199772	CD577333.1	cytochrome c oxidase subunit iv	0.00110641	0.000667676	down	4.05891
CUST_5017_PI406199772	BU038933.1	glycerol-3-phosphate dehydrogenase	0.00203079	0.00150609	down	4.06575
CUST_4189_PI406199772	CD577272.1	atp synthase lipid-binding mitochondrial precursor	0.000936507	0.000520956	down	4.07246
CUST_4070_PI406199772	CD577332.1	cytochrome c oxidase subunit iv	0.000182959	2.623e-05	down	4.07321
CUST_3715_PI406199772	CD577525.1	---NA---	0.000182959	2.65234e-05	down	4.07357
CUST_4171_PI406199772	CD577281.1	atp synthase lipid-binding mitochondrial precursor	0.000520019	0.000202603	down	4.08276
CUST_3719_PI406199772	CD577523.1	mitochondrial cytochrome c oxidase subunit 6b	0.001486	0.00100128	down	4.08286
CUST_7240_PI426302897	Afun007240	mitochondrial phosphate carrier protein	0.000232	4.78848e-05	down	4.08606
CUST_4296_PI406199772	CD577219.1	myosin light chain	0.000421228	0.00014111	down	4.09077
CUST_7416_PI426302897	Afun007416	cg8844	0.000292796	7.42736e-05	down	4.0927
CUST_1911_PI406199769	combined_c964	isocitrate dehydrogenase	0.0019911	0.00146672	down	4.09407
CUST_7972_PI406199769	combined_c4036	---NA---	0.000944803	0.000528158	down	4.09956
CUST_7249_PI426302897	Afun007249	atp synthase beta subunit	0.00134429	0.000871625	down	4.10135
CUST_8342_PI406199769	combined_c4224	triose phosphate isomerase	0.000605806	0.000266263	down	4.1152
CUST_4935_PI406199769	combined_c2500	---NA---	0.000486056	0.000177098	down	4.12103
CUST_4196_PI406199772	CD577269.1	atp synthase lipid-binding mitochondrial precursor	0.00029697	7.64613e-05	down	4.12135
CUST_2217_PI406199772	CD578295.1	nadh-ubiquinone oxidoreductase 39 kda subunit	0.000226032	4.4463e-05	down	4.12406
CUST_10416_PI426302897	Afun010416	monocarboxylate transporter	0.000155434	1.92125e-05	down	4.12514
CUST_13636_PI406199769	combined_c7002	---NA---	0.000535239	0.000214874	down	4.13058
CUST_476_PI406199769	combined_c240	nadh:ubiquinone dehydrogenase	0.000564504	0.00023822	down	4.14361
CUST_1671_PI406199769	combined_c844	isoform b	5.7694e-05	2.77281e-07	down	4.15167
CUST_4127_PI406199772	CD577303.1	actin	0.00066051	0.000303687	down	4.15283
CUST_769_PI406199769	combined_c387	mitochondrial cytochrome c oxidase subunit 5b isoform 1	0.00012764	1.29422e-05	down	4.1541
CUST_4281_PI406199772	CD577226.1	myosin light chain	6.37345e-05	8.47551e-07	down	4.1549
CUST_3474_PI406199772	CD577650.1	atp synthase delta mitochondrial	0.0020386	0.00151488	down	4.16125
CUST_388_PI426302897	Afun000388	NA	6.37345e-05	8.41237e-07	down	4.17786
CUST_15054_PI426302897	Afun015054	AGAP006464-PA [Anopheles gambiae str. PEST]	0.000160879	2.08774e-05	down	4.19047
CUST_4052_PI406199772	CD577341.1	cytochrome c oxidase subunit iv	0.000572832	0.00024437	down	4.20828
CUST_12_PI426302897	Afun000012	glyceraldehyde-3-phosphate dehydrogenase	0.000494545	0.000182369	down	4.21287
CUST_503_PI426302897	Afun000503	laminin a	0.000859436	0.000455204	down	4.21378
CUST_3340_PI406199772	CD577722.1	sarcoplasmic calcium-binding protein 1	0.00162877	0.00113765	down	4.21448
[truncated: 430 more rows]
